# Supplementary material for: 2,2′-{[2-(2-Hy­droxy­phen­yl)-4-methyl­imidazolidine-1,3-di­yl]bis­(methyl­ene)}diphenol
Source: Acta Crystallogr Sect E Struct Rep Online. 2013 Jul 20;69(Pt 8):o1295–6. doi: 10.1107/S1600536813019417 (PMC3793786; doi:10.1107/S1600536813019417)
Supplement: Supplementary file 1 [file e-69-o1295-sup1.cif]

##############################################################################
#                                                                            #
# This CIF contains the data in a paper accepted for publication in          #
# Acta Crystallographica Section E. It conforms to the requirements of       #
# Notes for Authors for Acta Crystallographica Section E, and has been       #
# peer reviewed under the auspices of the IUCr Commission on Journals.       #
#                                                                            #
# Full details of the Crystallographic Information File format               #
# are given in the paper "The Crystallographic Information File (CIF):       #
# a New Standard Archive File for Crystallography" by S. R. Hall, F. H.      #
# Allen and I. D. Brown [Acta Cryst. (1991), A47, 655-685].                  #
#                                                                            #
# The current version of the core CIF dictionary is obtainable from          #
# ftp://ftp.iucr.org/pub/cif_core.dic.                                       #
#                                                                            #
# Software is freely available for graphical display of the structure(s)     #
# in this CIF. For information consult the CIF software page                 #
# http://www.iucr.org/resources/cif/software.                                #
#                                                                            #
# This file may be used for bona fide research purposes within the           #
# scientific community so long as proper attribution is given to the journal # 
# article from which it was obtained.                                        #
#                                                                            #
##############################################################################
data_global
_audit_creation_method     'Jana2006 Version : 11/02/2013'
_journal_date_recd_electronic     2013-07-11
_journal_date_accepted     2013-07-14
_journal_name_full     'Acta Crystallographica, Section E'
_journal_year     2013
_journal_volume     69
_journal_issue      8
_journal_page_first     o1295
_journal_page_last     o1296
_journal_paper_category     QO
_journal_paper_doi     10.1107/S1600536813019417
_journal_coeditor_code     SJ5345
_publ_contact_author_name     'Augusto Rivera'
_publ_contact_author_address
;
Departamento de Qu\'imica
Facultad de Ciencias
Universidad Nacional de Colombia
Sede Bogot\'a
Cra 30 No. 45-03
Bogot\'a
C\'odigo Postal 111321
Colombia
;
_publ_contact_author_email     ariverau@unal.edu.co
_publ_contact_author_fax     '57-1-3165220'
_publ_contact_author_phone     '57-1-3165000'
_publ_section_title
;\
2,2'-{[2-(2-Hydroxyphenyl)-4-methylimidazolidine-1,3-diyl]bis(methylene)}\
diphenol
;
loop_
    _publ_author_name
    _publ_author_address
    'Rivera, Augusto'
;
Departamento de Qu\'imica
Facultad de Ciencias
Universidad Nacional de Colombia
Sede Bogot\'a
Cra 30 No. 45-03
Bogot\'a
C\'odigo Postal 111321
Colombia
;
    'C\'ardenas, Lorena'
;
Departamento de Qu\'imica
Facultad de Ciencias
Universidad Nacional de Colombia
Sede Bogot\'a
Cra 30 No. 45-03
Bogot\'a
C\'odigo Postal 111321
Colombia
;
    'R\'ios-Motta, Jaime'
;
Departamento de Qu\'imica
Facultad de Ciencias
Universidad Nacional de Colombia
Sede Bogot\'a
Cra 30 No. 45-03
Bogot\'a
C\'odigo Postal 111321
Colombia
;
    'Ku\<cer\'akov\'a, Monika'
;
Institute of Physics
Academy of Sciences of the Czech Republic v.v.i.
Na Slovance 2
182 21 Praha 8
Czech Republic
;
    'Du\<sek, Michal'
;
Institute of Physics
Academy of Sciences of the Czech Republic v.v.i.
Na Slovance 2
182 21 Praha 8
Czech Republic
;
data_I
_chemical_name_systematic
;\
2,2'-{[2-(2-Hydroxyphenyl)-4-methylimidazolidine-\
1,3-diyl]bis(methylene)}diphenol
;
_chemical_name_common     ?
_chemical_formula_moiety     'C24 H26 N2 O3'
_chemical_formula_sum     'C24 H26 N2 O3'
_chemical_formula_structural     ?
_chemical_formula_analytical     ?
_chemical_formula_iupac     'C24 H26 N2 O3'
_chemical_formula_weight     390.47
_chemical_melting_point     ?
_symmetry_cell_setting     monoclinic
_symmetry_space_group_name_H-M     'C 2/c'
_symmetry_space_group_name_Hall     '-C 2yc'
loop_
    _symmetry_equiv_pos_site_id
    _symmetry_equiv_pos_as_xyz
    1 x,y,z
    2 -x,y,-z+1/2
    3 -x,-y,-z
    4 x,-y,z+1/2
    5 x+1/2,y+1/2,z
    6 -x+1/2,y+1/2,-z+1/2
    7 -x+1/2,-y+1/2,-z
    8 x+1/2,-y+1/2,z+1/2
_cell_length_a     24.2482(10)
_cell_length_b     9.8145(3)
_cell_length_c     35.1675(15)
_cell_angle_alpha     90
_cell_angle_beta     102.450(4)
_cell_angle_gamma     90
_cell_volume     8172.5(6)
_cell_formula_units_Z     16
_cell_measurement_reflns_used     7208
_cell_measurement_theta_min     3.6742
_cell_measurement_theta_max     66.9784
_cell_measurement_temperature     119.8
_cell_special_details     ?
_exptl_crystal_description     polygon
_exptl_crystal_colour     colourless
_exptl_crystal_size_max     0.1979
_exptl_crystal_size_mid     0.1069
_exptl_crystal_size_min     0.0509
_exptl_crystal_density_diffrn     1.269
_exptl_crystal_density_meas     ?
_exptl_crystal_density_method     ?
_exptl_crystal_F_000     3328
_exptl_absorpt_coefficient_mu     0.672
_exptl_absorpt_correction_type     multi-scan
_exptl_absorpt_process_details     '(CrysAlis PRO; Agilent, 2010)'
_exptl_absorpt_correction_T_min     0.50542
_exptl_absorpt_correction_T_max     1.00000
_exptl_special_details
;
CrysAlisPro, Agilent, 2010
Empirical absorption correction using spherical harmonics,
 implemented in SCALE3 ABSPACK scaling algorithm.
;
_diffrn_ambient_temperature     119.8
_diffrn_radiation_type     'Cu K\a'
_diffrn_radiation_wavelength     1.5418
_diffrn_radiation_source     'Enhance Ultra (Cu) X-ray Source'
_diffrn_radiation_monochromator     'mirror'
_diffrn_measurement_device_type
              'Agilent Xcalibur Gemini ultra diffractometer with Atlas detector'
_diffrn_measurement_device     'four-circle diffractometer'
_diffrn_measurement_method     \w
_diffrn_detector_area_resol_mean     10.3784
_diffrn_reflns_number     15999
_diffrn_reflns_av_R_equivalents     0.0271
_diffrn_reflns_av_sigmaI/netI     0.0294
_diffrn_reflns_theta_min     4.05
_diffrn_reflns_theta_max     67.08
_diffrn_reflns_theta_full     65.81
_diffrn_measured_fraction_theta_max     0.97
_diffrn_measured_fraction_theta_full     0.98
_diffrn_reflns_limit_h_min     -24
_diffrn_reflns_limit_h_max     28
_diffrn_reflns_limit_k_min     -11
_diffrn_reflns_limit_k_max     10
_diffrn_reflns_limit_l_min     -41
_diffrn_reflns_limit_l_max     40
_diffrn_reflns_reduction_process
;
Integration of the CCD images was done by program CrysAlisPro
(Agilent Technologies, 2010). The same program was used for indexing of the
crystal shape and absorption correction.
;
_diffrn_standards_number     0
_diffrn_standards_interval_count     ?
_diffrn_standards_interval_time     ?
_diffrn_standards_decay_%     ?
loop_
    _diffrn_standard_refln_index_h
    _diffrn_standard_refln_index_k
    _diffrn_standard_refln_index_l
    ? ? ?
loop_
    _refln_index_h
    _refln_index_k
    _refln_index_l
    _refln_observed_status
    _refln_F_squared_meas
    _refln_F_squared_calc
    4 0 0 o 961770. 1143020.
    6 0 0 o 666. 881.
    8 0 0 o 33403. 37370.
    10 0 0 o 568. 551.
    12 0 0 o 70805. 69393.
    14 0 0 < 61. 1.
    16 0 0 o 8156. 8379.
    18 0 0 o 744. 650.
    20 0 0 o 520. 378.
    22 0 0 o 2638. 2727.
    24 0 0 o 9082. 9265.
    26 0 0 o 1292. 1341.
    1 1 0 o 9315. 15358.
    3 1 0 o 2640. 3039.
    5 1 0 o 110. 101.
    7 1 0 o 277. 297.
    9 1 0 o 29573. 30213.
    11 1 0 o 2165. 1937.
    13 1 0 o 493. 316.
    15 1 0 o 489. 512.
    17 1 0 < 11. 15.
    19 1 0 o 1579. 1697.
    21 1 0 o 1284. 1302.
    23 1 0 o 293. 262.
    25 1 0 o 1213. 1192.
    27 1 0 o 96. 106.
    0 2 0 o 10197. 10809.
    2 2 0 o 918. 812.
    4 2 0 o 32052. 34207.
    6 2 0 o 90. 45.
    8 2 0 o 24698. 24806.
    10 2 0 < 35. 3.
    12 2 0 o 8343. 7780.
    14 2 0 < 96. 65.
    16 2 0 o 1267. 1363.
    18 2 0 o 2089. 2136.
    20 2 0 o 96. 81.
    22 2 0 o 1163. 1154.
    24 2 0 < 8. 154.
    26 2 0 < 26. 1.
    1 3 0 o 4164. 4384.
    3 3 0 o 43363. 46044.
    5 3 0 o 15653. 17237.
    7 3 0 o 79. 72.
    9 3 0 o 7778. 7445.
    11 3 0 o 1418. 1463.
    13 3 0 < 18. 7.
    15 3 0 o 337. 267.
    17 3 0 o 196. 209.
    19 3 0 < 105. 143.
    21 3 0 o 4347. 4843.
    23 3 0 < 41. 67.
    25 3 0 < 46. 106.
    27 3 0 < 35. 5.
    0 4 0 o 13529. 14174.
    2 4 0 o 225. 197.
    4 4 0 o 7798. 7827.
    6 4 0 o 5013. 4695.
    8 4 0 o 6228. 6613.
    10 4 0 o 219. 221.
    12 4 0 o 2703. 2695.
    14 4 0 o 1797. 1624.
    16 4 0 o 1243. 1375.
    18 4 0 o 712. 660.
    20 4 0 o 581. 594.
    22 4 0 < -14. 9.
    24 4 0 o 608. 644.
    26 4 0 o 222. 304.
    1 5 0 o 385. 365.
    3 5 0 o 8511. 7848.
    5 5 0 o 879. 1125.
    7 5 0 o 382. 400.
    9 5 0 o 4106. 4380.
    11 5 0 < -25. 15.
    13 5 0 < 42. 30.
    15 5 0 o 1979. 1901.
    17 5 0 < 10. 10.
    19 5 0 o 1185. 1200.
    21 5 0 o 381. 353.
    23 5 0 < 10. 1.
    25 5 0 < 30. 9.
    2 6 0 o 138. 137.
    4 6 0 < 19. 6.
    6 6 0 o 305. 341.
    8 6 0 o 1976. 2116.
    10 6 0 o 221. 374.
    12 6 0 o 10130. 10075.
    14 6 0 < 54. 52.
    16 6 0 o 6215. 5686.
    18 6 0 o 295. 431.
    20 6 0 o 275. 338.
    22 6 0 < 28. 30.
    1 7 0 < 53. 76.
    3 7 0 o 848. 928.
    5 7 0 o 1057. 1005.
    7 7 0 < 83. 59.
    9 7 0 o 1725. 1723.
    11 7 0 o 598. 723.
    13 7 0 o 577. 641.
    15 7 0 < -23. 7.
    17 7 0 o 4307. 3971.
    19 7 0 o 168. 124.
    21 7 0 < 63. 12.
    0 8 0 o 560. 590.
    2 8 0 < -58. 11.
    4 8 0 < -4. 2.
    6 8 0 o 521. 613.
    8 8 0 o 162. 142.
    10 8 0 o 2195. 2568.
    12 8 0 < -27. 44.
    14 8 0 o 1245. 1172.
    16 8 0 < 89. 10.
    18 8 0 o 984. 899.
    1 9 0 o 1325. 1157.
    3 9 0 o 74. 96.
    5 9 0 o 194. 202.
    7 9 0 o 1217. 1159.
    9 9 0 < -4. 80.
    11 9 0 o 431. 351.
    13 9 0 < 82. 67.
    15 9 0 < 92. 90.
    17 9 0 < 38. 61.
    0 10 0 < 55. 17.
    2 10 0 < 18. 39.
    4 10 0 < -6. 9.
    6 10 0 < 70. 42.
    8 10 0 < 23. 41.
    10 10 0 o 1598. 1567.
    12 10 0 o 402. 393.
    14 10 0 o 780. 739.
    1 11 0 o 682. 702.
    3 11 0 o 1849. 1996.
    5 11 0 < 25. 17.
    7 11 0 < -24. 1.
    9 11 0 < 11. 5.
    -27 1 1 o 120. 75.
    -25 1 1 o 879. 1031.
    -23 1 1 o 1274. 1372.
    -21 1 1 o 313. 452.
    -19 1 1 o 3518. 3297.
    -17 1 1 < 52. 43.
    -15 1 1 < 47. 62.
    -13 1 1 o 43635. 38534.
    -11 1 1 o 77. 95.
    -9 1 1 o 84122. 81681.
    -7 1 1 o 7260. 8445.
    -5 1 1 o 7820. 8412.
    -3 1 1 o 8054. 7982.
    -1 1 1 o 81743. 86920.
    3 1 1 o 56105. 56212.
    5 1 1 o 189. 124.
    7 1 1 o 17508. 18950.
    9 1 1 o 409. 605.
    11 1 1 < 52. 58.
    13 1 1 o 1500. 1440.
    15 1 1 o 540. 848.
    17 1 1 o 1958. 1855.
    19 1 1 o 196. 293.
    21 1 1 o 870. 874.
    23 1 1 o 3695. 4048.
    25 1 1 o 1972. 2222.
    27 1 1 o 438. 514.
    -26 2 1 o 1032. 1039.
    -24 2 1 < 67. 155.
    -22 2 1 o 1551. 1861.
    -20 2 1 < 13. 1.
    -18 2 1 o 355. 474.
    -16 2 1 < 15. 32.
    -14 2 1 o 4241. 3761.
    -12 2 1 o 1491. 952.
    -10 2 1 o 10512. 10022.
    -8 2 1 o 4573. 4235.
    -6 2 1 o 2109. 2013.
    -4 2 1 o 4039. 3640.
    -2 2 1 o 4702. 4638.
    0 2 1 o 56385. 57257.
    2 2 1 o 42909. 44766.
    4 2 1 o 91332. 91047.
    6 2 1 o 1755. 1942.
    8 2 1 o 13587. 13471.
    10 2 1 o 3826. 3843.
    12 2 1 o 1417. 1159.
    14 2 1 < 45. 33.
    16 2 1 < 42. 21.
    18 2 1 o 1904. 1772.
    20 2 1 < 21. 8.
    22 2 1 o 588. 560.
    24 2 1 o 382. 369.
    26 2 1 < 75. 131.
    -27 3 1 o 460. 380.
    -25 3 1 o 680. 893.
    -23 3 1 o 773. 718.
    -21 3 1 o 1993. 2240.
    -19 3 1 < -7. 77.
    -17 3 1 o 154. 152.
    -15 3 1 < 8. 1.
    -13 3 1 o 844. 559.
    -11 3 1 o 447. 442.
    -9 3 1 o 4851. 5145.
    -7 3 1 o 1212. 1192.
    -5 3 1 o 445. 544.
    -3 3 1 o 4246. 3813.
    -1 3 1 o 1665. 1815.
    1 3 1 o 70. 63.
    3 3 1 o 1627. 1478.
    5 3 1 o 266. 267.
    7 3 1 o 300. 188.
    9 3 1 o 6636. 6477.
    11 3 1 o 10833. 10596.
    13 3 1 o 2643. 2166.
    15 3 1 o 1496. 1633.
    17 3 1 o 1043. 1334.
    19 3 1 < 128. 142.
    21 3 1 o 1334. 1391.
    23 3 1 o 196. 161.
    25 3 1 o 317. 333.
    27 3 1 < 18. 98.
    -26 4 1 o 145. 217.
    -24 4 1 o 1186. 1162.
    -22 4 1 o 976. 1173.
    -20 4 1 o 292. 241.
    -18 4 1 o 783. 945.
    -16 4 1 o 3788. 3781.
    -14 4 1 o 1224. 1222.
    -12 4 1 o 2634. 2288.
    -10 4 1 o 11895. 11383.
    -8 4 1 o 740. 631.
    -6 4 1 o 178. 316.
    -4 4 1 < 69. 152.
    -2 4 1 o 275. 289.
    0 4 1 o 10588. 10808.
    2 4 1 o 17765. 17341.
    4 4 1 o 292. 245.
    6 4 1 o 233. 272.
    8 4 1 o 10425. 10382.
    10 4 1 o 1614. 1819.
    12 4 1 < 3. 16.
    14 4 1 < 11. 6.
    16 4 1 o 2227. 2324.
    18 4 1 o 616. 675.
    20 4 1 o 266. 359.
    22 4 1 < 139. 216.
    24 4 1 o 176. 181.
    26 4 1 < 19. 21.
    -25 5 1 o 87. 90.
    -23 5 1 o 150. 162.
    -21 5 1 < 30. 20.
    -19 5 1 o 258. 252.
    -17 5 1 o 252. 296.
    -15 5 1 o 12417. 12210.
    -13 5 1 o 1798. 1719.
    -11 5 1 o 80. 83.
    -9 5 1 o 4547. 4187.
    -7 5 1 o 11950. 11699.
    -5 5 1 o 6911. 6133.
    -3 5 1 o 3758. 3572.
    -1 5 1 o 3371. 2725.
    1 5 1 o 694. 633.
    3 5 1 o 6468. 6207.
    5 5 1 < 4. 38.
    7 5 1 o 1368. 1307.
    9 5 1 o 4943. 4380.
    11 5 1 o 3130. 3197.
    13 5 1 o 531. 420.
    15 5 1 < 2. 12.
    17 5 1 o 4533. 4289.
    19 5 1 o 268. 236.
    21 5 1 < 16. 16.
    23 5 1 o 1689. 1598.
    25 5 1 o 149. 49.
    -22 6 1 o 335. 368.
    -20 6 1 < -36. 1.
    -18 6 1 o 2297. 2159.
    -16 6 1 < 20. 93.
    -14 6 1 < -28. 45.
    -12 6 1 < 92. 13.
    -10 6 1 o 303. 225.
    -8 6 1 < -33. 7.
    -6 6 1 o 6134. 6118.
    -4 6 1 o 3071. 2599.
    -2 6 1 o 918. 852.
    2 6 1 o 985. 819.
    4 6 1 o 69. 13.
    6 6 1 o 5609. 5240.
    8 6 1 o 1039. 1009.
    10 6 1 < 24. 3.
    12 6 1 o 1272. 1077.
    14 6 1 o 301. 256.
    16 6 1 o 93. 91.
    18 6 1 o 902. 905.
    20 6 1 o 798. 875.
    22 6 1 o 296. 228.
    -21 7 1 o 627. 648.
    -19 7 1 o 335. 346.
    -17 7 1 o 1431. 1386.
    -15 7 1 o 2161. 2365.
    -13 7 1 o 171. 339.
    -11 7 1 o 514. 633.
    -9 7 1 o 4394. 4360.
    -7 7 1 o 1584. 1502.
    -5 7 1 o 3310. 3285.
    -3 7 1 < -52. 2.
    -1 7 1 < 97. 163.
    1 7 1 o 382. 246.
    3 7 1 < 23. 4.
    5 7 1 o 482. 411.
    7 7 1 o 267. 227.
    9 7 1 o 1254. 1098.
    11 7 1 o 1973. 1991.
    13 7 1 o 1329. 1325.
    15 7 1 < 72. 48.
    17 7 1 o 6247. 6198.
    19 7 1 o 868. 842.
    21 7 1 o 472. 690.
    -20 8 1 < 35. 34.
    -18 8 1 o 227. 247.
    -16 8 1 o 2333. 2047.
    -14 8 1 o 347. 383.
    -12 8 1 o 885. 1022.
    -10 8 1 o 863. 968.
    -8 8 1 o 3398. 3513.
    -6 8 1 o 156. 151.
    -4 8 1 < 46. 0.
    -2 8 1 o 337. 373.
    0 8 1 < 48. 32.
    2 8 1 o 948. 1004.
    4 8 1 o 298. 325.
    6 8 1 o 2722. 2577.
    8 8 1 o 2249. 2406.
    10 8 1 o 616. 590.
    12 8 1 o 2437. 2678.
    14 8 1 o 2137. 2112.
    16 8 1 o 706. 579.
    18 8 1 < 66. 105.
    -17 9 1 o 1054. 1013.
    -15 9 1 < 58. 24.
    -13 9 1 < 73. 75.
    -11 9 1 o 713. 810.
    -9 9 1 < 121. 236.
    -7 9 1 o 3945. 3786.
    -5 9 1 o 300. 363.
    -3 9 1 o 1322. 1393.
    -1 9 1 o 103. 68.
    1 9 1 o 4128. 4163.
    3 9 1 o 330. 401.
    5 9 1 < 26. 43.
    7 9 1 o 432. 545.
    9 9 1 o 958. 793.
    11 9 1 o 385. 384.
    13 9 1 o 1352. 1337.
    15 9 1 < 22. 31.
    17 9 1 < 61. 92.
    -14 10 1 < 2. 2.
    -12 10 1 < -16. 1.
    -10 10 1 < 9. 0.
    -8 10 1 o 999. 1024.
    -6 10 1 o 549. 605.
    -4 10 1 o 2920. 2812.
    -2 10 1 o 176. 206.
    0 10 1 o 87. 28.
    2 10 1 o 2482. 2553.
    4 10 1 o 285. 276.
    6 10 1 < 61. 8.
    8 10 1 o 750. 725.
    10 10 1 o 244. 214.
    12 10 1 < 58. 47.
    14 10 1 o 256. 154.
    -7 11 1 o 234. 195.
    -5 11 1 o 666. 707.
    -3 11 1 o 98. 35.
    -1 11 1 < 13. 1.
    1 11 1 o 134. 180.
    3 11 1 < 11. 5.
    5 11 1 o 3604. 3586.
    7 11 1 o 168. 123.
    9 11 1 o 3185. 3244.
    -26 0 2 o 246. 227.
    -24 0 2 o 1953. 2047.
    -22 0 2 o 8129. 8071.
    -20 0 2 < 107. 145.
    -18 0 2 o 630. 502.
    -16 0 2 o 4245. 4530.
    -14 0 2 o 7872. 8334.
    -12 0 2 o 6903. 6102.
    -10 0 2 o 21213. 22838.
    -4 0 2 o 12112. 13203.
    -2 0 2 o 13571. 16992.
    2 0 2 o 899. 725.
    4 0 2 o 1269. 1359.
    6 0 2 o 18497. 19871.
    8 0 2 o 110315. 110246.
    10 0 2 o 63787. 62069.
    12 0 2 o 26065. 23849.
    14 0 2 o 20241. 18378.
    16 0 2 o 294. 229.
    18 0 2 o 1234. 1093.
    20 0 2 o 5490. 5533.
    22 0 2 o 749. 789.
    24 0 2 o 719. 771.
    26 0 2 < 1. 6.
    -27 1 2 < 34. 1.
    -25 1 2 < 42. 30.
    -23 1 2 o 112. 137.
    -21 1 2 o 209. 136.
    -19 1 2 o 1810. 1746.
    -17 1 2 o 456. 426.
    -15 1 2 o 681. 743.
    -13 1 2 o 20958. 18761.
    -11 1 2 o 2997. 2970.
    -9 1 2 o 19833. 18764.
    -7 1 2 < 15. 22.
    -5 1 2 o 13273. 13872.
    -3 1 2 o 319. 394.
    -1 1 2 o 42361. 43708.
    1 1 2 o 3020. 2867.
    3 1 2 o 128941. 137633.
    5 1 2 o 720. 646.
    7 1 2 o 30509. 33443.
    9 1 2 < 45. 15.
    11 1 2 o 36924. 35389.
    13 1 2 o 290. 415.
    15 1 2 o 8105. 6647.
    17 1 2 < 25. 3.
    19 1 2 o 1953. 1861.
    21 1 2 < 62. 63.
    23 1 2 o 448. 365.
    25 1 2 o 314. 303.
    27 1 2 o 1068. 1392.
    -28 2 2 < 66. 69.
    -26 2 2 o 884. 1035.
    -24 2 2 < 161. 114.
    -22 2 2 o 324. 457.
    -20 2 2 o 785. 660.
    -18 2 2 o 195. 192.
    -16 2 2 o 102. 175.
    -14 2 2 o 77. 76.
    -12 2 2 o 250. 241.
    -10 2 2 o 5468. 5118.
    -8 2 2 o 3138. 2904.
    -6 2 2 o 10288. 11646.
    -4 2 2 o 4499. 4430.
    -2 2 2 o 527. 513.
    0 2 2 o 10875. 11151.
    4 2 2 o 719. 607.
    6 2 2 o 8983. 8966.
    8 2 2 o 5224. 5813.
    10 2 2 o 245. 360.
    12 2 2 o 591. 375.
    14 2 2 o 1111. 1107.
    16 2 2 < 12. 4.
    18 2 2 o 1615. 1612.
    20 2 2 o 1089. 1283.
    22 2 2 o 534. 531.
    24 2 2 o 1098. 1216.
    26 2 2 o 215. 198.
    -27 3 2 < 30. 13.
    -25 3 2 < -23. 39.
    -23 3 2 < -27. 64.
    -21 3 2 < -47. 24.
    -19 3 2 o 3124. 2987.
    -17 3 2 o 1447. 1417.
    -15 3 2 o 825. 1030.
    -13 3 2 o 9703. 9657.
    -11 3 2 o 2450. 2188.
    -9 3 2 o 7970. 7039.
    -7 3 2 o 1550. 1355.
    -5 3 2 o 11256. 11790.
    -3 3 2 o 312. 439.
    -1 3 2 o 34689. 36141.
    1 3 2 o 3416. 3254.
    3 3 2 o 93675. 92310.
    5 3 2 o 457. 485.
    7 3 2 < 33. 60.
    9 3 2 o 3158. 2199.
    11 3 2 o 1431. 1166.
    13 3 2 o 4986. 5011.
    15 3 2 o 6130. 5857.
    17 3 2 o 1479. 1596.
    19 3 2 o 298. 401.
    21 3 2 o 1339. 1148.
    23 3 2 o 291. 270.
    25 3 2 < 54. 61.
    27 3 2 o 280. 381.
    -26 4 2 < 58. 4.
    -24 4 2 < 27. 10.
    -22 4 2 o 1092. 995.
    -20 4 2 < 50. 8.
    -18 4 2 < 15. 33.
    -16 4 2 o 2619. 2778.
    -14 4 2 o 864. 978.
    -12 4 2 < 45. 4.
    -10 4 2 o 8564. 7976.
    -8 4 2 o 6571. 6083.
    -6 4 2 o 6633. 6197.
    -4 4 2 o 699. 832.
    -2 4 2 o 2158. 2052.
    0 4 2 o 10263. 9351.
    2 4 2 o 45686. 42631.
    4 4 2 o 41953. 41380.
    6 4 2 o 30887. 30371.
    8 4 2 o 5520. 5584.
    10 4 2 o 1132. 1260.
    12 4 2 o 221. 229.
    14 4 2 o 179. 256.
    16 4 2 o 8709. 8418.
    18 4 2 o 267. 236.
    20 4 2 < 109. 61.
    22 4 2 o 222. 298.
    24 4 2 o 216. 202.
    26 4 2 o 344. 269.
    -25 5 2 o 131. 88.
    -23 5 2 o 263. 228.
    -21 5 2 o 551. 614.
    -19 5 2 o 4297. 4132.
    -17 5 2 o 4281. 4381.
    -15 5 2 o 4112. 4024.
    -13 5 2 o 225. 242.
    -11 5 2 < 81. 64.
    -9 5 2 o 12797. 11598.
    -7 5 2 o 4777. 4738.
    -5 5 2 o 13399. 12159.
    -3 5 2 o 2267. 2399.
    -1 5 2 o 4432. 3768.
    1 5 2 o 1208. 1364.
    3 5 2 o 4980. 4622.
    5 5 2 o 4524. 4106.
    7 5 2 o 504. 506.
    9 5 2 o 1212. 1176.
    11 5 2 o 1947. 1908.
    13 5 2 o 894. 869.
    15 5 2 o 570. 681.
    17 5 2 < 77. 92.
    19 5 2 o 2385. 2427.
    21 5 2 < -3. 1.
    23 5 2 < -57. 30.
    -22 6 2 o 1942. 2102.
    -20 6 2 o 455. 444.
    -18 6 2 o 848. 974.
    -16 6 2 o 1698. 1721.
    -14 6 2 o 804. 934.
    -12 6 2 o 2847. 2928.
    -10 6 2 o 5916. 5961.
    -8 6 2 o 379. 462.
    -6 6 2 o 877. 981.
    -4 6 2 o 502. 602.
    -2 6 2 o 6653. 7322.
    2 6 2 o 6523. 5918.
    4 6 2 o 1410. 1538.
    6 6 2 o 1592. 1661.
    8 6 2 o 1026. 959.
    10 6 2 o 2620. 3121.
    12 6 2 < 18. 96.
    14 6 2 < -29. 6.
    16 6 2 < -15. 23.
    18 6 2 < 37. 74.
    20 6 2 < 66. 127.
    22 6 2 o 915. 938.
    -21 7 2 < 46. 28.
    -19 7 2 o 1832. 1653.
    -17 7 2 < 49. 55.
    -15 7 2 o 606. 735.
    -13 7 2 o 8765. 8289.
    -11 7 2 < -51. 39.
    -9 7 2 o 771. 892.
    -7 7 2 o 186. 266.
    -5 7 2 o 6940. 6912.
    -3 7 2 o 221. 125.
    -1 7 2 o 153. 257.
    1 7 2 o 391. 482.
    3 7 2 o 553. 468.
    5 7 2 o 2421. 2305.
    7 7 2 < -5. 10.
    9 7 2 o 206. 179.
    11 7 2 o 2222. 2484.
    13 7 2 o 2560. 2495.
    15 7 2 o 905. 784.
    17 7 2 o 200. 176.
    19 7 2 < 79. 168.
    -20 8 2 < -23. 4.
    -18 8 2 < -26. 0.
    -16 8 2 < 155. 26.
    -14 8 2 o 1212. 1230.
    -12 8 2 o 1372. 1502.
    -10 8 2 o 511. 368.
    -8 8 2 o 1460. 1454.
    -6 8 2 o 6194. 5974.
    -4 8 2 o 122. 48.
    -2 8 2 o 2695. 2590.
    0 8 2 o 420. 488.
    2 8 2 o 808. 812.
    4 8 2 o 2666. 2604.
    6 8 2 o 1859. 1890.
    8 8 2 o 1585. 1691.
    10 8 2 o 3817. 3776.
    12 8 2 < 60. 19.
    14 8 2 o 501. 490.
    16 8 2 < 48. 3.
    18 8 2 o 386. 338.
    -17 9 2 < -43. 1.
    -15 9 2 < 31. 5.
    -13 9 2 o 301. 260.
    -11 9 2 o 1438. 1631.
    -9 9 2 o 531. 596.
    -7 9 2 o 5533. 5476.
    -5 9 2 o 721. 669.
    -3 9 2 o 1295. 1254.
    -1 9 2 o 2389. 2272.
    1 9 2 < 29. 15.
    3 9 2 o 4515. 4334.
    5 9 2 < 93. 48.
    7 9 2 o 1767. 1972.
    9 9 2 < 163. 115.
    11 9 2 < 3. 45.
    13 9 2 < 34. 13.
    15 9 2 o 328. 320.
    17 9 2 o 216. 167.
    -14 10 2 o 123. 188.
    -12 10 2 o 205. 188.
    -10 10 2 o 268. 191.
    -8 10 2 o 1290. 1207.
    -6 10 2 o 164. 104.
    -4 10 2 o 3180. 3229.
    -2 10 2 o 2738. 2411.
    0 10 2 o 1933. 1906.
    2 10 2 o 871. 648.
    4 10 2 o 348. 397.
    6 10 2 o 111. 80.
    8 10 2 < 42. 14.
    10 10 2 o 245. 290.
    12 10 2 o 148. 94.
    14 10 2 o 110. 160.
    -7 11 2 o 642. 607.
    -5 11 2 < 8. 30.
    -3 11 2 o 1606. 1648.
    -1 11 2 < 22. 125.
    1 11 2 o 1974. 1985.
    3 11 2 o 1524. 1557.
    5 11 2 < 59. 101.
    7 11 2 o 1245. 1290.
    9 11 2 < 16. 2.
    -27 1 3 o 68. 75.
    -25 1 3 < 23. 9.
    -23 1 3 o 567. 505.
    -21 1 3 o 125. 126.
    -19 1 3 o 151. 140.
    -17 1 3 o 1242. 1440.
    -15 1 3 o 735. 804.
    -13 1 3 o 404. 206.
    -11 1 3 o 4381. 4883.
    -9 1 3 o 1167. 1112.
    -7 1 3 o 1287. 1278.
    -5 1 3 o 28673. 30179.
    -3 1 3 o 14771. 16530.
    -1 1 3 < 48. 71.
    1 1 3 o 646. 510.
    3 1 3 o 775. 1125.
    5 1 3 o 7353. 7485.
    7 1 3 o 103796. 106500.
    9 1 3 o 20711. 20968.
    11 1 3 o 25208. 23934.
    13 1 3 o 5403. 5459.
    15 1 3 o 556. 705.
    17 1 3 o 667. 748.
    19 1 3 o 357. 359.
    21 1 3 o 128. 99.
    23 1 3 o 456. 388.
    25 1 3 < 1. 2.
    27 1 3 o 356. 342.
    -28 2 3 o 153. 133.
    -26 2 3 o 665. 766.
    -24 2 3 < 15. 2.
    -22 2 3 o 1240. 1286.
    -20 2 3 o 1033. 1041.
    -18 2 3 o 557. 658.
    -16 2 3 o 147. 136.
    -14 2 3 < 47. 86.
    -12 2 3 o 4274. 4160.
    -10 2 3 o 7455. 8223.
    -8 2 3 o 277. 240.
    -6 2 3 o 13872. 14282.
    -4 2 3 o 250. 258.
    -2 2 3 o 158039. 155782.
    0 2 3 o 12239. 12163.
    4 2 3 o 523. 511.
    6 2 3 o 19575. 21593.
    8 2 3 o 2317. 2253.
    10 2 3 < 31. 41.
    12 2 3 < 36. 6.
    14 2 3 o 1423. 1242.
    16 2 3 < 59. 46.
    18 2 3 o 786. 697.
    20 2 3 < 9. 30.
    22 2 3 < 60. 28.
    24 2 3 < 18. 7.
    26 2 3 < 0. 5.
    -27 3 3 < 94. 55.
    -25 3 3 < -32. 5.
    -23 3 3 o 391. 486.
    -21 3 3 o 689. 721.
    -19 3 3 < 18. 96.
    -17 3 3 o 619. 636.
    -15 3 3 o 320. 372.
    -13 3 3 o 174. 90.
    -11 3 3 o 1675. 1859.
    -9 3 3 o 19981. 19625.
    -7 3 3 o 3660. 3806.
    -5 3 3 < 38. 9.
    -3 3 3 o 4742. 5173.
    -1 3 3 o 3683. 3629.
    1 3 3 o 7010. 6895.
    3 3 3 o 23364. 24411.
    5 3 3 o 3562. 3766.
    7 3 3 o 238. 257.
    9 3 3 o 659. 583.
    11 3 3 o 10455. 9663.
    13 3 3 o 3081. 2865.
    15 3 3 o 534. 550.
    17 3 3 o 172. 127.
    19 3 3 o 1102. 1007.
    21 3 3 o 637. 622.
    23 3 3 o 249. 237.
    25 3 3 o 439. 395.
    -26 4 3 o 2074. 2427.
    -24 4 3 o 191. 261.
    -22 4 3 o 5831. 5898.
    -20 4 3 o 1602. 1540.
    -18 4 3 o 3599. 3700.
    -16 4 3 o 1053. 996.
    -14 4 3 o 436. 468.
    -12 4 3 < 15. 2.
    -10 4 3 o 1539. 1552.
    -8 4 3 o 13622. 12629.
    -6 4 3 o 2656. 2692.
    -4 4 3 o 265. 171.
    -2 4 3 o 11552. 10820.
    0 4 3 o 853. 818.
    2 4 3 o 26576. 24339.
    4 4 3 o 1436. 1548.
    6 4 3 o 2656. 2582.
    8 4 3 o 9337. 8484.
    10 4 3 < 54. 34.
    12 4 3 o 2076. 2059.
    14 4 3 o 1326. 1345.
    16 4 3 o 853. 729.
    18 4 3 o 2647. 2685.
    20 4 3 o 436. 486.
    22 4 3 < -14. 13.
    24 4 3 < 50. 13.
    -25 5 3 < 50. 5.
    -23 5 3 < 76. 6.
    -21 5 3 o 1303. 1232.
    -19 5 3 o 486. 548.
    -17 5 3 o 707. 850.
    -15 5 3 o 1339. 1292.
    -13 5 3 < 22. 7.
    -11 5 3 o 1689. 1571.
    -9 5 3 o 1370. 1290.
    -7 5 3 o 2449. 2513.
    -5 5 3 o 4647. 4378.
    -3 5 3 o 254. 202.
    -1 5 3 o 657. 634.
    1 5 3 o 1161. 1126.
    3 5 3 o 1133. 1127.
    5 5 3 o 3391. 3310.
    7 5 3 o 4102. 3830.
    9 5 3 o 165. 127.
    11 5 3 < -12. 33.
    13 5 3 o 154. 171.
    15 5 3 o 4923. 4635.
    17 5 3 o 493. 505.
    19 5 3 o 2194. 1996.
    21 5 3 < 32. 19.
    23 5 3 < 60. 157.
    -22 6 3 o 281. 305.
    -20 6 3 o 3465. 3668.
    -18 6 3 o 497. 537.
    -16 6 3 o 3047. 3090.
    -14 6 3 o 626. 856.
    -12 6 3 o 1585. 1441.
    -10 6 3 o 203. 327.
    -8 6 3 o 151. 185.
    -6 6 3 o 1444. 1428.
    -4 6 3 o 819. 711.
    -2 6 3 < -58. 3.
    2 6 3 o 365. 351.
    4 6 3 o 11772. 11539.
    6 6 3 o 1128. 1262.
    8 6 3 o 5253. 4931.
    10 6 3 o 2866. 2906.
    12 6 3 o 1124. 1121.
    14 6 3 o 1161. 1092.
    16 6 3 o 713. 855.
    18 6 3 o 190. 219.
    20 6 3 o 1605. 1827.
    22 6 3 < 20. 70.
    -21 7 3 o 193. 267.
    -19 7 3 < -7. 9.
    -17 7 3 < 122. 151.
    -15 7 3 o 636. 790.
    -13 7 3 o 469. 400.
    -11 7 3 < 69. 122.
    -9 7 3 o 976. 941.
    -7 7 3 < 35. 14.
    -5 7 3 o 5620. 5460.
    -3 7 3 o 1804. 2062.
    -1 7 3 o 7526. 7535.
    1 7 3 o 276. 278.
    3 7 3 o 204. 208.
    5 7 3 o 681. 805.
    7 7 3 o 4469. 4579.
    9 7 3 < 102. 69.
    11 7 3 o 11935. 11385.
    13 7 3 o 607. 607.
    15 7 3 o 1685. 1609.
    17 7 3 o 904. 827.
    19 7 3 o 201. 194.
    -20 8 3 o 142. 424.
    -18 8 3 < 64. 92.
    -16 8 3 o 2339. 2196.
    -14 8 3 o 1602. 1384.
    -12 8 3 < 121. 204.
    -10 8 3 o 6662. 6589.
    -8 8 3 o 3877. 3773.
    -6 8 3 o 7658. 7608.
    -4 8 3 o 928. 925.
    -2 8 3 o 1385. 1466.
    0 8 3 o 573. 615.
    2 8 3 < 24. 61.
    4 8 3 o 1871. 1944.
    6 8 3 o 168. 209.
    8 8 3 o 618. 784.
    10 8 3 o 1120. 1202.
    12 8 3 o 570. 520.
    14 8 3 < 106. 140.
    16 8 3 o 400. 423.
    18 8 3 < 3. 1.
    -17 9 3 o 412. 503.
    -15 9 3 o 838. 798.
    -13 9 3 < 16. 27.
    -11 9 3 < 119. 118.
    -9 9 3 o 224. 244.
    -7 9 3 o 122. 83.
    -5 9 3 < 58. 97.
    -3 9 3 o 1886. 1849.
    -1 9 3 o 631. 681.
    1 9 3 o 4736. 4554.
    3 9 3 o 1946. 1942.
    5 9 3 o 146. 175.
    7 9 3 o 480. 428.
    9 9 3 o 1871. 2009.
    11 9 3 < 79. 29.
    13 9 3 < -1. 2.
    15 9 3 < 26. 2.
    17 9 3 < 80. 90.
    -14 10 3 < 14. 0.
    -12 10 3 < -21. 24.
    -10 10 3 o 696. 570.
    -8 10 3 < 48. 93.
    -6 10 3 o 772. 760.
    -4 10 3 < -13. 7.
    -2 10 3 < 16. 11.
    0 10 3 o 86. 37.
    2 10 3 o 453. 485.
    4 10 3 o 2277. 2287.
    6 10 3 o 925. 1093.
    8 10 3 o 2822. 2954.
    10 10 3 < -1. 14.
    12 10 3 < 44. 15.
    14 10 3 o 159. 115.
    -7 11 3 < 62. 66.
    -5 11 3 < 18. 10.
    -3 11 3 o 1066. 1035.
    -1 11 3 o 491. 524.
    1 11 3 < 94. 68.
    3 11 3 < 90. 14.
    5 11 3 o 169. 156.
    7 11 3 o 756. 671.
    -28 0 4 < 17. 0.
    -26 0 4 < 25. 3.
    -24 0 4 < 77. 10.
    -22 0 4 o 1056. 1415.
    -20 0 4 o 232. 229.
    -18 0 4 o 3240. 3526.
    -16 0 4 o 765. 886.
    -14 0 4 < 57. 152.
    -12 0 4 o 2740. 2290.
    -6 0 4 o 10738. 11255.
    -4 0 4 o 30282. 31848.
    -2 0 4 o 22484. 23013.
    0 0 4 o 4353. 4470.
    2 0 4 o 6072. 6731.
    4 0 4 o 893. 740.
    6 0 4 o 26944. 29931.
    8 0 4 o 25859. 27129.
    10 0 4 o 19962. 18557.
    12 0 4 o 3719. 3006.
    14 0 4 < 36. 6.
    16 0 4 o 191. 233.
    18 0 4 < 73. 125.
    20 0 4 < -7. 66.
    22 0 4 < -16. 31.
    24 0 4 < -8. 0.
    26 0 4 o 210. 422.
    -27 1 4 o 1353. 1396.
    -25 1 4 o 133. 135.
    -23 1 4 o 135. 125.
    -21 1 4 o 1267. 1370.
    -19 1 4 o 2107. 1958.
    -17 1 4 < 38. 3.
    -15 1 4 o 93. 113.
    -13 1 4 o 3939. 3582.
    -11 1 4 o 1049. 1154.
    -9 1 4 o 4912. 5879.
    -7 1 4 o 491. 545.
    -5 1 4 o 706. 924.
    -3 1 4 o 7095. 7701.
    -1 1 4 o 5827. 6486.
    1 1 4 o 768. 564.
    3 1 4 o 2850. 3046.
    5 1 4 o 14109. 14831.
    7 1 4 o 2117. 1785.
    9 1 4 o 11459. 10808.
    11 1 4 o 739. 677.
    13 1 4 < 31. 1.
    15 1 4 o 79. 55.
    17 1 4 o 116. 149.
    19 1 4 o 1264. 1554.
    21 1 4 o 456. 399.
    23 1 4 o 2549. 2869.
    25 1 4 < 9. 1.
    27 1 4 o 89. 198.
    -28 2 4 o 1074. 1033.
    -26 2 4 o 887. 994.
    -24 2 4 o 564. 667.
    -22 2 4 o 541. 563.
    -20 2 4 o 6507. 6736.
    -18 2 4 o 259. 307.
    -16 2 4 o 7283. 7467.
    -14 2 4 < 55. 122.
    -12 2 4 o 8001. 7761.
    -10 2 4 o 4610. 4662.
    -8 2 4 o 8320. 8621.
    -6 2 4 o 7685. 7646.
    -4 2 4 o 17740. 17885.
    -2 2 4 o 109108. 111788.
    0 2 4 o 18312. 19171.
    4 2 4 o 330. 449.
    6 2 4 o 19058. 20914.
    8 2 4 o 877. 680.
    10 2 4 o 2505. 2433.
    12 2 4 o 3107. 3023.
    14 2 4 o 1131. 979.
    16 2 4 o 686. 840.
    18 2 4 o 4709. 5034.
    20 2 4 < -24. 10.
    22 2 4 o 355. 366.
    24 2 4 o 245. 213.
    26 2 4 < 14. 25.
    -27 3 4 < 6. 0.
    -25 3 4 < 54. 60.
    -23 3 4 o 2688. 2426.
    -21 3 4 o 5182. 5090.
    -19 3 4 o 2020. 2086.
    -17 3 4 o 318. 365.
    -15 3 4 < 41. 37.
    -13 3 4 o 332. 461.
    -11 3 4 o 9126. 8432.
    -9 3 4 o 9694. 10111.
    -7 3 4 o 22464. 21099.
    -5 3 4 < 76. 45.
    -3 3 4 o 743. 857.
    -1 3 4 o 30072. 31422.
    1 3 4 o 30195. 30663.
    3 3 4 < 55. 23.
    5 3 4 o 1938. 1939.
    7 3 4 o 2073. 2013.
    9 3 4 o 496. 545.
    11 3 4 o 873. 756.
    13 3 4 o 1899. 1917.
    15 3 4 o 243. 279.
    17 3 4 o 849. 854.
    19 3 4 < 95. 38.
    21 3 4 o 466. 460.
    23 3 4 o 173. 190.
    25 3 4 < -60. 14.
    -26 4 4 o 440. 434.
    -24 4 4 o 248. 322.
    -22 4 4 < 35. 39.
    -20 4 4 o 1319. 1348.
    -18 4 4 o 2548. 2415.
    -16 4 4 < -24. 19.
    -14 4 4 o 2147. 2111.
    -12 4 4 < -77. 0.
    -10 4 4 o 4633. 4241.
    -8 4 4 o 6734. 6569.
    -6 4 4 o 9694. 10322.
    -4 4 4 o 348. 354.
    -2 4 4 o 2511. 2576.
    0 4 4 o 6728. 7088.
    2 4 4 o 13339. 11711.
    4 4 4 < 78. 68.
    6 4 4 o 17785. 17363.
    8 4 4 < 142. 19.
    10 4 4 o 5084. 4662.
    12 4 4 o 912. 783.
    14 4 4 o 133. 83.
    16 4 4 o 2667. 2587.
    18 4 4 < 81. 12.
    20 4 4 o 2449. 2363.
    22 4 4 o 654. 578.
    24 4 4 < -33. 0.
    -25 5 4 o 815. 917.
    -23 5 4 o 1526. 1281.
    -21 5 4 o 655. 640.
    -19 5 4 < 49. 38.
    -17 5 4 o 3420. 3542.
    -15 5 4 < 48. 68.
    -13 5 4 o 2410. 2363.
    -11 5 4 o 10281. 10406.
    -9 5 4 o 365. 388.
    -7 5 4 o 8488. 7711.
    -5 5 4 < 47. 4.
    -3 5 4 o 893. 806.
    -1 5 4 o 3677. 3136.
    1 5 4 o 24658. 22430.
    3 5 4 o 11783. 11582.
    5 5 4 o 12276. 11196.
    7 5 4 o 3092. 3042.
    9 5 4 < 17. 24.
    11 5 4 o 1218. 1317.
    13 5 4 o 189. 316.
    15 5 4 o 1493. 1290.
    17 5 4 o 660. 678.
    19 5 4 < 24. 20.
    21 5 4 o 1559. 1570.
    23 5 4 < 36. 32.
    -22 6 4 o 152. 196.
    -20 6 4 < -40. 26.
    -18 6 4 < 21. 41.
    -16 6 4 < 42. 27.
    -14 6 4 o 1273. 1212.
    -12 6 4 o 2467. 2209.
    -10 6 4 o 2275. 2171.
    -8 6 4 o 149. 218.
    -6 6 4 o 1567. 1463.
    -4 6 4 o 560. 574.
    -2 6 4 o 4255. 4292.
    0 6 4 o 3288. 3292.
    2 6 4 o 922. 749.
    4 6 4 o 520. 571.
    6 6 4 < 64. 65.
    8 6 4 o 165. 150.
    10 6 4 o 3199. 3229.
    12 6 4 < 136. 24.
    14 6 4 o 6572. 6039.
    16 6 4 < 31. 4.
    18 6 4 o 315. 422.
    20 6 4 o 81. 80.
    22 6 4 < 10. 12.
    -21 7 4 o 192. 390.
    -19 7 4 < 95. 58.
    -17 7 4 o 2608. 2489.
    -15 7 4 o 1093. 1178.
    -13 7 4 o 4563. 4697.
    -11 7 4 o 3453. 3377.
    -9 7 4 < 23. 24.
    -7 7 4 < 101. 157.
    -5 7 4 o 2346. 2219.
    -3 7 4 < -14. 32.
    -1 7 4 o 1434. 1272.
    1 7 4 o 1468. 1504.
    3 7 4 < 37. 77.
    5 7 4 < -10. 20.
    7 7 4 o 2840. 2886.
    9 7 4 o 582. 525.
    11 7 4 o 379. 464.
    13 7 4 o 928. 973.
    15 7 4 o 1361. 1329.
    17 7 4 o 1946. 1920.
    19 7 4 o 136. 47.
    -20 8 4 < 26. 65.
    -18 8 4 o 617. 557.
    -16 8 4 < 158. 38.
    -14 8 4 < -54. 14.
    -12 8 4 o 4498. 4377.
    -10 8 4 o 1541. 1511.
    -8 8 4 o 10444. 10633.
    -6 8 4 o 834. 822.
    -4 8 4 o 5982. 6093.
    -2 8 4 o 3134. 3242.
    0 8 4 o 3609. 3388.
    2 8 4 o 2464. 2570.
    4 8 4 < 66. 17.
    6 8 4 o 319. 320.
    8 8 4 o 835. 905.
    10 8 4 o 237. 192.
    12 8 4 < 128. 85.
    14 8 4 < -31. 2.
    16 8 4 o 432. 441.
    18 8 4 o 833. 816.
    -17 9 4 < 45. 105.
    -15 9 4 o 166. 190.
    -13 9 4 < 40. 47.
    -11 9 4 < 16. 22.
    -9 9 4 o 173. 124.
    -7 9 4 o 1147. 1162.
    -5 9 4 o 1208. 1175.
    -3 9 4 o 275. 257.
    -1 9 4 o 1657. 1585.
    1 9 4 o 591. 532.
    3 9 4 o 585. 553.
    5 9 4 o 146. 191.
    7 9 4 o 5075. 4645.
    9 9 4 < 101. 24.
    11 9 4 o 3759. 3488.
    13 9 4 < 0. 13.
    15 9 4 o 520. 472.
    17 9 4 o 102. 139.
    -14 10 4 o 851. 883.
    -12 10 4 < 17. 53.
    -10 10 4 < 77. 125.
    -8 10 4 < 10. 63.
    -6 10 4 o 107. 107.
    -4 10 4 o 412. 450.
    -2 10 4 < 33. 17.
    0 10 4 o 1513. 1633.
    2 10 4 < -14. 0.
    4 10 4 o 2495. 2647.
    6 10 4 o 331. 293.
    8 10 4 o 2715. 2488.
    10 10 4 < 9. 43.
    12 10 4 < 20. 1.
    -3 11 4 o 102. 163.
    -1 11 4 o 176. 191.
    1 11 4 < 9. 8.
    3 11 4 o 524. 473.
    5 11 4 o 382. 315.
    7 11 4 < 42. 25.
    -27 1 5 o 338. 451.
    -25 1 5 o 82. 47.
    -23 1 5 o 150. 212.
    -21 1 5 o 2672. 2602.
    -19 1 5 o 1015. 1016.
    -17 1 5 o 2062. 2082.
    -15 1 5 o 136. 119.
    -13 1 5 < 150. 75.
    -11 1 5 o 544. 613.
    -9 1 5 o 1289. 1382.
    -7 1 5 o 1067. 938.
    -5 1 5 o 275. 450.
    -3 1 5 o 1984. 2690.
    -1 1 5 o 1708. 1642.
    1 1 5 o 15407. 15700.
    3 1 5 o 11203. 12871.
    5 1 5 o 6659. 6865.
    7 1 5 o 1380. 1267.
    9 1 5 o 11381. 9954.
    11 1 5 o 11709. 11105.
    13 1 5 o 668. 471.
    15 1 5 o 198. 148.
    17 1 5 o 454. 527.
    19 1 5 o 2256. 1900.
    21 1 5 o 306. 403.
    23 1 5 < -20. 1.
    25 1 5 o 691. 715.
    -28 2 5 o 217. 190.
    -26 2 5 < 43. 81.
    -24 2 5 o 777. 943.
    -22 2 5 o 574. 583.
    -20 2 5 o 3180. 3144.
    -18 2 5 o 651. 676.
    -16 2 5 o 789. 783.
    -14 2 5 o 1916. 1808.
    -12 2 5 o 10111. 10014.
    -10 2 5 o 2574. 2479.
    -8 2 5 o 1832. 1580.
    -6 2 5 o 2021. 1959.
    -4 2 5 o 40107. 43895.
    -2 2 5 o 1180. 1078.
    0 2 5 o 63. 11.
    2 2 5 o 21802. 23071.
    4 2 5 o 6972. 7832.
    6 2 5 o 496. 197.
    8 2 5 o 8267. 7855.
    10 2 5 o 2930. 2909.
    12 2 5 < 26. 4.
    14 2 5 o 95. 129.
    16 2 5 o 1680. 1656.
    18 2 5 o 908. 787.
    20 2 5 o 1114. 1242.
    22 2 5 o 264. 173.
    24 2 5 o 178. 171.
    26 2 5 < 60. 66.
    -27 3 5 o 3102. 3224.
    -25 3 5 < 78. 83.
    -23 3 5 o 4938. 4868.
    -21 3 5 o 1626. 1739.
    -19 3 5 < 77. 94.
    -17 3 5 o 2028. 2188.
    -15 3 5 o 160. 166.
    -13 3 5 o 567. 516.
    -11 3 5 o 556. 283.
    -9 3 5 o 1161. 1065.
    -7 3 5 < 54. 183.
    -5 3 5 o 2426. 2408.
    -3 3 5 o 4527. 4355.
    -1 3 5 o 7236. 7565.
    1 3 5 o 30400. 30296.
    3 3 5 o 4108. 3712.
    5 3 5 o 10794. 11289.
    7 3 5 o 1531. 1531.
    9 3 5 o 277. 332.
    11 3 5 o 4043. 3878.
    13 3 5 o 283. 208.
    15 3 5 o 145. 140.
    17 3 5 o 187. 233.
    19 3 5 o 1821. 1986.
    21 3 5 o 534. 542.
    23 3 5 < -8. 5.
    25 3 5 o 689. 732.
    -26 4 5 < 86. 122.
    -24 4 5 o 1050. 917.
    -22 4 5 o 859. 779.
    -20 4 5 o 448. 430.
    -18 4 5 o 145. 99.
    -16 4 5 o 110. 165.
    -14 4 5 o 2017. 2031.
    -12 4 5 o 515. 609.
    -10 4 5 o 845. 881.
    -8 4 5 o 194. 203.
    -6 4 5 o 2147. 2127.
    -4 4 5 o 1210. 1345.
    -2 4 5 o 2625. 2840.
    0 4 5 o 5104. 4211.
    2 4 5 o 5263. 3304.
    4 4 5 o 1720. 1592.
    6 4 5 o 4396. 4592.
    8 4 5 o 2756. 2962.
    10 4 5 o 69. 69.
    12 4 5 o 863. 678.
    14 4 5 o 3230. 3094.
    16 4 5 < 7. 43.
    18 4 5 o 7947. 8158.
    20 4 5 o 381. 234.
    22 4 5 o 934. 1267.
    24 4 5 < 88. 28.
    -25 5 5 < 90. 112.
    -23 5 5 o 341. 311.
    -21 5 5 < 50. 10.
    -19 5 5 o 145. 209.
    -17 5 5 o 124. 167.
    -15 5 5 o 1443. 1424.
    -13 5 5 o 1499. 1490.
    -11 5 5 < 58. 1.
    -9 5 5 o 418. 419.
    -7 5 5 o 2476. 2438.
    -5 5 5 o 5918. 5959.
    -3 5 5 o 3827. 3227.
    -1 5 5 < 61. 86.
    1 5 5 o 13469. 12866.
    3 5 5 o 626. 648.
    5 5 5 o 2594. 2924.
    7 5 5 o 360. 381.
    9 5 5 o 6018. 6599.
    11 5 5 < 8. 11.
    13 5 5 o 4412. 4345.
    15 5 5 o 497. 427.
    17 5 5 o 327. 263.
    19 5 5 o 1185. 1130.
    21 5 5 o 237. 292.
    23 5 5 < 28. 3.
    -22 6 5 < -16. 19.
    -20 6 5 o 456. 438.
    -18 6 5 o 719. 903.
    -16 6 5 o 4826. 4637.
    -14 6 5 < 45. 5.
    -12 6 5 o 581. 536.
    -10 6 5 o 5281. 5595.
    -8 6 5 o 2140. 2204.
    -6 6 5 o 2657. 2456.
    -4 6 5 o 1276. 1281.
    -2 6 5 o 26992. 26417.
    0 6 5 < 39. 19.
    2 6 5 o 2955. 2666.
    4 6 5 o 2956. 2918.
    6 6 5 o 1045. 1107.
    8 6 5 o 7985. 7889.
    10 6 5 o 3103. 3415.
    12 6 5 o 3821. 3788.
    14 6 5 o 678. 676.
    16 6 5 o 3343. 3543.
    18 6 5 < 62. 1.
    20 6 5 o 660. 660.
    22 6 5 < 46. 37.
    -21 7 5 o 135. 113.
    -19 7 5 o 380. 382.
    -17 7 5 < 7. 24.
    -15 7 5 o 1170. 1089.
    -13 7 5 o 1150. 1006.
    -11 7 5 < 35. 18.
    -9 7 5 < 51. 16.
    -7 7 5 o 1318. 1289.
    -5 7 5 o 1441. 1358.
    -3 7 5 o 3099. 2953.
    -1 7 5 < 5. 9.
    1 7 5 o 446. 405.
    3 7 5 o 194. 215.
    5 7 5 o 554. 490.
    7 7 5 o 1279. 1363.
    9 7 5 o 3157. 3241.
    11 7 5 < 137. 106.
    13 7 5 o 209. 205.
    15 7 5 < 43. 12.
    17 7 5 o 392. 296.
    19 7 5 < -39. 9.
    -20 8 5 o 1767. 2156.
    -18 8 5 o 186. 202.
    -16 8 5 o 1479. 1722.
    -14 8 5 o 1582. 2048.
    -12 8 5 o 952. 1239.
    -10 8 5 o 155. 187.
    -8 8 5 o 2454. 2493.
    -6 8 5 o 129. 126.
    -4 8 5 < 79. 36.
    -2 8 5 < 67. 24.
    0 8 5 o 165. 234.
    2 8 5 o 1195. 1250.
    4 8 5 o 869. 818.
    6 8 5 o 109. 102.
    8 8 5 < 52. 86.
    10 8 5 o 465. 438.
    12 8 5 < 30. 7.
    14 8 5 < 38. 46.
    16 8 5 o 1153. 1092.
    18 8 5 < 9. 72.
    -17 9 5 o 247. 271.
    -15 9 5 o 1628. 1647.
    -13 9 5 < 71. 68.
    -11 9 5 o 1195. 1308.
    -9 9 5 o 160. 151.
    -7 9 5 < -20. 5.
    -5 9 5 < 72. 144.
    -3 9 5 o 101. 56.
    -1 9 5 o 340. 299.
    3 9 5 < -22. 15.
    5 9 5 < 35. 26.
    7 9 5 o 3072. 2859.
    9 9 5 < 20. 0.
    11 9 5 o 1329. 1396.
    13 9 5 o 425. 459.
    15 9 5 < 100. 20.
    -14 10 5 o 120. 143.
    -12 10 5 o 150. 141.
    -10 10 5 o 603. 488.
    -8 10 5 < 12. 31.
    -6 10 5 o 344. 338.
    -4 10 5 o 671. 509.
    -2 10 5 o 514. 583.
    0 10 5 o 255. 152.
    2 10 5 < 7. 56.
    4 10 5 o 241. 248.
    6 10 5 < 25. 29.
    8 10 5 o 951. 963.
    10 10 5 o 279. 262.
    12 10 5 < -3. 13.
    -5 11 5 o 1492. 1787.
    -3 11 5 < -59. 42.
    -1 11 5 o 595. 612.
    1 11 5 o 201. 204.
    3 11 5 o 412. 438.
    5 11 5 o 2188. 2137.
    7 11 5 < 16. 3.
    -28 0 6 o 213. 228.
    -26 0 6 < 65. 160.
    -24 0 6 o 1527. 1501.
    -22 0 6 o 1148. 1320.
    -20 0 6 o 4737. 4822.
    -18 0 6 < 82. 69.
    -16 0 6 o 820. 945.
    -14 0 6 o 3543. 3610.
    -8 0 6 o 28316. 29043.
    -6 0 6 o 1282. 1883.
    -4 0 6 o 1817. 1764.
    -2 0 6 o 5896. 6410.
    0 0 6 o 15511. 15682.
    2 0 6 o 127. 66.
    4 0 6 o 11585. 12431.
    6 0 6 o 2713. 3301.
    8 0 6 o 9600. 11100.
    10 0 6 o 805. 693.
    12 0 6 o 1548. 1614.
    14 0 6 o 5264. 4983.
    16 0 6 o 10211. 9286.
    18 0 6 o 3881. 3766.
    20 0 6 o 3902. 3803.
    22 0 6 < 49. 44.
    24 0 6 < -47. 33.
    26 0 6 o 357. 512.
    -27 1 6 o 86. 88.
    -25 1 6 < 77. 16.
    -23 1 6 o 372. 270.
    -21 1 6 o 677. 790.
    -19 1 6 o 3435. 3368.
    -17 1 6 o 226. 271.
    -15 1 6 o 1850. 1563.
    -13 1 6 < 12. 12.
    -11 1 6 o 1888. 1392.
    -9 1 6 o 5304. 6037.
    -7 1 6 o 4980. 6204.
    -5 1 6 o 12278. 14117.
    -3 1 6 o 157765. 167547.
    -1 1 6 o 25066. 26699.
    1 1 6 o 87274. 94270.
    3 1 6 o 30043. 34231.
    5 1 6 o 12134. 12784.
    7 1 6 < 17. 4.
    9 1 6 o 4446. 4054.
    11 1 6 o 9022. 8601.
    13 1 6 o 6365. 5631.
    15 1 6 o 1078. 1104.
    17 1 6 o 671. 686.
    19 1 6 o 524. 389.
    21 1 6 o 270. 284.
    23 1 6 o 499. 638.
    25 1 6 < 22. 74.
    -28 2 6 o 3155. 3083.
    -26 2 6 < 10. 43.
    -24 2 6 o 132. 138.
    -22 2 6 o 117. 139.
    -20 2 6 o 8916. 8825.
    -18 2 6 o 303. 322.
    -16 2 6 < 50. 67.
    -14 2 6 o 272. 203.
    -12 2 6 o 6249. 6018.
    -10 2 6 o 1179. 1349.
    -8 2 6 o 15734. 16540.
    -6 2 6 o 1287. 1546.
    -4 2 6 o 147553. 153574.
    -2 2 6 o 38221. 39890.
    0 2 6 o 39025. 40933.
    2 2 6 o 1143. 830.
    4 2 6 o 19252. 20159.
    6 2 6 o 9233. 9779.
    8 2 6 < 82. 67.
    10 2 6 < 66. 42.
    12 2 6 o 3469. 3536.
    14 2 6 o 867. 736.
    16 2 6 o 6832. 6328.
    18 2 6 < 1. 18.
    20 2 6 < 76. 31.
    22 2 6 o 1144. 1128.
    24 2 6 < 82. 103.
    26 2 6 < 21. 17.
    -27 3 6 o 703. 619.
    -25 3 6 o 482. 452.
    -23 3 6 o 1016. 728.
    -21 3 6 o 757. 787.
    -19 3 6 o 6064. 6265.
    -17 3 6 o 322. 313.
    -15 3 6 o 5931. 6098.
    -13 3 6 o 223. 263.
    -11 3 6 o 5811. 5778.
    -9 3 6 o 1741. 1652.
    -7 3 6 o 1934. 1763.
    -5 3 6 < 10. 2.
    -3 3 6 o 14428. 13884.
    -1 3 6 o 8919. 8512.
    1 3 6 o 45103. 43945.
    3 3 6 o 4153. 3665.
    5 3 6 o 27880. 26854.
    7 3 6 < 97. 56.
    9 3 6 o 1400. 1246.
    11 3 6 < 48. 56.
    13 3 6 o 1927. 1826.
    15 3 6 o 1230. 1103.
    17 3 6 o 367. 440.
    19 3 6 o 1591. 1344.
    21 3 6 o 321. 246.
    23 3 6 < -7. 25.
    25 3 6 o 176. 142.
    -26 4 6 < 33. 125.
    -24 4 6 o 1736. 1991.
    -22 4 6 o 265. 335.
    -20 4 6 o 1553. 1664.
    -18 4 6 o 356. 363.
    -16 4 6 o 549. 482.
    -14 4 6 o 1392. 1297.
    -12 4 6 < 95. 5.
    -10 4 6 o 1595. 1215.
    -8 4 6 o 1222. 1388.
    -6 4 6 o 582. 274.
    -4 4 6 o 5094. 4662.
    -2 4 6 o 131. 105.
    0 4 6 o 41308. 37914.
    2 4 6 o 397. 356.
    4 4 6 o 767. 904.
    6 4 6 o 187. 128.
    8 4 6 o 3710. 3466.
    10 4 6 o 111. 157.
    12 4 6 o 1884. 1970.
    14 4 6 o 1269. 1234.
    16 4 6 < -11. 10.
    18 4 6 o 2239. 2093.
    20 4 6 o 1567. 1515.
    22 4 6 < 6. 12.
    24 4 6 < -8. 1.
    -25 5 6 o 1667. 1655.
    -23 5 6 o 2062. 1926.
    -21 5 6 o 478. 446.
    -19 5 6 o 703. 803.
    -17 5 6 o 270. 300.
    -15 5 6 o 331. 271.
    -13 5 6 o 1515. 1641.
    -11 5 6 o 3192. 3178.
    -9 5 6 < 97. 83.
    -7 5 6 o 12707. 10927.
    -5 5 6 o 2101. 2447.
    -3 5 6 o 8117. 6997.
    -1 5 6 o 516. 408.
    1 5 6 o 1866. 1707.
    3 5 6 o 1871. 1854.
    5 5 6 o 1387. 1239.
    7 5 6 o 4868. 4970.
    9 5 6 o 13826. 14491.
    11 5 6 o 1134. 1286.
    13 5 6 o 13394. 13838.
    15 5 6 o 2166. 2067.
    17 5 6 o 758. 871.
    19 5 6 o 232. 220.
    21 5 6 < 39. 22.
    23 5 6 o 390. 543.
    -22 6 6 o 788. 892.
    -20 6 6 o 2607. 2812.
    -18 6 6 o 3625. 3697.
    -16 6 6 o 3529. 3624.
    -14 6 6 o 183. 64.
    -12 6 6 < 37. 22.
    -10 6 6 o 706. 693.
    -8 6 6 o 2334. 2464.
    -6 6 6 < 63. 77.
    -4 6 6 o 1414. 1335.
    -2 6 6 o 5629. 5499.
    0 6 6 o 8828. 8259.
    2 6 6 o 599. 668.
    4 6 6 o 17969. 17890.
    6 6 6 < 72. 144.
    8 6 6 o 8005. 7991.
    10 6 6 o 3073. 2984.
    12 6 6 < 130. 55.
    14 6 6 o 510. 543.
    16 6 6 o 99. 36.
    18 6 6 o 322. 319.
    20 6 6 o 914. 1042.
    22 6 6 < 5. 12.
    -21 7 6 < -54. 11.
    -19 7 6 o 780. 684.
    -17 7 6 < -37. 10.
    -15 7 6 o 839. 1012.
    -13 7 6 o 833. 675.
    -11 7 6 o 111. 115.
    -9 7 6 < 162. 125.
    -7 7 6 < 52. 101.
    -5 7 6 o 1803. 1535.
    -3 7 6 o 989. 920.
    -1 7 6 < -3. 2.
    1 7 6 o 402. 419.
    3 7 6 o 164. 113.
    5 7 6 < 26. 9.
    7 7 6 o 1330. 1387.
    9 7 6 o 110. 32.
    11 7 6 o 3965. 3429.
    13 7 6 < 116. 149.
    15 7 6 o 2406. 2300.
    17 7 6 < 39. 13.
    19 7 6 o 337. 474.
    -20 8 6 o 399. 655.
    -18 8 6 < 46. 51.
    -16 8 6 o 754. 462.
    -14 8 6 o 265. 336.
    -12 8 6 o 379. 336.
    -10 8 6 o 622. 615.
    -8 8 6 o 552. 466.
    -6 8 6 o 1407. 1470.
    -4 8 6 o 1662. 1539.
    -2 8 6 o 2723. 2784.
    0 8 6 < 1. 11.
    2 8 6 o 165. 236.
    4 8 6 o 455. 413.
    6 8 6 o 4180. 4189.
    8 8 6 < 47. 63.
    10 8 6 o 8273. 8254.
    12 8 6 < 172. 76.
    14 8 6 < 69. 99.
    16 8 6 o 247. 356.
    18 8 6 o 123. 167.
    -17 9 6 o 288. 331.
    -15 9 6 o 96. 118.
    -13 9 6 o 181. 199.
    -11 9 6 o 2151. 1958.
    -9 9 6 o 1654. 1588.
    -7 9 6 o 129. 120.
    -5 9 6 o 1049. 1053.
    -3 9 6 o 188. 147.
    -1 9 6 o 2246. 2041.
    3 9 6 o 1580. 1608.
    5 9 6 < 103. 114.
    7 9 6 o 1111. 1043.
    9 9 6 o 1190. 1210.
    11 9 6 o 234. 295.
    13 9 6 o 316. 243.
    15 9 6 o 491. 417.
    -14 10 6 < -19. 1.
    -12 10 6 < 9. 3.
    -10 10 6 o 745. 723.
    -8 10 6 o 225. 191.
    -6 10 6 o 997. 1075.
    -4 10 6 o 73. 137.
    -2 10 6 o 714. 637.
    0 10 6 o 626. 712.
    2 10 6 o 601. 534.
    4 10 6 < 80. 6.
    6 10 6 o 1356. 1260.
    8 10 6 < -29. 0.
    10 10 6 o 801. 761.
    12 10 6 o 397. 359.
    -5 11 6 o 95. 94.
    -3 11 6 < 42. 77.
    -1 11 6 o 456. 415.
    1 11 6 < 20. 62.
    3 11 6 o 249. 222.
    5 11 6 o 228. 201.
    7 11 6 o 106. 95.
    -27 1 7 < 31. 58.
    -25 1 7 o 988. 865.
    -23 1 7 o 2816. 2818.
    -21 1 7 o 135. 97.
    -19 1 7 o 2866. 2932.
    -17 1 7 < 28. 20.
    -15 1 7 o 267. 146.
    -13 1 7 o 572. 692.
    -11 1 7 o 1982. 1900.
    -9 1 7 o 7158. 7879.
    -7 1 7 o 153. 125.
    -5 1 7 o 9195. 11510.
    -3 1 7 o 7508. 7314.
    -1 1 7 o 1681. 1821.
    1 1 7 o 84375. 90274.
    3 1 7 o 96225. 105878.
    5 1 7 o 27386. 29181.
    7 1 7 o 3494. 3678.
    9 1 7 o 2025. 2241.
    11 1 7 o 1530. 1433.
    13 1 7 o 5755. 5537.
    15 1 7 o 3562. 3429.
    17 1 7 o 754. 617.
    19 1 7 o 599. 575.
    21 1 7 o 1376. 1750.
    23 1 7 o 153. 190.
    25 1 7 < 58. 114.
    -28 2 7 o 291. 173.
    -26 2 7 < 127. 45.
    -24 2 7 o 111. 74.
    -22 2 7 < -2. 56.
    -20 2 7 o 97. 33.
    -18 2 7 o 699. 655.
    -16 2 7 o 635. 543.
    -14 2 7 o 2239. 2033.
    -12 2 7 o 2821. 2827.
    -10 2 7 o 1005. 781.
    -8 2 7 o 199. 155.
    -6 2 7 o 229. 191.
    -4 2 7 o 505. 418.
    -2 2 7 o 46155. 50052.
    0 2 7 o 5315. 5968.
    2 2 7 o 9001. 9235.
    4 2 7 o 789. 1092.
    6 2 7 o 10836. 11332.
    8 2 7 < 38. 13.
    10 2 7 < 129. 51.
    12 2 7 o 321. 422.
    14 2 7 o 600. 815.
    16 2 7 o 1783. 1586.
    18 2 7 o 178. 169.
    20 2 7 o 226. 415.
    22 2 7 < -41. 26.
    24 2 7 o 815. 1140.
    26 2 7 < 41. 18.
    -27 3 7 o 630. 519.
    -25 3 7 o 647. 526.
    -23 3 7 < 5. 5.
    -21 3 7 o 257. 218.
    -19 3 7 o 4064. 4015.
    -17 3 7 o 1202. 1333.
    -15 3 7 o 139. 175.
    -13 3 7 o 2589. 2819.
    -11 3 7 o 8469. 8322.
    -9 3 7 o 13295. 12400.
    -7 3 7 o 166. 221.
    -5 3 7 o 212. 264.
    -3 3 7 o 751. 759.
    -1 3 7 o 19116. 19186.
    1 3 7 o 15482. 14312.
    3 3 7 o 12725. 12016.
    5 3 7 o 29478. 27764.
    7 3 7 o 13760. 13924.
    9 3 7 < 52. 18.
    11 3 7 o 921. 771.
    13 3 7 < 86. 122.
    15 3 7 o 193. 170.
    17 3 7 o 1939. 1701.
    19 3 7 o 695. 839.
    21 3 7 o 381. 348.
    23 3 7 o 273. 424.
    25 3 7 o 235. 214.
    -26 4 7 o 1139. 990.
    -24 4 7 o 2716. 2543.
    -22 4 7 o 167. 205.
    -20 4 7 o 151. 137.
    -18 4 7 o 1251. 1421.
    -16 4 7 o 2337. 2550.
    -14 4 7 o 2054. 2205.
    -12 4 7 o 191. 197.
    -10 4 7 o 3067. 2793.
    -8 4 7 o 513. 307.
    -6 4 7 o 1408. 1212.
    -4 4 7 o 12704. 11690.
    -2 4 7 o 1941. 1874.
    0 4 7 o 5099. 4812.
    2 4 7 o 682. 560.
    4 4 7 o 186. 46.
    6 4 7 o 5831. 5269.
    8 4 7 o 1126. 986.
    10 4 7 < 8. 2.
    12 4 7 < 62. 44.
    14 4 7 o 2057. 2119.
    16 4 7 o 420. 287.
    18 4 7 < -18. 4.
    20 4 7 < 99. 152.
    22 4 7 < 122. 96.
    24 4 7 < 38. 8.
    -25 5 7 < -64. 0.
    -23 5 7 < -15. 1.
    -21 5 7 < -40. 8.
    -19 5 7 < -11. 15.
    -17 5 7 < -1. 5.
    -15 5 7 o 388. 402.
    -13 5 7 < 52. 11.
    -11 5 7 o 651. 735.
    -9 5 7 o 861. 872.
    -7 5 7 < 25. 34.
    -5 5 7 o 3830. 3484.
    -3 5 7 o 203. 242.
    -1 5 7 o 11454. 10219.
    1 5 7 o 3208. 3049.
    3 5 7 o 18745. 18611.
    5 5 7 o 10050. 10940.
    7 5 7 o 5519. 5336.
    9 5 7 o 79. 2.
    11 5 7 o 619. 594.
    13 5 7 o 10198. 9718.
    15 5 7 o 327. 339.
    17 5 7 o 2753. 2680.
    19 5 7 o 121. 163.
    21 5 7 o 139. 178.
    23 5 7 < 60. 26.
    -20 6 7 o 4782. 5048.
    -18 6 7 o 807. 909.
    -16 6 7 o 1704. 1801.
    -14 6 7 o 4745. 4140.
    -12 6 7 < -9. 5.
    -10 6 7 o 705. 820.
    -8 6 7 < 53. 75.
    -6 6 7 o 2539. 2258.
    -4 6 7 o 4552. 4204.
    -2 6 7 o 4277. 4216.
    0 6 7 o 18773. 18082.
    2 6 7 o 352. 344.
    4 6 7 o 1285. 1176.
    6 6 7 < 46. 27.
    8 6 7 o 491. 665.
    10 6 7 o 130. 60.
    12 6 7 o 7459. 7215.
    14 6 7 o 7398. 7292.
    16 6 7 o 399. 423.
    18 6 7 o 2205. 2250.
    20 6 7 < 5. 12.
    -21 7 7 < -3. 74.
    -19 7 7 o 1182. 1142.
    -17 7 7 o 2226. 2291.
    -15 7 7 < 69. 156.
    -13 7 7 o 3506. 3587.
    -11 7 7 o 8407. 8132.
    -9 7 7 < 63. 0.
    -7 7 7 o 220. 165.
    -5 7 7 o 842. 827.
    -3 7 7 o 5170. 5207.
    -1 7 7 o 2867. 2690.
    1 7 7 o 296. 274.
    3 7 7 o 170. 99.
    5 7 7 o 682. 767.
    7 7 7 o 887. 849.
    9 7 7 o 587. 731.
    11 7 7 < 118. 92.
    13 7 7 o 676. 673.
    15 7 7 o 494. 426.
    17 7 7 o 879. 901.
    19 7 7 o 230. 212.
    -20 8 7 o 193. 298.
    -18 8 7 o 743. 610.
    -16 8 7 o 4095. 4155.
    -14 8 7 o 213. 230.
    -12 8 7 o 6360. 6290.
    -10 8 7 o 2321. 2399.
    -8 8 7 o 3274. 3352.
    -6 8 7 o 146. 121.
    -4 8 7 o 2825. 3029.
    -2 8 7 o 482. 579.
    0 8 7 o 2207. 2326.
    2 8 7 < -26. 17.
    4 8 7 o 2318. 2270.
    6 8 7 o 4637. 4455.
    8 8 7 o 2979. 3260.
    10 8 7 o 8041. 7425.
    12 8 7 o 2185. 2114.
    14 8 7 o 205. 241.
    16 8 7 o 262. 247.
    18 8 7 < -3. 20.
    -17 9 7 o 159. 183.
    -15 9 7 < -7. 5.
    -13 9 7 < 32. 6.
    -11 9 7 < -16. 7.
    -9 9 7 o 98. 90.
    -7 9 7 o 308. 284.
    -5 9 7 < 4. 12.
    -3 9 7 o 783. 728.
    -1 9 7 < 6. 2.
    1 9 7 o 281. 277.
    3 9 7 o 162. 111.
    5 9 7 o 1964. 1596.
    7 9 7 o 1376. 1345.
    9 9 7 < 17. 10.
    11 9 7 < -9. 15.
    13 9 7 o 549. 515.
    15 9 7 o 387. 448.
    -14 10 7 o 112. 121.
    -12 10 7 o 78. 125.
    -10 10 7 < 11. 7.
    -8 10 7 < 52. 69.
    -6 10 7 < 38. 103.
    -4 10 7 < -20. 9.
    -2 10 7 o 4349. 4115.
    0 10 7 < 77. 110.
    2 10 7 o 445. 409.
    4 10 7 o 109. 114.
    6 10 7 o 783. 815.
    8 10 7 o 570. 478.
    10 10 7 < -2. 57.
    12 10 7 o 134. 74.
    -5 11 7 < 67. 32.
    -3 11 7 < 42. 76.
    -1 11 7 o 392. 461.
    1 11 7 o 257. 291.
    3 11 7 o 148. 105.
    5 11 7 o 1847. 1663.
    7 11 7 o 801. 839.
    -28 0 8 o 1543. 1284.
    -26 0 8 o 809. 745.
    -24 0 8 < 134. 157.
    -22 0 8 o 1867. 1997.
    -20 0 8 o 234. 122.
    -18 0 8 o 247. 366.
    -16 0 8 o 511. 711.
    -14 0 8 o 3412. 3333.
    -8 0 8 o 16337. 18054.
    -6 0 8 o 3184. 3915.
    -4 0 8 < 120. 122.
    -2 0 8 o 17262. 17671.
    0 0 8 o 37833. 36791.
    2 0 8 o 8060. 9242.
    4 0 8 o 3385. 3416.
    6 0 8 o 8661. 8887.
    8 0 8 o 7133. 6672.
    10 0 8 o 893. 1005.
    12 0 8 o 3214. 2449.
    14 0 8 o 3922. 3494.
    16 0 8 o 1210. 1265.
    18 0 8 < 21. 31.
    20 0 8 o 1001. 1117.
    22 0 8 o 222. 156.
    24 0 8 o 400. 465.
    -27 1 8 < 35. 63.
    -25 1 8 < 8. 16.
    -23 1 8 o 2482. 2544.
    -21 1 8 o 6244. 6138.
    -19 1 8 o 933. 956.
    -17 1 8 o 2776. 3120.
    -15 1 8 o 121. 165.
    -13 1 8 o 2793. 2702.
    -11 1 8 o 1048. 1207.
    -9 1 8 o 6431. 6605.
    -7 1 8 o 4165. 5306.
    -5 1 8 o 1260. 1022.
    -3 1 8 o 8187. 7682.
    -1 1 8 o 63798. 64953.
    1 1 8 o 195. 405.
    3 1 8 o 20081. 23335.
    5 1 8 < 50. 3.
    7 1 8 o 12404. 13104.
    9 1 8 o 3269. 2596.
    11 1 8 o 867. 783.
    13 1 8 o 6164. 5632.
    15 1 8 o 422. 469.
    17 1 8 o 2764. 2768.
    19 1 8 o 112. 87.
    21 1 8 o 987. 1041.
    23 1 8 o 722. 799.
    25 1 8 o 420. 374.
    -28 2 8 < 26. 0.
    -26 2 8 o 953. 939.
    -24 2 8 o 2944. 3073.
    -22 2 8 < 14. 2.
    -20 2 8 < 14. 26.
    -18 2 8 o 2666. 2818.
    -16 2 8 o 2857. 2917.
    -14 2 8 o 1558. 1687.
    -12 2 8 o 1809. 1983.
    -10 2 8 < 17. 14.
    -8 2 8 o 3078. 2662.
    -6 2 8 o 354. 417.
    -4 2 8 o 66095. 66074.
    -2 2 8 o 102795. 107594.
    0 2 8 o 263426. 271172.
    2 2 8 o 6724. 6304.
    4 2 8 o 695. 540.
    6 2 8 o 11024. 11484.
    8 2 8 o 3469. 3707.
    10 2 8 < 60. 136.
    12 2 8 o 7200. 7160.
    14 2 8 o 276. 234.
    16 2 8 < 58. 23.
    18 2 8 o 255. 268.
    20 2 8 < 169. 152.
    22 2 8 o 191. 225.
    24 2 8 o 729. 868.
    26 2 8 < -11. 6.
    -27 3 8 < 17. 0.
    -25 3 8 o 463. 340.
    -23 3 8 o 976. 1016.
    -21 3 8 o 254. 274.
    -19 3 8 o 1016. 1129.
    -17 3 8 o 3018. 3030.
    -15 3 8 o 129. 84.
    -13 3 8 < -5. 74.
    -11 3 8 o 4138. 4114.
    -9 3 8 o 9972. 9611.
    -7 3 8 o 2193. 1941.
    -5 3 8 o 1468. 1325.
    -3 3 8 o 3359. 3783.
    -1 3 8 o 3333. 3591.
    1 3 8 o 190. 157.
    3 3 8 o 25944. 26013.
    5 3 8 o 3167. 2914.
    7 3 8 < 24. 0.
    9 3 8 o 328. 332.
    11 3 8 o 135. 153.
    13 3 8 o 614. 613.
    15 3 8 o 4784. 4750.
    17 3 8 o 1510. 1543.
    19 3 8 < -51. 5.
    21 3 8 o 870. 833.
    23 3 8 o 215. 317.
    25 3 8 o 462. 459.
    -26 4 8 o 162. 215.
    -24 4 8 o 139. 287.
    -22 4 8 < -4. 17.
    -20 4 8 o 7340. 7903.
    -18 4 8 < -25. 18.
    -16 4 8 o 1251. 1362.
    -14 4 8 o 204. 227.
    -12 4 8 o 4161. 3767.
    -10 4 8 o 4002. 3973.
    -8 4 8 < 91. 54.
    -6 4 8 o 5047. 4694.
    -4 4 8 o 4086. 3693.
    -2 4 8 o 5167. 5608.
    0 4 8 o 4172. 4018.
    2 4 8 o 5182. 5425.
    4 4 8 o 8929. 7488.
    6 4 8 o 22610. 22217.
    8 4 8 o 12393. 11122.
    10 4 8 o 790. 894.
    12 4 8 o 14268. 13651.
    14 4 8 o 4502. 4448.
    16 4 8 o 6784. 6744.
    18 4 8 o 93. 156.
    20 4 8 o 1353. 1496.
    22 4 8 o 427. 469.
    24 4 8 < 38. 18.
    -25 5 8 < 38. 8.
    -23 5 8 o 429. 462.
    -21 5 8 o 185. 236.
    -19 5 8 o 273. 333.
    -17 5 8 o 496. 406.
    -15 5 8 < 87. 23.
    -13 5 8 o 1887. 1821.
    -11 5 8 < 25. 12.
    -9 5 8 o 776. 840.
    -7 5 8 o 6502. 6399.
    -5 5 8 o 2448. 2732.
    -3 5 8 o 2743. 2784.
    -1 5 8 o 3405. 3152.
    1 5 8 o 3496. 3662.
    3 5 8 o 12414. 12385.
    5 5 8 o 4747. 4834.
    7 5 8 o 783. 874.
    9 5 8 o 457. 435.
    11 5 8 o 332. 278.
    13 5 8 o 800. 888.
    15 5 8 o 2010. 1929.
    17 5 8 o 878. 932.
    19 5 8 < 64. 103.
    21 5 8 < 81. 112.
    23 5 8 < 71. 29.
    -20 6 8 < 144. 249.
    -18 6 8 o 598. 732.
    -16 6 8 o 496. 418.
    -14 6 8 < 78. 53.
    -12 6 8 o 720. 715.
    -10 6 8 o 238. 208.
    -8 6 8 < 36. 2.
    -6 6 8 o 1738. 1703.
    -4 6 8 o 285. 307.
    -2 6 8 o 8059. 8073.
    0 6 8 o 2540. 2420.
    2 6 8 < -16. 27.
    4 6 8 o 6305. 5934.
    6 6 8 o 347. 287.
    8 6 8 o 1772. 1660.
    10 6 8 o 4834. 4957.
    12 6 8 o 686. 696.
    14 6 8 < 21. 57.
    16 6 8 o 3473. 3365.
    18 6 8 o 318. 348.
    20 6 8 o 778. 729.
    -21 7 8 o 1560. 1568.
    -19 7 8 o 153. 154.
    -17 7 8 < 70. 111.
    -15 7 8 o 1666. 1814.
    -13 7 8 o 875. 803.
    -11 7 8 o 450. 351.
    -9 7 8 o 392. 306.
    -7 7 8 o 3596. 3851.
    -5 7 8 o 593. 595.
    -3 7 8 o 4063. 4030.
    -1 7 8 o 2287. 2024.
    1 7 8 o 9484. 9522.
    3 7 8 o 5850. 5863.
    5 7 8 o 956. 954.
    7 7 8 o 7175. 7509.
    9 7 8 o 893. 881.
    11 7 8 < 75. 122.
    13 7 8 < 80. 0.
    15 7 8 o 4015. 3780.
    17 7 8 o 244. 158.
    19 7 8 < 14. 1.
    -20 8 8 < 11. 97.
    -18 8 8 < 46. 19.
    -16 8 8 o 981. 820.
    -14 8 8 o 144. 172.
    -12 8 8 o 3271. 2957.
    -10 8 8 o 928. 1000.
    -8 8 8 o 630. 650.
    -6 8 8 o 2686. 2792.
    -4 8 8 < 10. 2.
    -2 8 8 < 38. 70.
    0 8 8 o 92. 120.
    2 8 8 o 152. 240.
    4 8 8 < -7. 15.
    6 8 8 o 214. 208.
    8 8 8 < 72. 1.
    10 8 8 o 169. 254.
    12 8 8 o 220. 267.
    14 8 8 o 665. 628.
    16 8 8 o 1048. 1069.
    18 8 8 < 78. 25.
    -17 9 8 o 478. 486.
    -15 9 8 < -70. 6.
    -13 9 8 o 494. 360.
    -11 9 8 o 1371. 1310.
    -9 9 8 o 344. 383.
    -7 9 8 o 429. 378.
    -5 9 8 o 910. 946.
    -3 9 8 o 80. 103.
    -1 9 8 o 1451. 1553.
    1 9 8 o 2046. 1946.
    3 9 8 o 359. 430.
    5 9 8 o 251. 300.
    7 9 8 < 32. 62.
    9 9 8 < 75. 14.
    11 9 8 o 804. 796.
    13 9 8 < -25. 1.
    15 9 8 < -7. 0.
    -14 10 8 < -34. 0.
    -12 10 8 o 349. 282.
    -10 10 8 < 15. 1.
    -8 10 8 < 27. 36.
    -6 10 8 < 14. 35.
    -4 10 8 < 53. 123.
    -2 10 8 o 273. 244.
    0 10 8 < 19. 20.
    2 10 8 o 451. 364.
    4 10 8 o 742. 878.
    6 10 8 o 1073. 1294.
    8 10 8 o 651. 848.
    10 10 8 o 1178. 1283.
    12 10 8 < 11. 14.
    -5 11 8 < 29. 35.
    -3 11 8 o 80. 82.
    -1 11 8 < -24. 3.
    1 11 8 o 98. 109.
    3 11 8 < -8. 14.
    5 11 8 < 55. 33.
    7 11 8 < 55. 54.
    -27 1 9 < 41. 75.
    -25 1 9 < 39. 67.
    -23 1 9 o 979. 1052.
    -21 1 9 o 6556. 6379.
    -19 1 9 < 8. 1.
    -17 1 9 o 4812. 4633.
    -15 1 9 o 89. 45.
    -13 1 9 o 1206. 1441.
    -11 1 9 < 98. 77.
    -9 1 9 o 15515. 17781.
    -7 1 9 o 171. 230.
    -5 1 9 < 88. 3.
    -3 1 9 o 381. 336.
    -1 1 9 o 273042. 282784.
    1 1 9 o 191. 250.
    3 1 9 o 24258. 26266.
    5 1 9 o 822. 698.
    7 1 9 o 13924. 14158.
    9 1 9 o 1280. 1183.
    11 1 9 o 6503. 5667.
    13 1 9 o 1612. 1554.
    15 1 9 o 6186. 5869.
    17 1 9 o 661. 683.
    19 1 9 o 301. 334.
    21 1 9 < 44. 34.
    23 1 9 o 421. 533.
    25 1 9 < 31. 12.
    -28 2 9 < 52. 1.
    -26 2 9 o 271. 261.
    -24 2 9 < -16. 6.
    -22 2 9 < 9. 87.
    -20 2 9 o 2588. 2332.
    -18 2 9 o 272. 250.
    -16 2 9 o 3045. 2846.
    -14 2 9 o 3020. 3034.
    -12 2 9 o 2254. 2078.
    -10 2 9 o 1117. 1202.
    -8 2 9 o 1127. 966.
    -6 2 9 o 3254. 3155.
    -4 2 9 o 4406. 5147.
    -2 2 9 o 64193. 63810.
    0 2 9 o 2251. 1542.
    2 2 9 o 11326. 11374.
    4 2 9 o 7804. 7790.
    6 2 9 o 3189. 3007.
    8 2 9 o 3815. 3645.
    10 2 9 o 94. 129.
    12 2 9 o 572. 452.
    14 2 9 < 20. 4.
    16 2 9 < 20. 40.
    18 2 9 o 128. 138.
    20 2 9 o 1676. 1661.
    22 2 9 o 312. 343.
    24 2 9 o 132. 104.
    -27 3 9 < 102. 140.
    -25 3 9 < 93. 156.
    -23 3 9 o 823. 744.
    -21 3 9 o 1427. 1491.
    -19 3 9 o 680. 694.
    -17 3 9 o 4942. 5532.
    -15 3 9 o 2464. 2381.
    -13 3 9 o 1195. 871.
    -11 3 9 o 498. 508.
    -9 3 9 o 5260. 4719.
    -7 3 9 o 3163. 2956.
    -5 3 9 o 1898. 1918.
    -3 3 9 o 544. 429.
    -1 3 9 o 224. 123.
    1 3 9 o 1156. 1186.
    3 3 9 o 10506. 9727.
    5 3 9 o 629. 582.
    7 3 9 o 33564. 31907.
    9 3 9 < 42. 23.
    11 3 9 o 872. 765.
    13 3 9 o 460. 431.
    15 3 9 o 616. 642.
    17 3 9 < 2. 51.
    19 3 9 < -29. 1.
    21 3 9 o 275. 251.
    23 3 9 < 92. 102.
    25 3 9 < 8. 38.
    -26 4 9 o 497. 593.
    -24 4 9 o 599. 600.
    -22 4 9 o 5539. 5799.
    -20 4 9 o 2250. 2241.
    -18 4 9 o 584. 638.
    -16 4 9 o 96. 188.
    -14 4 9 o 2846. 2811.
    -12 4 9 o 1002. 936.
    -10 4 9 o 11037. 10244.
    -8 4 9 o 5255. 4701.
    -6 4 9 o 3219. 3046.
    -4 4 9 o 1821. 1338.
    -2 4 9 o 9898. 9397.
    0 4 9 o 12253. 12574.
    2 4 9 o 6505. 6762.
    4 4 9 o 28840. 27324.
    6 4 9 o 1196. 1053.
    8 4 9 o 9506. 8459.
    10 4 9 o 2093. 2052.
    12 4 9 o 6654. 6364.
    14 4 9 o 137. 101.
    16 4 9 o 3378. 3250.
    18 4 9 o 1210. 1248.
    20 4 9 o 158. 183.
    22 4 9 o 445. 379.
    24 4 9 o 604. 715.
    -25 5 9 < 52. 68.
    -23 5 9 < 79. 41.
    -21 5 9 o 1051. 1212.
    -19 5 9 o 334. 354.
    -17 5 9 o 1394. 1338.
    -15 5 9 o 530. 687.
    -13 5 9 o 2216. 2257.
    -11 5 9 < 72. 19.
    -9 5 9 < -9. 3.
    -7 5 9 o 174. 100.
    -5 5 9 o 592. 524.
    -3 5 9 o 2071. 2190.
    -1 5 9 < 31. 98.
    1 5 9 o 1101. 1030.
    3 5 9 o 23890. 23093.
    5 5 9 o 204. 195.
    7 5 9 o 22618. 23086.
    9 5 9 o 6571. 6051.
    11 5 9 o 3029. 2971.
    13 5 9 o 516. 452.
    15 5 9 o 4991. 4739.
    17 5 9 o 1779. 1670.
    19 5 9 o 2159. 2399.
    21 5 9 o 164. 205.
    23 5 9 < 47. 19.
    -20 6 9 o 85. 14.
    -18 6 9 o 189. 275.
    -16 6 9 < -18. 1.
    -14 6 9 o 1173. 1255.
    -12 6 9 o 1712. 1782.
    -10 6 9 o 1124. 1029.
    -8 6 9 o 164. 171.
    -6 6 9 o 4159. 4236.
    -4 6 9 o 1810. 1667.
    -2 6 9 o 280. 223.
    0 6 9 o 382. 463.
    2 6 9 o 1866. 1555.
    4 6 9 o 846. 993.
    6 6 9 < 68. 93.
    8 6 9 o 2564. 2566.
    10 6 9 < 3. 0.
    12 6 9 < 78. 13.
    14 6 9 o 2621. 2817.
    16 6 9 < -1. 7.
    18 6 9 o 2485. 2508.
    20 6 9 o 52. 106.
    -21 7 9 o 168. 290.
    -19 7 9 o 289. 480.
    -17 7 9 < -5. 33.
    -15 7 9 o 304. 362.
    -13 7 9 < 159. 170.
    -11 7 9 o 4883. 5336.
    -9 7 9 < -54. 3.
    -7 7 9 o 8930. 9501.
    -5 7 9 o 2751. 2630.
    -3 7 9 o 120. 111.
    -1 7 9 o 3782. 3639.
    1 7 9 < -2. 2.
    3 7 9 o 204. 279.
    5 7 9 o 298. 307.
    7 7 9 o 128. 58.
    9 7 9 o 598. 491.
    11 7 9 o 3421. 2974.
    13 7 9 o 1680. 1634.
    15 7 9 o 165. 187.
    17 7 9 o 5676. 5423.
    19 7 9 o 268. 326.
    -20 8 9 o 138. 247.
    -18 8 9 o 1014. 1034.
    -16 8 9 < -27. 10.
    -14 8 9 < -25. 52.
    -12 8 9 o 168. 98.
    -10 8 9 o 1755. 1700.
    -8 8 9 o 1933. 1726.
    -6 8 9 o 171. 116.
    -4 8 9 o 4024. 4094.
    -2 8 9 o 2835. 3002.
    0 8 9 o 976. 713.
    2 8 9 o 2854. 3222.
    4 8 9 < -4. 1.
    6 8 9 o 5010. 5215.
    8 8 9 o 11400. 11381.
    10 8 9 o 1884. 1928.
    12 8 9 o 2059. 1996.
    14 8 9 < 52. 46.
    16 8 9 o 391. 383.
    18 8 9 < 56. 17.
    -17 9 9 o 208. 214.
    -15 9 9 o 269. 334.
    -13 9 9 o 958. 967.
    -11 9 9 o 760. 742.
    -9 9 9 o 1239. 1230.
    -7 9 9 < 29. 29.
    -5 9 9 o 4148. 4110.
    -3 9 9 o 434. 366.
    -1 9 9 o 1397. 1458.
    1 9 9 o 4547. 4802.
    3 9 9 < 57. 51.
    5 9 9 o 1706. 1461.
    7 9 9 < 114. 171.
    9 9 9 < 92. 120.
    11 9 9 < -21. 7.
    13 9 9 o 650. 546.
    15 9 9 < -3. 16.
    -14 10 9 < 26. 81.
    -12 10 9 o 91. 108.
    -10 10 9 < 4. 11.
    -8 10 9 o 1546. 1533.
    -6 10 9 < -12. 2.
    -4 10 9 o 2287. 2451.
    -2 10 9 o 166. 201.
    0 10 9 o 1946. 1991.
    2 10 9 < 85. 158.
    4 10 9 < 54. 15.
    6 10 9 o 1582. 1429.
    8 10 9 o 277. 287.
    10 10 9 o 490. 673.
    -5 11 9 < -12. 11.
    -3 11 9 o 213. 194.
    -1 11 9 o 485. 463.
    1 11 9 o 145. 131.
    3 11 9 < 10. 37.
    5 11 9 o 1646. 1679.
    -28 0 10 o 876. 970.
    -26 0 10 < -15. 13.
    -24 0 10 o 1147. 1351.
    -22 0 10 < 107. 7.
    -20 0 10 o 7534. 6905.
    -18 0 10 o 7275. 7859.
    -16 0 10 o 2047. 2222.
    -14 0 10 o 2557. 2701.
    -10 0 10 o 2285. 2257.
    -8 0 10 o 4357. 5384.
    -6 0 10 o 348. 488.
    -4 0 10 o 11808. 12364.
    -2 0 10 o 49164. 50896.
    0 0 10 o 46173. 51811.
    2 0 10 o 38927. 39668.
    4 0 10 < 58. 8.
    6 0 10 o 285. 250.
    8 0 10 o 10574. 9760.
    10 0 10 o 23106. 21421.
    12 0 10 o 3680. 3209.
    14 0 10 o 1847. 1528.
    16 0 10 < -23. 0.
    18 0 10 o 736. 586.
    20 0 10 o 1031. 1004.
    22 0 10 o 1924. 1763.
    24 0 10 o 213. 172.
    -27 1 10 < 45. 59.
    -25 1 10 o 1138. 1128.
    -23 1 10 < 105. 100.
    -21 1 10 o 2362. 2596.
    -19 1 10 o 273. 257.
    -17 1 10 o 2154. 2265.
    -15 1 10 o 992. 1058.
    -13 1 10 o 180. 185.
    -11 1 10 < 39. 15.
    -9 1 10 o 2212. 2449.
    -7 1 10 o 3936. 4756.
    -5 1 10 o 638. 608.
    -3 1 10 o 961. 1533.
    -1 1 10 o 14574. 15168.
    1 1 10 o 1917. 2263.
    3 1 10 o 19016. 20642.
    5 1 10 o 4786. 5707.
    7 1 10 o 224. 237.
    9 1 10 o 453. 414.
    11 1 10 o 168. 178.
    13 1 10 < 67. 97.
    15 1 10 o 1067. 1011.
    17 1 10 o 780. 699.
    19 1 10 o 773. 713.
    21 1 10 o 844. 911.
    23 1 10 < -3. 42.
    25 1 10 < 61. 53.
    -28 2 10 o 295. 194.
    -26 2 10 o 298. 220.
    -24 2 10 o 294. 275.
    -22 2 10 o 1559. 1239.
    -20 2 10 o 256. 202.
    -18 2 10 o 6534. 6442.
    -16 2 10 o 190. 188.
    -14 2 10 o 788. 432.
    -12 2 10 o 1890. 2263.
    -10 2 10 o 14852. 14672.
    -8 2 10 o 618. 757.
    -6 2 10 o 1967. 2030.
    -4 2 10 o 3556. 3809.
    -2 2 10 o 1568. 1521.
    0 2 10 o 19151. 19522.
    2 2 10 o 6914. 7501.
    4 2 10 o 21208. 21372.
    6 2 10 o 26989. 25017.
    8 2 10 o 199. 135.
    10 2 10 o 7150. 6721.
    12 2 10 < 23. 10.
    14 2 10 o 4833. 4731.
    16 2 10 o 3754. 3512.
    18 2 10 o 901. 698.
    20 2 10 o 2363. 2687.
    22 2 10 o 358. 467.
    24 2 10 o 277. 151.
    -27 3 10 < 0. 0.
    -25 3 10 < -2. 37.
    -23 3 10 < 8. 1.
    -21 3 10 o 3155. 3307.
    -19 3 10 o 2665. 2587.
    -17 3 10 o 11653. 12090.
    -15 3 10 o 952. 878.
    -13 3 10 o 118. 121.
    -11 3 10 o 5729. 5497.
    -9 3 10 o 6634. 6293.
    -7 3 10 o 20802. 21002.
    -5 3 10 o 1036. 1227.
    -3 3 10 o 1172. 1153.
    -1 3 10 o 8662. 8306.
    1 3 10 o 33792. 33623.
    3 3 10 o 21304. 19814.
    5 3 10 o 4280. 4228.
    7 3 10 o 7979. 6638.
    9 3 10 o 5638. 5495.
    11 3 10 o 346. 509.
    13 3 10 o 1078. 1091.
    15 3 10 o 9625. 9676.
    17 3 10 < 137. 122.
    19 3 10 o 916. 990.
    21 3 10 < -47. 0.
    23 3 10 o 565. 598.
    25 3 10 < 55. 17.
    -26 4 10 o 2368. 2124.
    -24 4 10 < 60. 3.
    -22 4 10 o 1265. 1046.
    -20 4 10 < 120. 95.
    -18 4 10 o 1157. 1142.
    -16 4 10 o 3626. 3418.
    -14 4 10 o 3947. 3654.
    -12 4 10 o 267. 296.
    -10 4 10 o 15536. 14293.
    -8 4 10 < 66. 41.
    -6 4 10 o 13222. 12225.
    -4 4 10 o 1002. 1068.
    -2 4 10 o 12240. 11138.
    0 4 10 o 134. 96.
    2 4 10 o 46044. 44010.
    4 4 10 o 1426. 1220.
    6 4 10 o 18093. 17801.
    8 4 10 o 160. 216.
    10 4 10 o 801. 809.
    12 4 10 o 1971. 1915.
    14 4 10 < 61. 30.
    16 4 10 o 2243. 2182.
    18 4 10 < 12. 35.
    20 4 10 o 932. 940.
    22 4 10 o 1077. 977.
    24 4 10 o 179. 152.
    -25 5 10 < 59. 21.
    -23 5 10 o 306. 309.
    -21 5 10 < -11. 26.
    -19 5 10 < 32. 105.
    -17 5 10 o 574. 543.
    -15 5 10 o 3613. 3236.
    -13 5 10 o 2662. 2655.
    -11 5 10 o 977. 1124.
    -9 5 10 o 137. 277.
    -7 5 10 o 301. 274.
    -5 5 10 < 58. 12.
    -3 5 10 o 9139. 8628.
    -1 5 10 < 63. 57.
    1 5 10 o 4322. 4413.
    3 5 10 < 31. 67.
    5 5 10 o 81. 70.
    7 5 10 o 5844. 5970.
    9 5 10 < 4. 3.
    11 5 10 o 11729. 11591.
    13 5 10 o 1722. 1537.
    15 5 10 o 857. 791.
    17 5 10 o 1642. 1531.
    19 5 10 o 173. 186.
    21 5 10 o 103. 217.
    -20 6 10 o 324. 445.
    -18 6 10 < -106. 0.
    -16 6 10 o 1133. 1204.
    -14 6 10 < 36. 9.
    -12 6 10 < 41. 6.
    -10 6 10 o 1222. 1165.
    -8 6 10 o 266. 271.
    -6 6 10 o 634. 630.
    -4 6 10 < 18. 4.
    -2 6 10 o 1634. 1257.
    0 6 10 < 1. 9.
    2 6 10 o 1036. 1176.
    4 6 10 o 251. 247.
    6 6 10 o 451. 448.
    8 6 10 o 4564. 5037.
    10 6 10 o 568. 614.
    12 6 10 o 13266. 12758.
    14 6 10 o 883. 946.
    16 6 10 o 4335. 4111.
    18 6 10 o 330. 277.
    20 6 10 < 33. 40.
    -21 7 10 o 163. 284.
    -19 7 10 o 1725. 1768.
    -17 7 10 < -22. 2.
    -15 7 10 o 1134. 1311.
    -13 7 10 o 287. 226.
    -11 7 10 o 3362. 3460.
    -9 7 10 o 1047. 960.
    -7 7 10 o 15456. 15889.
    -5 7 10 o 552. 668.
    -3 7 10 o 3916. 4001.
    -1 7 10 o 1347. 1349.
    1 7 10 o 199. 219.
    3 7 10 o 5367. 5325.
    5 7 10 o 8051. 8117.
    7 7 10 o 7218. 7442.
    9 7 10 o 3253. 3325.
    11 7 10 o 820. 673.
    13 7 10 < 78. 114.
    15 7 10 < -12. 84.
    17 7 10 o 1112. 1057.
    19 7 10 o 194. 202.
    -20 8 10 o 2340. 2372.
    -18 8 10 o 219. 284.
    -16 8 10 o 729. 827.
    -14 8 10 o 388. 410.
    -12 8 10 o 1640. 1541.
    -10 8 10 o 368. 406.
    -8 8 10 o 1547. 1707.
    -6 8 10 o 1074. 895.
    -4 8 10 o 805. 786.
    -2 8 10 o 146. 150.
    0 8 10 < 93. 112.
    2 8 10 o 2324. 2199.
    4 8 10 o 7869. 8147.
    6 8 10 < 16. 12.
    8 8 10 o 1738. 1532.
    10 8 10 o 506. 506.
    12 8 10 < 129. 252.
    14 8 10 o 228. 239.
    16 8 10 < 19. 33.
    -17 9 10 < -5. 27.
    -15 9 10 < 27. 42.
    -13 9 10 o 2876. 2844.
    -11 9 10 o 1416. 1364.
    -9 9 10 o 4221. 4105.
    -7 9 10 o 407. 372.
    -5 9 10 o 2635. 2637.
    -3 9 10 o 1492. 1464.
    -1 9 10 o 1018. 1080.
    1 9 10 < 97. 98.
    3 9 10 o 172. 171.
    5 9 10 < -23. 19.
    7 9 10 < -23. 17.
    9 9 10 o 279. 355.
    11 9 10 o 1288. 972.
    13 9 10 < 99. 16.
    15 9 10 < 62. 5.
    -14 10 10 < 8. 1.
    -12 10 10 < -40. 0.
    -10 10 10 < 26. 11.
    -8 10 10 o 377. 414.
    -6 10 10 < 24. 53.
    -4 10 10 o 776. 792.
    -2 10 10 < 32. 17.
    0 10 10 < 25. 1.
    2 10 10 < 33. 18.
    4 10 10 o 235. 221.
    6 10 10 o 173. 99.
    8 10 10 o 305. 281.
    10 10 10 < 16. 1.
    -5 11 10 < 23. 14.
    -3 11 10 < 31. 77.
    -1 11 10 o 160. 204.
    1 11 10 o 107. 171.
    3 11 10 < -13. 9.
    5 11 10 o 298. 330.
    -27 1 11 o 1007. 857.
    -25 1 11 o 124. 131.
    -23 1 11 o 2873. 3095.
    -21 1 11 < 23. 3.
    -19 1 11 o 4343. 4388.
    -17 1 11 o 2766. 2958.
    -15 1 11 o 3041. 3016.
    -13 1 11 o 1899. 2002.
    -11 1 11 o 1679. 1591.
    -9 1 11 o 2994. 3545.
    -7 1 11 o 3680. 4056.
    -5 1 11 o 3513. 3336.
    -3 1 11 o 20197. 18318.
    -1 1 11 o 29536. 28316.
    1 1 11 o 11904. 12756.
    3 1 11 o 18699. 18412.
    5 1 11 o 2702. 2843.
    7 1 11 o 5960. 5965.
    9 1 11 o 155. 135.
    11 1 11 o 435. 348.
    13 1 11 o 83. 131.
    15 1 11 o 1471. 1458.
    17 1 11 < -26. 1.
    19 1 11 < 35. 43.
    21 1 11 o 298. 306.
    23 1 11 o 135. 116.
    25 1 11 < -42. 17.
    -28 2 11 o 175. 77.
    -26 2 11 o 2203. 2180.
    -24 2 11 o 632. 704.
    -22 2 11 o 1716. 1718.
    -20 2 11 o 1069. 917.
    -18 2 11 o 5884. 5927.
    -16 2 11 o 174. 197.
    -14 2 11 o 3532. 3729.
    -12 2 11 < 13. 64.
    -10 2 11 o 1688. 1741.
    -8 2 11 o 1329. 1508.
    -6 2 11 o 2538. 2835.
    -4 2 11 < 33. 59.
    -2 2 11 o 66386. 64015.
    0 2 11 o 115. 66.
    2 2 11 < 22. 8.
    4 2 11 < 48. 6.
    6 2 11 o 10358. 10563.
    8 2 11 o 1608. 1423.
    10 2 11 o 863. 651.
    12 2 11 < 55. 71.
    14 2 11 o 2119. 2040.
    16 2 11 o 677. 702.
    18 2 11 o 4679. 4901.
    20 2 11 o 281. 282.
    22 2 11 < 40. 118.
    24 2 11 < 53. 137.
    -27 3 11 o 738. 784.
    -25 3 11 o 250. 303.
    -23 3 11 o 1949. 2049.
    -21 3 11 o 1359. 1383.
    -19 3 11 o 4388. 4270.
    -17 3 11 o 4637. 4540.
    -15 3 11 < 30. 2.
    -13 3 11 < 42. 21.
    -11 3 11 o 11202. 11248.
    -9 3 11 o 10906. 10643.
    -7 3 11 < 34. 5.
    -5 3 11 o 112. 85.
    -3 3 11 o 3722. 3420.
    -1 3 11 o 3282. 3213.
    1 3 11 o 1630. 1439.
    3 3 11 o 143. 97.
    5 3 11 o 15788. 15139.
    7 3 11 o 1158. 1152.
    9 3 11 o 441. 325.
    11 3 11 o 1256. 1077.
    13 3 11 o 2862. 2799.
    15 3 11 o 9575. 9154.
    17 3 11 < -1. 8.
    19 3 11 o 5615. 5568.
    21 3 11 < 4. 19.
    23 3 11 o 1148. 1297.
    -26 4 11 o 403. 382.
    -24 4 11 o 579. 733.
    -22 4 11 < 33. 10.
    -20 4 11 o 2972. 3216.
    -18 4 11 o 3371. 3675.
    -16 4 11 o 563. 613.
    -14 4 11 < 80. 4.
    -12 4 11 o 750. 634.
    -10 4 11 o 2790. 2510.
    -8 4 11 o 3521. 3322.
    -6 4 11 o 152. 321.
    -4 4 11 o 13953. 13382.
    -2 4 11 o 20561. 18819.
    0 4 11 o 5864. 5165.
    2 4 11 o 42666. 42971.
    4 4 11 o 12253. 11960.
    6 4 11 o 5636. 4975.
    8 4 11 o 55. 22.
    10 4 11 o 3503. 3297.
    12 4 11 o 7367. 7433.
    14 4 11 o 8442. 8510.
    16 4 11 < 9. 18.
    18 4 11 o 2712. 2651.
    20 4 11 o 732. 835.
    22 4 11 o 229. 199.
    -25 5 11 < 19. 0.
    -23 5 11 < 5. 0.
    -21 5 11 o 202. 269.
    -19 5 11 o 215. 281.
    -17 5 11 o 1256. 1183.
    -15 5 11 o 1521. 1170.
    -13 5 11 < 60. 68.
    -11 5 11 o 1117. 999.
    -9 5 11 o 214. 194.
    -7 5 11 o 565. 554.
    -5 5 11 o 1830. 2041.
    -3 5 11 o 8398. 8170.
    -1 5 11 o 4556. 4323.
    1 5 11 o 1107. 1098.
    3 5 11 o 14639. 13914.
    5 5 11 o 3190. 3015.
    7 5 11 o 198. 69.
    9 5 11 o 103. 47.
    11 5 11 o 769. 649.
    13 5 11 o 3371. 3525.
    15 5 11 < 41. 50.
    17 5 11 < 68. 108.
    19 5 11 < 49. 119.
    21 5 11 o 752. 683.
    -20 6 11 o 1066. 1248.
    -18 6 11 o 247. 237.
    -16 6 11 o 1925. 1966.
    -14 6 11 o 710. 494.
    -12 6 11 < -2. 3.
    -10 6 11 o 3485. 3529.
    -8 6 11 o 103. 50.
    -6 6 11 o 260. 217.
    -4 6 11 o 2799. 2738.
    -2 6 11 o 542. 587.
    0 6 11 o 185. 193.
    2 6 11 o 2237. 2251.
    4 6 11 o 955. 966.
    6 6 11 o 12131. 12569.
    8 6 11 o 7416. 7360.
    10 6 11 o 4495. 4613.
    12 6 11 o 355. 276.
    14 6 11 o 184. 125.
    16 6 11 < 8. 2.
    18 6 11 o 269. 321.
    20 6 11 < 2. 40.
    -21 7 11 o 198. 271.
    -19 7 11 o 1182. 1301.
    -17 7 11 < -2. 1.
    -15 7 11 o 2375. 2227.
    -13 7 11 o 1605. 1605.
    -11 7 11 o 9365. 9315.
    -9 7 11 o 105. 148.
    -7 7 11 o 1298. 1469.
    -5 7 11 o 4676. 4971.
    -3 7 11 o 2666. 2627.
    -1 7 11 o 517. 512.
    1 7 11 o 1451. 1458.
    3 7 11 < 38. 17.
    5 7 11 o 10711. 10728.
    7 7 11 o 1060. 991.
    9 7 11 o 154. 103.
    11 7 11 o 1293. 1143.
    13 7 11 < 68. 3.
    15 7 11 o 400. 368.
    17 7 11 o 2747. 2571.
    -20 8 11 o 1782. 1776.
    -18 8 11 o 225. 228.
    -16 8 11 < -24. 9.
    -14 8 11 o 3824. 3690.
    -12 8 11 o 171. 140.
    -10 8 11 o 1295. 1295.
    -8 8 11 o 2533. 2342.
    -6 8 11 < 13. 6.
    -4 8 11 o 4831. 4775.
    -2 8 11 o 747. 778.
    0 8 11 o 2253. 2170.
    2 8 11 o 250. 374.
    4 8 11 o 2202. 2102.
    6 8 11 o 4820. 4852.
    8 8 11 < 74. 86.
    10 8 11 o 475. 568.
    12 8 11 < 14. 10.
    14 8 11 < 54. 5.
    16 8 11 o 1778. 1887.
    -17 9 11 o 1883. 1821.
    -15 9 11 o 700. 794.
    -13 9 11 o 1072. 1173.
    -11 9 11 o 134. 170.
    -9 9 11 < 30. 23.
    -7 9 11 < 78. 37.
    -5 9 11 < -23. 15.
    -3 9 11 o 225. 220.
    -1 9 11 < 28. 4.
    1 9 11 o 2783. 3032.
    3 9 11 o 120. 104.
    5 9 11 o 1598. 1806.
    7 9 11 o 1999. 1704.
    9 9 11 o 446. 578.
    11 9 11 o 1973. 1985.
    13 9 11 o 162. 173.
    -14 10 11 < 56. 45.
    -12 10 11 o 1338. 1368.
    -10 10 11 o 265. 271.
    -8 10 11 o 426. 396.
    -6 10 11 < 52. 54.
    -4 10 11 o 317. 391.
    -2 10 11 o 206. 185.
    0 10 11 o 2454. 2262.
    2 10 11 o 273. 297.
    4 10 11 < 113. 58.
    6 10 11 < 57. 43.
    8 10 11 o 266. 249.
    10 10 11 o 56. 13.
    -5 11 11 o 143. 127.
    -3 11 11 < 5. 2.
    -1 11 11 < 36. 32.
    1 11 11 < -17. 20.
    3 11 11 < 43. 54.
    -28 0 12 o 369. 411.
    -26 0 12 o 1280. 1100.
    -24 0 12 o 1481. 1561.
    -22 0 12 o 678. 578.
    -20 0 12 o 10207. 10417.
    -18 0 12 o 1284. 1338.
    -16 0 12 o 3432. 3658.
    -14 0 12 o 956. 1082.
    -10 0 12 o 5539. 5188.
    -8 0 12 o 5279. 5224.
    -6 0 12 o 30198. 29662.
    -4 0 12 o 3844. 4540.
    -2 0 12 o 528. 521.
    0 0 12 o 4933. 4734.
    2 0 12 o 8349. 8167.
    4 0 12 < 60. 90.
    6 0 12 o 4488. 4659.
    8 0 12 o 614. 547.
    10 0 12 o 1210. 1227.
    12 0 12 < 13. 94.
    14 0 12 < -41. 1.
    16 0 12 o 333. 435.
    18 0 12 o 2437. 2217.
    20 0 12 < -17. 27.
    22 0 12 < 57. 130.
    24 0 12 < -26. 3.
    -27 1 12 o 278. 290.
    -25 1 12 < 17. 17.
    -23 1 12 o 1155. 968.
    -21 1 12 < 34. 17.
    -19 1 12 o 182. 181.
    -17 1 12 o 2900. 2934.
    -15 1 12 o 97. 83.
    -13 1 12 o 1951. 1631.
    -11 1 12 o 24550. 25501.
    -9 1 12 o 494. 481.
    -7 1 12 o 2579. 2973.
    -5 1 12 o 2595. 3032.
    -3 1 12 o 10085. 12193.
    -1 1 12 o 8753. 8611.
    1 1 12 o 12628. 12849.
    3 1 12 o 3324. 3949.
    5 1 12 o 1260. 1502.
    7 1 12 o 7764. 7146.
    9 1 12 o 7563. 7001.
    11 1 12 < 33. 0.
    13 1 12 < 12. 25.
    15 1 12 < 24. 62.
    17 1 12 o 445. 393.
    19 1 12 o 888. 932.
    21 1 12 o 275. 306.
    23 1 12 < 9. 0.
    -28 2 12 o 1125. 985.
    -26 2 12 o 125. 175.
    -24 2 12 < 55. 69.
    -22 2 12 o 5962. 6001.
    -20 2 12 o 3394. 3304.
    -18 2 12 o 300. 267.
    -16 2 12 o 645. 728.
    -14 2 12 o 199. 204.
    -12 2 12 o 118. 93.
    -10 2 12 o 31079. 31623.
    -8 2 12 o 15665. 16415.
    -6 2 12 o 1111. 774.
    -4 2 12 o 2151. 2161.
    -2 2 12 o 45402. 44111.
    0 2 12 o 6347. 6642.
    2 2 12 o 1026. 951.
    4 2 12 o 1676. 1635.
    6 2 12 < 35. 2.
    8 2 12 o 266. 283.
    10 2 12 o 443. 380.
    12 2 12 o 1312. 1246.
    14 2 12 o 23408. 23170.
    16 2 12 o 437. 354.
    18 2 12 o 10405. 10111.
    20 2 12 o 1026. 1064.
    22 2 12 o 782. 696.
    24 2 12 < 11. 1.
    -27 3 12 o 661. 559.
    -25 3 12 < -1. 9.
    -23 3 12 o 1493. 1549.
    -21 3 12 o 100. 86.
    -19 3 12 o 213. 240.
    -17 3 12 o 2877. 2864.
    -15 3 12 o 2271. 2194.
    -13 3 12 o 578. 577.
    -11 3 12 o 13443. 13090.
    -9 3 12 o 10220. 9833.
    -7 3 12 o 4371. 4202.
    -5 3 12 o 1920. 1744.
    -3 3 12 o 22190. 21720.
    -1 3 12 o 648. 617.
    1 3 12 o 1737. 1744.
    3 3 12 o 2985. 2903.
    5 3 12 o 3753. 3501.
    7 3 12 o 864. 707.
    9 3 12 o 19294. 17893.
    11 3 12 < 68. 24.
    13 3 12 o 2073. 1953.
    15 3 12 o 620. 469.
    17 3 12 o 1535. 1610.
    19 3 12 < 93. 78.
    21 3 12 o 1366. 1474.
    23 3 12 < 57. 45.
    -26 4 12 o 191. 177.
    -24 4 12 o 180. 227.
    -22 4 12 < 31. 44.
    -20 4 12 < -10. 41.
    -18 4 12 < 47. 25.
    -16 4 12 o 480. 350.
    -14 4 12 o 2625. 2331.
    -12 4 12 o 10188. 10236.
    -10 4 12 o 10403. 9909.
    -8 4 12 o 1306. 1288.
    -6 4 12 o 1331. 1349.
    -4 4 12 o 29169. 29285.
    -2 4 12 o 9357. 9611.
    0 4 12 o 4388. 3884.
    2 4 12 o 3053. 3152.
    4 4 12 o 367. 302.
    6 4 12 o 407. 452.
    8 4 12 o 789. 804.
    10 4 12 o 21419. 21255.
    12 4 12 < 80. 121.
    14 4 12 o 14404. 13641.
    16 4 12 o 633. 527.
    18 4 12 < 84. 85.
    20 4 12 o 391. 332.
    22 4 12 o 301. 456.
    -25 5 12 o 242. 230.
    -23 5 12 o 1929. 1913.
    -21 5 12 < 10. 32.
    -19 5 12 < -19. 14.
    -17 5 12 < 6. 35.
    -15 5 12 < 282. 175.
    -13 5 12 < 29. 2.
    -11 5 12 o 2028. 2036.
    -9 5 12 o 550. 744.
    -7 5 12 < 14. 7.
    -5 5 12 o 2345. 2294.
    -3 5 12 < 23. 7.
    -1 5 12 o 385. 496.
    1 5 12 o 6682. 6119.
    3 5 12 o 1496. 1526.
    5 5 12 o 167. 114.
    7 5 12 o 296. 319.
    9 5 12 o 888. 990.
    11 5 12 o 1253. 1128.
    13 5 12 < 55. 79.
    15 5 12 o 531. 461.
    17 5 12 o 191. 162.
    19 5 12 o 2018. 2011.
    21 5 12 o 1493. 1684.
    -20 6 12 o 354. 334.
    -18 6 12 < 57. 32.
    -16 6 12 < 30. 5.
    -14 6 12 < 99. 134.
    -12 6 12 o 269. 181.
    -10 6 12 o 406. 339.
    -8 6 12 < -4. 3.
    -6 6 12 o 534. 496.
    -4 6 12 o 323. 337.
    -2 6 12 o 5662. 5841.
    0 6 12 o 133. 151.
    2 6 12 < 21. 9.
    4 6 12 o 2823. 2751.
    6 6 12 o 87. 83.
    8 6 12 o 1088. 1183.
    10 6 12 o 10898. 10368.
    12 6 12 < -17. 1.
    14 6 12 o 2506. 2586.
    16 6 12 < 45. 29.
    18 6 12 o 821. 722.
    20 6 12 < -48. 8.
    -21 7 12 o 1261. 1428.
    -19 7 12 < 26. 2.
    -17 7 12 o 1436. 1441.
    -15 7 12 < 108. 94.
    -13 7 12 < -15. 0.
    -11 7 12 o 1213. 1125.
    -9 7 12 o 904. 1054.
    -7 7 12 o 4785. 4673.
    -5 7 12 o 198. 176.
    -3 7 12 < 9. 28.
    -1 7 12 o 2735. 2887.
    1 7 12 o 329. 341.
    3 7 12 o 2009. 1870.
    5 7 12 o 2262. 2274.
    7 7 12 o 227. 322.
    9 7 12 o 424. 469.
    11 7 12 o 1238. 1204.
    13 7 12 o 559. 487.
    15 7 12 o 302. 254.
    17 7 12 o 121. 67.
    -18 8 12 o 300. 300.
    -16 8 12 < -6. 30.
    -14 8 12 o 2490. 2496.
    -12 8 12 < 21. 6.
    -10 8 12 o 2016. 2058.
    -8 8 12 o 4986. 4902.
    -6 8 12 o 1832. 1749.
    -4 8 12 < 15. 14.
    -2 8 12 o 6256. 6279.
    0 8 12 o 1782. 2083.
    2 8 12 o 1046. 1153.
    4 8 12 o 1072. 898.
    6 8 12 o 1406. 1344.
    8 8 12 o 1354. 1206.
    10 8 12 o 1693. 1532.
    12 8 12 o 202. 330.
    14 8 12 < -39. 12.
    16 8 12 o 652. 583.
    -17 9 12 o 1613. 1433.
    -15 9 12 < 20. 12.
    -13 9 12 < 42. 12.
    -11 9 12 < 80. 34.
    -9 9 12 o 537. 573.
    -7 9 12 o 359. 402.
    -5 9 12 < 49. 41.
    -3 9 12 o 232. 212.
    -1 9 12 < -50. 1.
    1 9 12 < -4. 2.
    3 9 12 o 1532. 1727.
    5 9 12 o 113. 148.
    7 9 12 o 4146. 4165.
    9 9 12 o 421. 291.
    11 9 12 < 87. 65.
    13 9 12 o 287. 190.
    -14 10 12 < 1. 3.
    -12 10 12 < -24. 1.
    -10 10 12 o 652. 607.
    -8 10 12 o 209. 262.
    -6 10 12 < 41. 1.
    -4 10 12 o 144. 103.
    -2 10 12 < -3. 20.
    0 10 12 o 210. 226.
    2 10 12 < 62. 37.
    4 10 12 < 13. 8.
    6 10 12 o 1231. 1228.
    8 10 12 o 196. 190.
    10 10 12 o 446. 403.
    -5 11 12 o 302. 266.
    -3 11 12 o 562. 572.
    -1 11 12 < 43. 84.
    1 11 12 o 299. 346.
    3 11 12 o 388. 424.
    -27 1 13 < 13. 42.
    -25 1 13 < 57. 105.
    -23 1 13 o 191. 169.
    -21 1 13 o 571. 514.
    -19 1 13 o 3335. 3223.
    -17 1 13 o 1404. 1490.
    -15 1 13 o 1549. 1546.
    -13 1 13 o 3595. 3578.
    -11 1 13 o 5956. 6136.
    -9 1 13 o 4681. 4856.
    -7 1 13 o 22204. 23426.
    -5 1 13 o 621. 638.
    -3 1 13 o 7145. 7353.
    -1 1 13 o 1305. 1303.
    1 1 13 o 3356. 3021.
    3 1 13 o 579. 549.
    5 1 13 o 357. 347.
    7 1 13 o 1327. 1294.
    9 1 13 o 312. 294.
    11 1 13 o 471. 434.
    13 1 13 o 89. 125.
    15 1 13 < 36. 87.
    17 1 13 o 483. 351.
    19 1 13 < 86. 70.
    21 1 13 o 206. 193.
    23 1 13 o 407. 399.
    -28 2 13 < 73. 47.
    -26 2 13 < -24. 1.
    -24 2 13 o 1336. 1398.
    -22 2 13 o 7821. 7762.
    -20 2 13 o 5442. 5174.
    -18 2 13 o 4898. 4748.
    -16 2 13 o 3023. 2970.
    -14 2 13 < 27. 3.
    -12 2 13 o 17776. 17596.
    -10 2 13 o 12944. 12117.
    -8 2 13 o 66374. 65299.
    -6 2 13 o 16102. 16940.
    -4 2 13 o 10017. 10010.
    -2 2 13 o 2438. 2294.
    0 2 13 o 2108. 2729.
    2 2 13 < 55. 10.
    4 2 13 o 3054. 2462.
    6 2 13 o 2491. 2030.
    8 2 13 o 9971. 10023.
    10 2 13 o 5227. 5201.
    12 2 13 o 5349. 5131.
    14 2 13 o 11123. 11124.
    16 2 13 o 3072. 2776.
    18 2 13 o 5651. 5555.
    20 2 13 < 159. 152.
    22 2 13 o 435. 612.
    24 2 13 o 181. 210.
    -27 3 13 < 66. 56.
    -25 3 13 < 149. 90.
    -23 3 13 o 698. 688.
    -21 3 13 o 1039. 1134.
    -19 3 13 o 7058. 6920.
    -17 3 13 o 849. 997.
    -15 3 13 o 3972. 4387.
    -13 3 13 o 1713. 1805.
    -11 3 13 o 511. 479.
    -9 3 13 < 54. 4.
    -7 3 13 o 105. 267.
    -5 3 13 o 12956. 12902.
    -3 3 13 o 6983. 6903.
    -1 3 13 o 2349. 2020.
    1 3 13 o 58317. 54984.
    3 3 13 o 1806. 1864.
    5 3 13 o 9381. 8315.
    7 3 13 o 864. 784.
    9 3 13 o 203. 197.
    11 3 13 o 3296. 3328.
    13 3 13 o 6172. 6105.
    15 3 13 o 1864. 1690.
    17 3 13 o 422. 462.
    19 3 13 o 841. 793.
    21 3 13 o 2328. 2219.
    23 3 13 < 34. 0.
    -26 4 13 < 15. 34.
    -24 4 13 o 1101. 1040.
    -22 4 13 o 243. 262.
    -20 4 13 o 1278. 1369.
    -18 4 13 o 487. 427.
    -16 4 13 o 1069. 1139.
    -14 4 13 < 14. 2.
    -12 4 13 < 58. 22.
    -10 4 13 o 7105. 6950.
    -8 4 13 o 3544. 3416.
    -6 4 13 o 133. 106.
    -4 4 13 o 25664. 26528.
    -2 4 13 o 4470. 4692.
    0 4 13 o 120. 158.
    2 4 13 < 13. 1.
    4 4 13 o 1659. 1814.
    6 4 13 < 45. 22.
    8 4 13 o 147. 200.
    10 4 13 o 126. 30.
    12 4 13 o 4296. 4449.
    14 4 13 o 904. 977.
    16 4 13 o 2280. 2373.
    18 4 13 o 3582. 3629.
    20 4 13 o 1406. 1316.
    22 4 13 o 468. 546.
    -25 5 13 o 226. 112.
    -23 5 13 o 159. 54.
    -21 5 13 o 309. 247.
    -19 5 13 < 0. 0.
    -17 5 13 o 317. 245.
    -15 5 13 o 1567. 1699.
    -13 5 13 o 394. 375.
    -11 5 13 < 62. 53.
    -9 5 13 o 253. 210.
    -7 5 13 o 705. 772.
    -5 5 13 o 1988. 2231.
    -3 5 13 < 61. 36.
    -1 5 13 < 4. 7.
    1 5 13 < 22. 1.
    3 5 13 o 352. 305.
    5 5 13 < 54. 1.
    7 5 13 o 1407. 1251.
    9 5 13 o 3316. 3340.
    11 5 13 o 945. 887.
    13 5 13 o 4247. 4232.
    15 5 13 o 507. 546.
    17 5 13 < 53. 23.
    19 5 13 o 236. 221.
    21 5 13 < 0. 6.
    -20 6 13 o 142. 172.
    -18 6 13 o 96. 43.
    -16 6 13 o 652. 561.
    -14 6 13 o 5385. 5666.
    -12 6 13 o 1570. 1726.
    -10 6 13 o 1349. 1605.
    -8 6 13 o 1549. 1561.
    -6 6 13 o 1189. 1247.
    -4 6 13 o 178. 178.
    -2 6 13 o 212. 246.
    0 6 13 o 174. 166.
    2 6 13 < 7. 47.
    4 6 13 o 2905. 2991.
    6 6 13 o 1531. 1406.
    8 6 13 o 2045. 2094.
    10 6 13 < 89. 62.
    12 6 13 o 558. 607.
    14 6 13 < -11. 0.
    16 6 13 o 571. 584.
    18 6 13 < 15. 3.
    -21 7 13 o 85. 74.
    -19 7 13 < 21. 23.
    -17 7 13 < 49. 20.
    -15 7 13 < 58. 25.
    -13 7 13 o 3742. 3840.
    -11 7 13 o 110. 165.
    -9 7 13 o 6029. 6158.
    -7 7 13 < -33. 0.
    -5 7 13 o 321. 369.
    -3 7 13 o 345. 413.
    -1 7 13 o 1100. 1237.
    1 7 13 o 700. 689.
    3 7 13 o 2373. 2533.
    5 7 13 o 547. 548.
    7 7 13 < 2. 65.
    9 7 13 o 1001. 937.
    11 7 13 < -25. 24.
    13 7 13 o 438. 429.
    15 7 13 o 1506. 1390.
    17 7 13 o 857. 901.
    -18 8 13 o 492. 478.
    -16 8 13 o 860. 765.
    -14 8 13 o 822. 828.
    -12 8 13 < 31. 1.
    -10 8 13 o 847. 841.
    -8 8 13 o 217. 207.
    -6 8 13 o 11565. 10793.
    -4 8 13 < 50. 34.
    -2 8 13 o 12129. 12339.
    0 8 13 o 1057. 1231.
    2 8 13 o 274. 338.
    4 8 13 o 893. 958.
    6 8 13 < -31. 12.
    8 8 13 o 329. 302.
    10 8 13 o 1042. 995.
    12 8 13 o 586. 555.
    14 8 13 o 1340. 1557.
    16 8 13 o 913. 901.
    -17 9 13 o 761. 724.
    -15 9 13 o 366. 300.
    -13 9 13 o 192. 98.
    -11 9 13 o 291. 193.
    -9 9 13 o 1084. 993.
    -7 9 13 < -8. 11.
    -5 9 13 o 3988. 4156.
    -3 9 13 o 455. 490.
    -1 9 13 o 1188. 1237.
    1 9 13 o 549. 455.
    3 9 13 o 250. 184.
    5 9 13 o 502. 484.
    7 9 13 o 2151. 2014.
    9 9 13 o 491. 463.
    11 9 13 o 3696. 3782.
    13 9 13 o 175. 158.
    -12 10 13 o 292. 261.
    -10 10 13 < 27. 38.
    -8 10 13 o 757. 684.
    -6 10 13 < 20. 38.
    -4 10 13 o 144. 231.
    -2 10 13 o 111. 140.
    0 10 13 o 258. 271.
    2 10 13 o 529. 547.
    4 10 13 o 1604. 1643.
    6 10 13 o 1499. 1586.
    8 10 13 o 794. 773.
    -5 11 13 < -11. 0.
    -3 11 13 o 325. 352.
    -1 11 13 o 228. 215.
    1 11 13 < 58. 73.
    -28 0 14 o 267. 327.
    -26 0 14 o 321. 152.
    -24 0 14 o 5037. 5222.
    -22 0 14 o 10969. 10892.
    -20 0 14 o 56570. 54283.
    -18 0 14 o 2016. 1849.
    -16 0 14 o 21348. 21500.
    -14 0 14 o 2143. 2097.
    -12 0 14 o 19093. 17062.
    -10 0 14 < 36. 4.
    -8 0 14 o 59931. 54725.
    -6 0 14 < 100. 248.
    -4 0 14 o 6791. 5666.
    -2 0 14 < 43. 14.
    0 0 14 o 7649. 6742.
    2 0 14 o 308. 290.
    4 0 14 o 5469. 4602.
    6 0 14 o 1587. 1384.
    8 0 14 o 6849. 6291.
    10 0 14 o 5662. 5447.
    12 0 14 o 881. 1088.
    14 0 14 o 3334. 3547.
    16 0 14 o 3804. 3754.
    18 0 14 o 4937. 4827.
    20 0 14 < 19. 4.
    22 0 14 < 47. 13.
    -27 1 14 < 66. 19.
    -25 1 14 o 266. 305.
    -23 1 14 o 5949. 6119.
    -21 1 14 o 24611. 23722.
    -19 1 14 o 20420. 19886.
    -17 1 14 o 23388. 23982.
    -15 1 14 o 2605. 2765.
    -13 1 14 o 7735. 7648.
    -11 1 14 o 1654. 1538.
    -9 1 14 o 4966. 4601.
    -7 1 14 o 208. 128.
    -5 1 14 o 1016. 1209.
    -3 1 14 o 10231. 10455.
    -1 1 14 o 8465. 9509.
    1 1 14 < 13. 0.
    3 1 14 o 6762. 6371.
    5 1 14 o 40892. 38690.
    7 1 14 o 8012. 7369.
    9 1 14 o 1756. 1604.
    11 1 14 o 2489. 2424.
    13 1 14 o 127. 179.
    15 1 14 o 1173. 1167.
    17 1 14 o 3088. 2887.
    19 1 14 < -15. 11.
    21 1 14 < 71. 70.
    23 1 14 o 274. 305.
    -28 2 14 o 309. 312.
    -26 2 14 < 78. 16.
    -24 2 14 < 44. 68.
    -22 2 14 o 2293. 2339.
    -20 2 14 o 2921. 2897.
    -18 2 14 < 21. 25.
    -16 2 14 o 17849. 18540.
    -14 2 14 o 1894. 2159.
    -12 2 14 o 2115. 2232.
    -10 2 14 o 6090. 6540.
    -8 2 14 < 45. 7.
    -6 2 14 o 3487. 3285.
    -4 2 14 o 20174. 20495.
    -2 2 14 o 7029. 7080.
    0 2 14 o 6350. 5607.
    2 2 14 o 1872. 1627.
    4 2 14 < 73. 72.
    6 2 14 o 5202. 5257.
    8 2 14 o 4892. 4830.
    10 2 14 o 115. 151.
    12 2 14 o 1974. 2060.
    14 2 14 o 607. 587.
    16 2 14 < 12. 17.
    18 2 14 o 251. 203.
    20 2 14 < 93. 153.
    22 2 14 < 9. 13.
    24 2 14 o 149. 107.
    -27 3 14 o 478. 529.
    -25 3 14 o 3344. 3136.
    -23 3 14 o 2233. 2202.
    -21 3 14 o 507. 544.
    -19 3 14 o 1257. 1236.
    -17 3 14 < 59. 86.
    -15 3 14 < -3. 3.
    -13 3 14 < -12. 20.
    -11 3 14 o 6690. 6285.
    -9 3 14 o 487. 494.
    -7 3 14 o 10938. 9784.
    -5 3 14 o 5986. 5995.
    -3 3 14 o 7975. 7991.
    -1 3 14 o 11750. 11834.
    1 3 14 o 23102. 21117.
    3 3 14 o 2490. 2724.
    5 3 14 o 132. 70.
    7 3 14 o 448. 430.
    9 3 14 o 586. 665.
    11 3 14 o 2880. 2756.
    13 3 14 o 13368. 13197.
    15 3 14 o 320. 269.
    17 3 14 o 1594. 1763.
    19 3 14 < 93. 65.
    21 3 14 o 330. 212.
    23 3 14 < 22. 7.
    -26 4 14 o 137. 129.
    -24 4 14 < -8. 10.
    -22 4 14 < -48. 18.
    -20 4 14 < 16. 0.
    -18 4 14 o 1022. 918.
    -16 4 14 o 2562. 2443.
    -14 4 14 < -28. 3.
    -12 4 14 o 734. 771.
    -10 4 14 o 177. 224.
    -8 4 14 o 2412. 2305.
    -6 4 14 o 3552. 3571.
    -4 4 14 o 23692. 23906.
    -2 4 14 < 36. 66.
    0 4 14 < 71. 111.
    2 4 14 o 123. 120.
    4 4 14 o 8654. 8771.
    6 4 14 o 737. 708.
    8 4 14 o 1548. 1549.
    10 4 14 o 1757. 1651.
    12 4 14 < -8. 0.
    14 4 14 o 2298. 2112.
    16 4 14 o 146. 203.
    18 4 14 o 551. 559.
    20 4 14 o 1704. 1719.
    22 4 14 o 1386. 1229.
    -25 5 14 o 618. 708.
    -23 5 14 < 80. 79.
    -21 5 14 < 36. 12.
    -19 5 14 < 21. 2.
    -17 5 14 o 157. 203.
    -15 5 14 o 200. 277.
    -13 5 14 o 3262. 3302.
    -11 5 14 o 637. 656.
    -9 5 14 o 975. 1173.
    -7 5 14 o 2336. 2285.
    -5 5 14 o 3476. 3409.
    -3 5 14 o 1092. 1148.
    -1 5 14 < 41. 32.
    1 5 14 o 979. 929.
    3 5 14 o 3521. 3470.
    5 5 14 o 222. 305.
    7 5 14 o 495. 424.
    9 5 14 o 6252. 6331.
    11 5 14 o 2366. 2371.
    13 5 14 o 9828. 9991.
    15 5 14 o 3191. 3226.
    17 5 14 < 22. 12.
    19 5 14 o 208. 178.
    21 5 14 o 812. 832.
    -20 6 14 < 15. 2.
    -18 6 14 o 328. 331.
    -16 6 14 o 211. 281.
    -14 6 14 o 756. 878.
    -12 6 14 o 110. 132.
    -10 6 14 o 1404. 1307.
    -8 6 14 o 141. 144.
    -6 6 14 o 3780. 3754.
    -4 6 14 o 3150. 3071.
    -2 6 14 o 136. 129.
    0 6 14 o 2020. 1952.
    2 6 14 o 1210. 1254.
    4 6 14 o 1468. 1436.
    6 6 14 < 21. 1.
    8 6 14 o 5086. 4916.
    10 6 14 o 402. 374.
    12 6 14 o 730. 907.
    14 6 14 < 32. 11.
    16 6 14 < 60. 117.
    18 6 14 < 44. 34.
    -19 7 14 < -34. 25.
    -17 7 14 < 9. 0.
    -15 7 14 o 506. 610.
    -13 7 14 o 352. 395.
    -11 7 14 o 1055. 929.
    -9 7 14 o 7076. 7107.
    -7 7 14 < 71. 37.
    -5 7 14 o 1955. 2146.
    -3 7 14 o 4627. 4631.
    -1 7 14 o 428. 495.
    1 7 14 < 53. 99.
    3 7 14 < 2. 1.
    5 7 14 o 465. 458.
    7 7 14 o 634. 664.
    9 7 14 < -7. 3.
    11 7 14 < -14. 24.
    13 7 14 < 7. 17.
    15 7 14 o 1664. 1701.
    17 7 14 o 242. 307.
    -18 8 14 o 118. 105.
    -16 8 14 < 18. 100.
    -14 8 14 o 720. 760.
    -12 8 14 < 28. 47.
    -10 8 14 o 1301. 1221.
    -8 8 14 o 289. 355.
    -6 8 14 o 486. 564.
    -4 8 14 < 37. 71.
    -2 8 14 o 3536. 3728.
    0 8 14 o 146. 113.
    2 8 14 o 194. 262.
    4 8 14 < -16. 3.
    6 8 14 < 85. 38.
    8 8 14 o 614. 588.
    10 8 14 o 3367. 3163.
    12 8 14 o 962. 1057.
    14 8 14 o 2030. 2024.
    16 8 14 o 190. 319.
    -17 9 14 o 164. 230.
    -15 9 14 o 434. 457.
    -13 9 14 o 2841. 2830.
    -11 9 14 < 7. 5.
    -9 9 14 o 2256. 2291.
    -7 9 14 < 58. 23.
    -5 9 14 o 117. 68.
    -3 9 14 o 104. 106.
    -1 9 14 o 107. 50.
    1 9 14 < 59. 94.
    3 9 14 o 601. 731.
    5 9 14 < 1. 16.
    7 9 14 o 403. 431.
    9 9 14 < 75. 113.
    11 9 14 o 467. 516.
    13 9 14 o 280. 212.
    -12 10 14 o 394. 483.
    -10 10 14 o 161. 173.
    -8 10 14 o 70. 71.
    -6 10 14 o 282. 220.
    -4 10 14 o 118. 115.
    -2 10 14 o 263. 327.
    0 10 14 o 259. 224.
    2 10 14 < -3. 0.
    4 10 14 o 1176. 1400.
    6 10 14 o 243. 297.
    8 10 14 o 1621. 1679.
    -3 11 14 o 96. 98.
    -1 11 14 < 35. 21.
    -27 1 15 o 68. 95.
    -25 1 15 o 1674. 1704.
    -23 1 15 o 1209. 1155.
    -21 1 15 o 10762. 10757.
    -19 1 15 o 1728. 1685.
    -17 1 15 o 9268. 9172.
    -15 1 15 o 213. 241.
    -13 1 15 o 4866. 4894.
    -11 1 15 < 30. 8.
    -9 1 15 o 7680. 7269.
    -7 1 15 < 82. 122.
    -5 1 15 o 6390. 7294.
    -3 1 15 o 11023. 11205.
    -1 1 15 o 5286. 5387.
    1 1 15 o 706. 730.
    3 1 15 o 40811. 37986.
    5 1 15 o 26841. 26523.
    7 1 15 o 9086. 8375.
    9 1 15 o 3009. 2752.
    11 1 15 o 1209. 1141.
    13 1 15 o 2005. 2113.
    15 1 15 o 333. 328.
    17 1 15 o 3859. 3543.
    19 1 15 o 504. 521.
    21 1 15 < 8. 7.
    23 1 15 o 117. 53.
    -28 2 15 o 253. 207.
    -26 2 15 o 395. 309.
    -24 2 15 < 33. 28.
    -22 2 15 o 459. 438.
    -20 2 15 o 244. 272.
    -18 2 15 o 1308. 1360.
    -16 2 15 < 88. 89.
    -14 2 15 o 1232. 1289.
    -12 2 15 o 7021. 6428.
    -10 2 15 o 1999. 1976.
    -8 2 15 o 25750. 25211.
    -6 2 15 < 34. 12.
    -4 2 15 o 834. 745.
    -2 2 15 o 575. 591.
    0 2 15 o 17910. 18473.
    2 2 15 o 4713. 5043.
    4 2 15 o 13339. 12797.
    6 2 15 < 28. 1.
    8 2 15 o 67. 55.
    10 2 15 o 536. 522.
    12 2 15 o 4930. 5064.
    14 2 15 o 246. 328.
    16 2 15 o 3041. 3061.
    18 2 15 < 101. 112.
    20 2 15 o 2132. 2291.
    22 2 15 < 43. 87.
    -27 3 15 < 46. 38.
    -25 3 15 < 39. 17.
    -23 3 15 < 112. 102.
    -21 3 15 o 133. 125.
    -19 3 15 o 313. 269.
    -17 3 15 o 3395. 3387.
    -15 3 15 < 81. 176.
    -13 3 15 < 27. 34.
    -11 3 15 o 1720. 1565.
    -9 3 15 o 6372. 6533.
    -7 3 15 o 1469. 1348.
    -5 3 15 o 5434. 5607.
    -3 3 15 < 65. 3.
    -1 3 15 o 7245. 7316.
    1 3 15 o 1149. 997.
    3 3 15 o 2077. 2323.
    5 3 15 o 2428. 2339.
    7 3 15 < 7. 6.
    9 3 15 o 730. 628.
    11 3 15 o 592. 445.
    13 3 15 < 53. 11.
    15 3 15 < 19. 0.
    17 3 15 o 2145. 2238.
    19 3 15 o 214. 223.
    21 3 15 o 2693. 2856.
    23 3 15 < 28. 107.
    -26 4 15 < -14. 7.
    -24 4 15 o 124. 121.
    -22 4 15 < 36. 66.
    -20 4 15 o 1072. 1057.
    -18 4 15 < 1. 0.
    -16 4 15 o 157. 158.
    -14 4 15 < -10. 0.
    -12 4 15 < -3. 11.
    -10 4 15 o 243. 238.
    -8 4 15 o 7455. 7034.
    -6 4 15 o 5121. 5240.
    -4 4 15 o 1028. 1060.
    -2 4 15 o 7112. 7253.
    0 4 15 o 1154. 1020.
    2 4 15 o 4933. 4471.
    4 4 15 o 5215. 4843.
    6 4 15 o 4158. 4117.
    8 4 15 o 2598. 2169.
    10 4 15 o 226. 230.
    12 4 15 o 3369. 3183.
    14 4 15 o 2722. 2895.
    16 4 15 o 2928. 3101.
    18 4 15 o 143. 164.
    20 4 15 o 128. 40.
    22 4 15 o 777. 744.
    -23 5 15 < 61. 169.
    -21 5 15 < 21. 24.
    -19 5 15 o 2283. 2316.
    -17 5 15 o 432. 439.
    -15 5 15 < 74. 131.
    -13 5 15 o 3810. 3684.
    -11 5 15 o 7402. 7288.
    -9 5 15 o 945. 1142.
    -7 5 15 < 24. 15.
    -5 5 15 o 3065. 3312.
    -3 5 15 o 2600. 2882.
    -1 5 15 o 395. 406.
    1 5 15 o 586. 540.
    3 5 15 o 1884. 1833.
    5 5 15 o 928. 926.
    7 5 15 o 6016. 5946.
    9 5 15 o 1468. 1418.
    11 5 15 o 899. 904.
    13 5 15 o 1648. 1619.
    15 5 15 o 111. 91.
    17 5 15 o 113. 136.
    19 5 15 o 461. 522.
    21 5 15 o 154. 133.
    -20 6 15 < 23. 62.
    -18 6 15 o 328. 302.
    -16 6 15 o 861. 770.
    -14 6 15 o 2437. 2400.
    -12 6 15 o 624. 563.
    -10 6 15 o 3661. 3924.
    -8 6 15 o 385. 419.
    -6 6 15 o 134. 129.
    -4 6 15 o 4751. 4773.
    -2 6 15 o 975. 1053.
    0 6 15 o 1054. 1066.
    2 6 15 o 857. 859.
    4 6 15 < 6. 8.
    6 6 15 o 2967. 2771.
    8 6 15 o 1727. 1628.
    10 6 15 o 1956. 2019.
    12 6 15 o 422. 474.
    14 6 15 < -9. 30.
    16 6 15 < 12. 11.
    18 6 15 o 135. 114.
    -19 7 15 o 121. 121.
    -17 7 15 o 969. 1048.
    -15 7 15 < -3. 1.
    -13 7 15 o 3254. 3147.
    -11 7 15 o 104. 67.
    -9 7 15 o 600. 615.
    -7 7 15 o 1626. 1713.
    -5 7 15 < 29. 2.
    -3 7 15 o 6168. 6967.
    -1 7 15 o 293. 230.
    1 7 15 o 329. 369.
    3 7 15 o 117. 231.
    5 7 15 o 201. 279.
    7 7 15 < 101. 69.
    9 7 15 < 41. 72.
    11 7 15 o 2301. 2123.
    13 7 15 o 205. 125.
    15 7 15 o 171. 223.
    17 7 15 < -70. 0.
    -18 8 15 o 595. 499.
    -16 8 15 o 155. 154.
    -14 8 15 < 17. 14.
    -12 8 15 < 19. 37.
    -10 8 15 o 414. 481.
    -8 8 15 < 28. 17.
    -6 8 15 < 38. 54.
    -4 8 15 o 1397. 1516.
    -2 8 15 o 6294. 6178.
    0 8 15 o 179. 168.
    2 8 15 o 738. 719.
    4 8 15 < -37. 15.
    6 8 15 o 1599. 1724.
    8 8 15 o 462. 470.
    10 8 15 o 826. 751.
    12 8 15 < 111. 83.
    14 8 15 o 1774. 1569.
    -17 9 15 < 16. 18.
    -15 9 15 o 455. 485.
    -13 9 15 o 229. 179.
    -11 9 15 o 5577. 5335.
    -9 9 15 o 523. 466.
    -7 9 15 o 566. 603.
    -5 9 15 < -6. 18.
    -3 9 15 < 14. 114.
    -1 9 15 o 393. 452.
    1 9 15 o 971. 1038.
    3 9 15 o 383. 432.
    5 9 15 o 449. 488.
    7 9 15 < 63. 62.
    9 9 15 < -4. 54.
    11 9 15 o 65. 61.
    -12 10 15 o 1905. 1953.
    -10 10 15 o 212. 172.
    -8 10 15 < 36. 58.
    -6 10 15 o 57. 28.
    -4 10 15 < -19. 9.
    -2 10 15 o 187. 230.
    0 10 15 o 253. 249.
    2 10 15 o 109. 71.
    4 10 15 < 13. 5.
    6 10 15 < 8. 24.
    -28 0 16 o 448. 409.
    -26 0 16 o 802. 760.
    -24 0 16 o 1814. 2195.
    -22 0 16 o 4528. 4011.
    -20 0 16 o 5086. 5086.
    -18 0 16 o 7354. 7262.
    -16 0 16 o 742. 861.
    -14 0 16 o 10043. 10268.
    -12 0 16 o 24052. 22702.
    -10 0 16 o 65578. 60583.
    -8 0 16 o 79238. 72674.
    -6 0 16 o 66104. 61359.
    -4 0 16 o 26238. 24298.
    -2 0 16 o 49816. 49896.
    0 0 16 o 3791. 3425.
    2 0 16 o 689. 957.
    4 0 16 o 7701. 7801.
    6 0 16 o 15915. 15073.
    8 0 16 o 1564. 1579.
    10 0 16 o 5438. 5366.
    12 0 16 o 12105. 13146.
    14 0 16 o 4971. 4885.
    16 0 16 o 13869. 13588.
    18 0 16 < 45. 8.
    20 0 16 o 5746. 6491.
    22 0 16 < 0. 7.
    -27 1 16 o 326. 249.
    -25 1 16 o 306. 289.
    -23 1 16 o 2573. 2629.
    -21 1 16 o 2759. 2588.
    -19 1 16 o 6948. 7033.
    -17 1 16 o 8294. 8558.
    -15 1 16 < 57. 76.
    -13 1 16 o 4278. 4240.
    -11 1 16 o 138. 136.
    -9 1 16 o 9549. 9290.
    -7 1 16 o 440. 587.
    -5 1 16 o 8926. 8745.
    -3 1 16 o 2084. 2242.
    -1 1 16 o 2483. 2344.
    1 1 16 o 400. 445.
    3 1 16 o 7656. 7854.
    5 1 16 < 60. 18.
    7 1 16 o 2382. 2401.
    9 1 16 o 55. 7.
    11 1 16 o 1666. 1885.
    13 1 16 o 121. 177.
    15 1 16 o 5450. 5072.
    17 1 16 o 947. 864.
    19 1 16 o 1336. 1364.
    21 1 16 < -2. 10.
    23 1 16 o 357. 568.
    -28 2 16 < 60. 27.
    -26 2 16 < -8. 1.
    -24 2 16 < -9. 14.
    -22 2 16 o 1552. 1515.
    -20 2 16 < 36. 3.
    -18 2 16 o 1820. 1720.
    -16 2 16 o 1218. 1223.
    -14 2 16 o 1170. 1395.
    -12 2 16 o 1631. 1671.
    -10 2 16 o 4468. 4703.
    -8 2 16 < 215. 102.
    -6 2 16 < 114. 289.
    -4 2 16 o 2311. 2539.
    -2 2 16 o 285. 279.
    0 2 16 o 43918. 41594.
    2 2 16 o 7366. 6949.
    4 2 16 o 8041. 6739.
    6 2 16 o 424. 407.
    8 2 16 o 14780. 14485.
    10 2 16 o 681. 667.
    12 2 16 o 720. 593.
    14 2 16 o 711. 620.
    16 2 16 o 1280. 1361.
    18 2 16 < 67. 31.
    20 2 16 o 1046. 958.
    22 2 16 < 49. 99.
    -27 3 16 < 68. 63.
    -25 3 16 o 565. 547.
    -23 3 16 < 17. 26.
    -21 3 16 o 271. 253.
    -19 3 16 < -1. 0.
    -17 3 16 o 2159. 1876.
    -15 3 16 < 71. 3.
    -13 3 16 o 4825. 4818.
    -11 3 16 < 62. 37.
    -9 3 16 o 116. 85.
    -7 3 16 o 238. 228.
    -5 3 16 o 88. 26.
    -3 3 16 o 10191. 10629.
    -1 3 16 o 2752. 2293.
    1 3 16 o 5692. 5565.
    3 3 16 o 512. 451.
    5 3 16 o 1967. 1920.
    7 3 16 o 7400. 7172.
    9 3 16 o 1546. 1550.
    11 3 16 o 6016. 5855.
    13 3 16 o 8881. 8392.
    15 3 16 o 162. 257.
    17 3 16 o 2137. 2070.
    19 3 16 < 33. 6.
    21 3 16 o 774. 882.
    -26 4 16 o 860. 737.
    -24 4 16 o 465. 544.
    -22 4 16 o 188. 243.
    -20 4 16 o 936. 914.
    -18 4 16 o 4579. 4411.
    -16 4 16 o 717. 660.
    -14 4 16 < 3. 54.
    -12 4 16 < 96. 98.
    -10 4 16 o 284. 253.
    -8 4 16 o 311. 382.
    -6 4 16 o 165. 124.
    -4 4 16 o 2511. 2505.
    -2 4 16 o 5126. 5275.
    0 4 16 o 231. 228.
    2 4 16 < 34. 1.
    4 4 16 o 5002. 4814.
    6 4 16 o 2014. 2028.
    8 4 16 o 3786. 3640.
    10 4 16 o 402. 318.
    12 4 16 o 412. 362.
    14 4 16 < 79. 81.
    16 4 16 o 154. 85.
    18 4 16 o 532. 704.
    20 4 16 < -22. 19.
    -23 5 16 < 51. 51.
    -21 5 16 < -10. 1.
    -19 5 16 < 27. 8.
    -17 5 16 o 3135. 2890.
    -15 5 16 o 3579. 3606.
    -13 5 16 o 1011. 1100.
    -11 5 16 < 72. 80.
    -9 5 16 o 4294. 4113.
    -7 5 16 o 8789. 9172.
    -5 5 16 < 30. 9.
    -3 5 16 o 93. 118.
    -1 5 16 o 7103. 6967.
    1 5 16 o 433. 478.
    3 5 16 o 445. 502.
    5 5 16 o 105. 80.
    7 5 16 o 996. 899.
    9 5 16 < 4. 0.
    11 5 16 < -17. 6.
    13 5 16 o 179. 147.
    15 5 16 o 180. 172.
    17 5 16 o 243. 239.
    19 5 16 o 174. 189.
    -20 6 16 o 546. 502.
    -18 6 16 < 90. 86.
    -16 6 16 o 267. 199.
    -14 6 16 o 176. 114.
    -12 6 16 o 615. 540.
    -10 6 16 o 169. 197.
    -8 6 16 < 49. 48.
    -6 6 16 o 767. 768.
    -4 6 16 o 4460. 4472.
    -2 6 16 o 227. 263.
    0 6 16 o 4049. 4065.
    2 6 16 o 912. 984.
    4 6 16 o 425. 364.
    6 6 16 < 65. 77.
    8 6 16 < 35. 5.
    10 6 16 < 64. 52.
    12 6 16 < -10. 3.
    14 6 16 < 33. 26.
    16 6 16 < 108. 222.
    18 6 16 o 292. 311.
    -19 7 16 o 364. 476.
    -17 7 16 o 91. 98.
    -15 7 16 < 35. 17.
    -13 7 16 o 494. 562.
    -11 7 16 o 1533. 1632.
    -9 7 16 < 19. 39.
    -7 7 16 o 349. 347.
    -5 7 16 o 305. 347.
    -3 7 16 o 212. 186.
    -1 7 16 o 1535. 1670.
    1 7 16 o 4777. 4552.
    3 7 16 o 826. 824.
    5 7 16 < 31. 37.
    7 7 16 < 82. 86.
    9 7 16 o 151. 174.
    11 7 16 o 911. 950.
    13 7 16 o 332. 224.
    15 7 16 o 124. 132.
    17 7 16 < 82. 2.
    -18 8 16 o 448. 446.
    -16 8 16 < 47. 53.
    -14 8 16 o 110. 118.
    -12 8 16 o 579. 752.
    -10 8 16 o 147. 173.
    -8 8 16 < 14. 53.
    -6 8 16 o 259. 224.
    -4 8 16 o 284. 281.
    -2 8 16 < 59. 69.
    0 8 16 o 107. 132.
    2 8 16 o 421. 460.
    4 8 16 < 12. 17.
    6 8 16 o 201. 228.
    8 8 16 o 420. 586.
    10 8 16 < 1. 33.
    12 8 16 o 216. 129.
    14 8 16 < 59. 44.
    -15 9 16 < -11. 3.
    -13 9 16 o 569. 383.
    -11 9 16 < 132. 35.
    -9 9 16 o 96. 140.
    -7 9 16 o 106. 80.
    -5 9 16 o 180. 140.
    -3 9 16 < 22. 22.
    -1 9 16 o 366. 376.
    1 9 16 o 99. 105.
    3 9 16 o 79. 48.
    5 9 16 o 96. 115.
    7 9 16 < 40. 33.
    9 9 16 o 127. 151.
    11 9 16 o 395. 558.
    -12 10 16 < 15. 14.
    -10 10 16 < 36. 28.
    -8 10 16 < 3. 9.
    -6 10 16 o 90. 46.
    -4 10 16 < 38. 38.
    -2 10 16 < 8. 2.
    0 10 16 < 43. 47.
    2 10 16 o 67. 75.
    4 10 16 < 58. 10.
    6 10 16 o 858. 805.
    -27 1 17 < -1. 12.
    -25 1 17 o 223. 179.
    -23 1 17 o 1174. 1223.
    -21 1 17 < -3. 5.
    -19 1 17 o 2084. 1992.
    -17 1 17 o 629. 581.
    -15 1 17 o 6644. 6770.
    -13 1 17 o 17682. 18106.
    -11 1 17 o 6161. 6114.
    -9 1 17 o 22082. 20157.
    -7 1 17 o 1494. 1323.
    -5 1 17 o 6503. 5254.
    -3 1 17 o 2046. 2043.
    -1 1 17 o 21454. 21513.
    1 1 17 o 1159. 906.
    3 1 17 o 13308. 12835.
    5 1 17 o 434. 482.
    7 1 17 o 5460. 5408.
    9 1 17 o 510. 564.
    11 1 17 o 16158. 16862.
    13 1 17 < 25. 29.
    15 1 17 o 14420. 13957.
    17 1 17 < 73. 57.
    19 1 17 o 4597. 4995.
    21 1 17 o 215. 254.
    -26 2 17 o 848. 729.
    -24 2 17 < 38. 63.
    -22 2 17 o 2016. 2126.
    -20 2 17 < 59. 59.
    -18 2 17 o 860. 938.
    -16 2 17 o 1105. 1119.
    -14 2 17 o 5414. 5050.
    -12 2 17 o 230. 211.
    -10 2 17 o 2034. 2167.
    -8 2 17 o 2392. 2400.
    -6 2 17 o 5811. 4817.
    -4 2 17 o 3927. 3693.
    -2 2 17 o 4326. 4673.
    0 2 17 o 3184. 2961.
    2 2 17 o 796. 934.
    4 2 17 o 184. 175.
    6 2 17 o 513. 634.
    8 2 17 o 4434. 4186.
    10 2 17 o 622. 709.
    12 2 17 o 423. 514.
    14 2 17 < 17. 31.
    16 2 17 o 617. 625.
    18 2 17 o 825. 909.
    20 2 17 o 123. 126.
    22 2 17 o 186. 270.
    -27 3 17 < 42. 34.
    -25 3 17 < -26. 2.
    -23 3 17 < 21. 4.
    -21 3 17 o 3355. 3529.
    -19 3 17 o 3714. 3704.
    -17 3 17 o 5227. 5040.
    -15 3 17 o 4425. 4446.
    -13 3 17 < 114. 48.
    -11 3 17 < 80. 58.
    -9 3 17 o 99. 79.
    -7 3 17 o 6354. 6009.
    -5 3 17 o 12152. 12319.
    -3 3 17 o 6787. 6827.
    -1 3 17 o 45395. 44668.
    1 3 17 < 50. 46.
    3 3 17 o 671. 794.
    5 3 17 < 5. 0.
    7 3 17 o 586. 585.
    9 3 17 o 984. 904.
    11 3 17 o 150. 233.
    13 3 17 < 92. 46.
    15 3 17 o 5824. 5719.
    17 3 17 < 49. 0.
    19 3 17 o 1205. 1390.
    21 3 17 < 45. 21.
    -26 4 17 o 178. 129.
    -24 4 17 < 7. 9.
    -22 4 17 o 330. 391.
    -20 4 17 < 117. 183.
    -18 4 17 < 53. 1.
    -16 4 17 < 124. 134.
    -14 4 17 < 81. 61.
    -12 4 17 o 1916. 1991.
    -10 4 17 o 1588. 1434.
    -8 4 17 < 69. 34.
    -6 4 17 < 40. 34.
    -4 4 17 o 2177. 2086.
    -2 4 17 o 1134. 1080.
    0 4 17 o 2673. 2667.
    2 4 17 o 3733. 3653.
    4 4 17 o 1806. 1907.
    6 4 17 o 592. 579.
    8 4 17 o 276. 231.
    10 4 17 o 1695. 1522.
    12 4 17 o 624. 633.
    14 4 17 < 33. 14.
    16 4 17 o 203. 201.
    18 4 17 < 119. 114.
    20 4 17 < 27. 59.
    -23 5 17 < 32. 9.
    -21 5 17 o 118. 39.
    -19 5 17 o 742. 797.
    -17 5 17 < 11. 2.
    -15 5 17 o 682. 779.
    -13 5 17 < 31. 80.
    -11 5 17 o 904. 924.
    -9 5 17 o 1651. 1597.
    -7 5 17 o 1312. 1311.
    -5 5 17 < -3. 8.
    -3 5 17 o 302. 314.
    -1 5 17 o 2836. 3007.
    1 5 17 o 174. 202.
    3 5 17 o 188. 192.
    5 5 17 o 242. 262.
    7 5 17 o 103. 81.
    9 5 17 o 1858. 1899.
    11 5 17 < 90. 159.
    13 5 17 < 13. 28.
    15 5 17 < 13. 6.
    17 5 17 < 19. 12.
    19 5 17 o 146. 139.
    -22 6 17 o 309. 336.
    -20 6 17 o 178. 212.
    -18 6 17 o 259. 269.
    -16 6 17 o 539. 547.
    -14 6 17 < 14. 15.
    -12 6 17 < 113. 191.
    -10 6 17 o 772. 775.
    -8 6 17 o 4184. 4239.
    -6 6 17 o 1629. 1604.
    -4 6 17 o 2009. 2039.
    -2 6 17 o 864. 803.
    0 6 17 < -12. 4.
    2 6 17 < 22. 35.
    4 6 17 o 466. 481.
    6 6 17 o 772. 684.
    8 6 17 < 60. 93.
    10 6 17 < 34. 69.
    12 6 17 < 52. 82.
    14 6 17 o 475. 367.
    16 6 17 < -3. 1.
    18 6 17 o 281. 239.
    -19 7 17 o 298. 392.
    -17 7 17 o 215. 318.
    -15 7 17 o 346. 470.
    -13 7 17 o 2904. 2912.
    -11 7 17 o 634. 599.
    -9 7 17 o 4829. 4738.
    -7 7 17 o 2369. 2573.
    -5 7 17 o 3430. 3566.
    -3 7 17 o 181. 198.
    -1 7 17 o 420. 459.
    1 7 17 o 1188. 1261.
    3 7 17 o 433. 483.
    5 7 17 o 136. 133.
    7 7 17 < 80. 120.
    9 7 17 o 235. 302.
    11 7 17 < 17. 3.
    13 7 17 < 32. 14.
    15 7 17 o 468. 388.
    -18 8 17 o 442. 498.
    -16 8 17 o 361. 298.
    -14 8 17 o 1008. 1055.
    -12 8 17 o 662. 611.
    -10 8 17 o 691. 714.
    -8 8 17 < 45. 9.
    -6 8 17 o 636. 583.
    -4 8 17 < 42. 17.
    -2 8 17 o 2410. 2694.
    0 8 17 o 108. 108.
    2 8 17 o 501. 611.
    4 8 17 o 219. 238.
    6 8 17 o 417. 438.
    8 8 17 o 93. 167.
    10 8 17 o 544. 598.
    12 8 17 < 25. 26.
    14 8 17 < 17. 16.
    -15 9 17 o 1046. 981.
    -13 9 17 o 1331. 990.
    -11 9 17 o 129. 88.
    -9 9 17 o 147. 112.
    -7 9 17 < -7. 0.
    -5 9 17 < 30. 22.
    -3 9 17 o 858. 838.
    -1 9 17 < 11. 8.
    1 9 17 o 412. 467.
    3 9 17 < 21. 39.
    5 9 17 < 8. 35.
    7 9 17 o 263. 294.
    9 9 17 o 199. 249.
    11 9 17 o 402. 369.
    -10 10 17 o 195. 254.
    -8 10 17 < 4. 0.
    -6 10 17 < 11. 1.
    -4 10 17 o 206. 205.
    -2 10 17 o 69. 64.
    0 10 17 o 275. 301.
    2 10 17 < 21. 1.
    4 10 17 < 73. 48.
    -26 0 18 o 1079. 999.
    -24 0 18 o 544. 568.
    -22 0 18 o 656. 692.
    -20 0 18 o 183. 127.
    -18 0 18 o 867. 881.
    -16 0 18 o 269. 258.
    -14 0 18 o 29872. 28935.
    -12 0 18 o 3894. 3551.
    -10 0 18 o 14106. 13420.
    -8 0 18 < 156. 112.
    -6 0 18 o 14952. 15779.
    -4 0 18 o 1286. 1474.
    -2 0 18 o 2888. 2699.
    0 0 18 o 4404. 4238.
    2 0 18 o 9096. 8759.
    4 0 18 o 1236. 1143.
    6 0 18 o 73. 69.
    8 0 18 o 503. 504.
    10 0 18 o 9433. 9780.
    12 0 18 o 2264. 2277.
    14 0 18 o 8584. 8836.
    16 0 18 o 5110. 4817.
    18 0 18 o 411. 555.
    20 0 18 o 668. 761.
    -27 1 18 o 631. 575.
    -25 1 18 < 43. 11.
    -23 1 18 < 11. 17.
    -21 1 18 o 4004. 3832.
    -19 1 18 o 1447. 1453.
    -17 1 18 o 1668. 1644.
    -15 1 18 o 2024. 1970.
    -13 1 18 o 1179. 959.
    -11 1 18 o 1073. 1152.
    -9 1 18 < 2. 24.
    -7 1 18 o 1229. 1028.
    -5 1 18 < 3. 1.
    -3 1 18 o 5361. 5128.
    -1 1 18 o 150. 77.
    1 1 18 o 5246. 5356.
    3 1 18 o 18832. 17623.
    5 1 18 o 2706. 2366.
    7 1 18 o 2950. 2795.
    9 1 18 o 121. 130.
    11 1 18 o 1225. 1050.
    13 1 18 o 908. 939.
    15 1 18 o 796. 645.
    17 1 18 < -3. 9.
    19 1 18 o 5282. 5303.
    21 1 18 o 834. 945.
    -26 2 18 o 136. 52.
    -24 2 18 o 161. 165.
    -22 2 18 o 1510. 1445.
    -20 2 18 o 184. 160.
    -18 2 18 o 6304. 6366.
    -16 2 18 o 686. 682.
    -14 2 18 o 1389. 1504.
    -12 2 18 o 159. 99.
    -10 2 18 o 2762. 2572.
    -8 2 18 o 1864. 1969.
    -6 2 18 o 1445. 1764.
    -4 2 18 o 3014. 2653.
    -2 2 18 o 131. 241.
    0 2 18 < 89. 71.
    2 2 18 o 2560. 2632.
    4 2 18 o 1536. 1585.
    6 2 18 o 5001. 4960.
    8 2 18 o 400. 353.
    10 2 18 o 4296. 4445.
    12 2 18 o 2470. 2639.
    14 2 18 o 9004. 8393.
    16 2 18 < 52. 62.
    18 2 18 o 1445. 1584.
    20 2 18 o 219. 201.
    -27 3 18 o 194. 159.
    -25 3 18 o 329. 261.
    -23 3 18 < 88. 108.
    -21 3 18 o 922. 884.
    -19 3 18 o 563. 561.
    -17 3 18 o 1518. 1465.
    -15 3 18 < 62. 67.
    -13 3 18 o 353. 467.
    -11 3 18 o 1537. 1473.
    -9 3 18 < 6. 2.
    -7 3 18 o 1457. 1365.
    -5 3 18 o 1805. 1994.
    -3 3 18 < 14. 14.
    -1 3 18 o 2954. 3105.
    1 3 18 o 1761. 1655.
    3 3 18 < 30. 0.
    5 3 18 o 3427. 3577.
    7 3 18 o 516. 481.
    9 3 18 o 793. 713.
    11 3 18 o 737. 666.
    13 3 18 o 1488. 1424.
    15 3 18 o 2108. 2025.
    17 3 18 o 2339. 2216.
    19 3 18 o 411. 523.
    21 3 18 o 425. 551.
    -24 4 18 < 19. 84.
    -22 4 18 o 177. 104.
    -20 4 18 < 108. 84.
    -18 4 18 o 351. 323.
    -16 4 18 o 420. 305.
    -14 4 18 o 5307. 5376.
    -12 4 18 o 814. 862.
    -10 4 18 o 5601. 5647.
    -8 4 18 o 109. 126.
    -6 4 18 o 1418. 1271.
    -4 4 18 o 5166. 4928.
    -2 4 18 o 3276. 3143.
    0 4 18 o 12313. 12501.
    2 4 18 o 634. 594.
    4 4 18 o 108. 88.
    6 4 18 o 1111. 992.
    8 4 18 o 1604. 1546.
    10 4 18 o 229. 168.
    12 4 18 o 885. 838.
    14 4 18 o 1674. 1652.
    16 4 18 o 2663. 2421.
    18 4 18 < -13. 71.
    20 4 18 o 559. 631.
    -23 5 18 o 259. 236.
    -21 5 18 < 7. 8.
    -19 5 18 o 1147. 1152.
    -17 5 18 o 1184. 1291.
    -15 5 18 o 4379. 4500.
    -13 5 18 o 7244. 7349.
    -11 5 18 o 517. 620.
    -9 5 18 o 772. 745.
    -7 5 18 o 2429. 2244.
    -5 5 18 o 226. 258.
    -3 5 18 o 1656. 1643.
    -1 5 18 o 259. 188.
    1 5 18 < -21. 0.
    3 5 18 o 76. 108.
    5 5 18 o 298. 267.
    7 5 18 o 360. 243.
    9 5 18 < 0. 1.
    11 5 18 < -10. 7.
    13 5 18 < 4. 0.
    15 5 18 < 19. 18.
    17 5 18 < 53. 64.
    19 5 18 < 5. 72.
    -22 6 18 o 218. 324.
    -20 6 18 < 68. 73.
    -18 6 18 o 1124. 1065.
    -16 6 18 < 31. 10.
    -14 6 18 o 3464. 3734.
    -12 6 18 o 373. 455.
    -10 6 18 o 156. 167.
    -8 6 18 o 1630. 1484.
    -6 6 18 o 4860. 5136.
    -4 6 18 o 201. 153.
    -2 6 18 o 3412. 3380.
    0 6 18 o 104. 106.
    2 6 18 < 52. 76.
    4 6 18 < -12. 11.
    6 6 18 o 147. 115.
    8 6 18 o 255. 349.
    10 6 18 < 22. 42.
    12 6 18 < -11. 6.
    14 6 18 < 24. 8.
    16 6 18 < 38. 8.
    18 6 18 o 137. 154.
    -19 7 18 < -3. 0.
    -17 7 18 o 579. 685.
    -15 7 18 < 80. 81.
    -13 7 18 o 2416. 2650.
    -11 7 18 o 2464. 2569.
    -9 7 18 o 743. 678.
    -7 7 18 o 995. 1094.
    -5 7 18 o 203. 218.
    -3 7 18 o 397. 424.
    -1 7 18 o 265. 315.
    1 7 18 o 317. 364.
    3 7 18 o 1356. 1280.
    5 7 18 o 150. 193.
    7 7 18 o 482. 448.
    9 7 18 o 124. 201.
    11 7 18 < 15. 25.
    13 7 18 < 9. 2.
    15 7 18 o 212. 181.
    -18 8 18 o 1127. 948.
    -16 8 18 o 187. 193.
    -14 8 18 o 1740. 1648.
    -12 8 18 o 1953. 2147.
    -10 8 18 o 5092. 4910.
    -8 8 18 o 594. 518.
    -6 8 18 o 3117. 2911.
    -4 8 18 < -2. 6.
    -2 8 18 < 22. 11.
    0 8 18 < 57. 53.
    2 8 18 < 47. 68.
    4 8 18 < 0. 17.
    6 8 18 o 302. 296.
    8 8 18 < -6. 92.
    10 8 18 o 76. 96.
    12 8 18 o 495. 443.
    14 8 18 o 594. 508.
    -15 9 18 < -49. 10.
    -13 9 18 o 6063. 5194.
    -11 9 18 o 274. 193.
    -9 9 18 o 2142. 2149.
    -7 9 18 < 8. 72.
    -5 9 18 o 969. 898.
    -3 9 18 < -20. 45.
    -1 9 18 < 3. 6.
    1 9 18 o 146. 148.
    3 9 18 o 1374. 1395.
    5 9 18 o 2075. 2288.
    7 9 18 o 649. 610.
    9 9 18 o 424. 488.
    -10 10 18 < -1. 5.
    -8 10 18 o 235. 266.
    -6 10 18 < 16. 25.
    -4 10 18 o 354. 397.
    -2 10 18 < 23. 41.
    0 10 18 o 1277. 1313.
    2 10 18 o 129. 180.
    4 10 18 o 3886. 3579.
    -27 1 19 o 81. 139.
    -25 1 19 < 76. 69.
    -23 1 19 o 2452. 2409.
    -21 1 19 o 279. 250.
    -19 1 19 o 1099. 1025.
    -17 1 19 o 103. 97.
    -15 1 19 < 25. 8.
    -13 1 19 o 1786. 1783.
    -11 1 19 o 21175. 18734.
    -9 1 19 o 251. 264.
    -7 1 19 o 280. 176.
    -5 1 19 o 933. 1038.
    -3 1 19 o 2402. 2139.
    -1 1 19 o 712. 908.
    1 1 19 o 624. 550.
    3 1 19 o 1157. 999.
    5 1 19 o 2226. 2148.
    7 1 19 o 1010. 1013.
    9 1 19 o 391. 348.
    11 1 19 o 1894. 1795.
    13 1 19 o 5339. 5190.
    15 1 19 o 632. 576.
    17 1 19 < 46. 22.
    19 1 19 o 1012. 960.
    -26 2 19 < 30. 63.
    -24 2 19 o 1018. 916.
    -22 2 19 o 1560. 1554.
    -20 2 19 o 483. 512.
    -18 2 19 o 2398. 2339.
    -16 2 19 < 34. 72.
    -14 2 19 o 156. 84.
    -12 2 19 o 204. 198.
    -10 2 19 < 53. 4.
    -8 2 19 o 640. 492.
    -6 2 19 o 1304. 1319.
    -4 2 19 o 1154. 1394.
    -2 2 19 o 677. 730.
    0 2 19 o 503. 472.
    2 2 19 o 930. 704.
    4 2 19 o 1457. 1457.
    6 2 19 o 4664. 4398.
    8 2 19 o 1016. 873.
    10 2 19 o 199. 294.
    12 2 19 o 506. 471.
    14 2 19 o 442. 327.
    16 2 19 o 437. 460.
    18 2 19 < 27. 6.
    20 2 19 o 460. 555.
    -25 3 19 o 202. 215.
    -23 3 19 < 50. 36.
    -21 3 19 o 340. 369.
    -19 3 19 o 1560. 1639.
    -17 3 19 o 807. 909.
    -15 3 19 o 4849. 4760.
    -13 3 19 o 826. 903.
    -11 3 19 o 2252. 2540.
    -9 3 19 < 132. 141.
    -7 3 19 o 2141. 1967.
    -5 3 19 o 2144. 2125.
    -3 3 19 o 13738. 13156.
    -1 3 19 o 280. 298.
    1 3 19 o 7593. 7373.
    3 3 19 o 730. 801.
    5 3 19 o 494. 351.
    7 3 19 o 111. 150.
    9 3 19 < 18. 23.
    11 3 19 o 277. 357.
    13 3 19 o 302. 322.
    15 3 19 o 335. 180.
    17 3 19 < 32. 25.
    19 3 19 o 580. 630.
    -24 4 19 < 33. 18.
    -22 4 19 o 361. 341.
    -20 4 19 < 13. 15.
    -18 4 19 < 50. 8.
    -16 4 19 o 737. 778.
    -14 4 19 o 300. 209.
    -12 4 19 < 25. 31.
    -10 4 19 o 96. 98.
    -8 4 19 o 1371. 1315.
    -6 4 19 o 4932. 4693.
    -4 4 19 o 6144. 6026.
    -2 4 19 o 12930. 12905.
    0 4 19 o 4557. 4419.
    2 4 19 o 1244. 1194.
    4 4 19 o 478. 479.
    6 4 19 o 1826. 1769.
    8 4 19 o 1136. 1088.
    10 4 19 o 1177. 1327.
    12 4 19 o 846. 826.
    14 4 19 < 23. 2.
    16 4 19 o 172. 161.
    18 4 19 < -20. 4.
    20 4 19 < 58. 72.
    -23 5 19 < 65. 45.
    -21 5 19 < -4. 83.
    -19 5 19 o 206. 175.
    -17 5 19 < 36. 0.
    -15 5 19 < 65. 91.
    -13 5 19 o 1816. 1631.
    -11 5 19 o 118. 38.
    -9 5 19 o 86. 99.
    -7 5 19 o 1515. 1491.
    -5 5 19 < 51. 54.
    -3 5 19 o 727. 711.
    -1 5 19 o 1386. 1446.
    1 5 19 < 6. 2.
    3 5 19 o 310. 371.
    5 5 19 o 247. 287.
    7 5 19 o 1053. 1200.
    9 5 19 o 4219. 4038.
    11 5 19 o 381. 390.
    13 5 19 o 1367. 1303.
    15 5 19 o 588. 604.
    17 5 19 o 1170. 1191.
    19 5 19 < 20. 19.
    -22 6 19 o 1066. 1225.
    -20 6 19 < -39. 0.
    -18 6 19 o 574. 441.
    -16 6 19 o 314. 359.
    -14 6 19 o 1264. 1231.
    -12 6 19 < 8. 18.
    -10 6 19 o 3877. 3876.
    -8 6 19 o 11765. 11392.
    -6 6 19 o 584. 628.
    -4 6 19 o 18741. 18669.
    -2 6 19 o 473. 481.
    0 6 19 o 171. 145.
    2 6 19 o 128. 113.
    4 6 19 o 1020. 968.
    6 6 19 o 1522. 1352.
    8 6 19 o 948. 982.
    10 6 19 o 1362. 1163.
    12 6 19 < 108. 78.
    14 6 19 < 12. 2.
    16 6 19 o 695. 791.
    -19 7 19 o 294. 293.
    -17 7 19 o 1202. 1388.
    -15 7 19 < 31. 55.
    -13 7 19 < 144. 144.
    -11 7 19 o 713. 721.
    -9 7 19 o 2339. 2609.
    -7 7 19 o 562. 596.
    -5 7 19 o 2523. 2576.
    -3 7 19 o 467. 430.
    -1 7 19 o 258. 215.
    1 7 19 o 883. 960.
    3 7 19 < 26. 2.
    5 7 19 o 196. 273.
    7 7 19 o 578. 675.
    9 7 19 < 33. 79.
    11 7 19 < 60. 61.
    13 7 19 o 114. 146.
    15 7 19 < -12. 1.
    -18 8 19 < -52. 6.
    -16 8 19 < 47. 30.
    -14 8 19 o 389. 321.
    -12 8 19 < 10. 83.
    -10 8 19 o 252. 178.
    -8 8 19 o 343. 359.
    -6 8 19 < 11. 66.
    -4 8 19 o 1191. 1163.
    -2 8 19 o 245. 246.
    0 8 19 o 114. 137.
    2 8 19 o 1351. 1419.
    4 8 19 < 62. 65.
    6 8 19 o 227. 221.
    8 8 19 o 1972. 2094.
    10 8 19 < 19. 55.
    12 8 19 o 56. 60.
    -15 9 19 < 35. 33.
    -13 9 19 o 1456. 1442.
    -11 9 19 < 34. 25.
    -9 9 19 < -1. 10.
    -7 9 19 o 411. 427.
    -5 9 19 o 76. 101.
    -3 9 19 < 21. 15.
    -1 9 19 < 19. 1.
    1 9 19 < 52. 48.
    3 9 19 o 896. 859.
    5 9 19 o 71. 60.
    7 9 19 o 588. 599.
    9 9 19 o 418. 399.
    -8 10 19 < -33. 10.
    -6 10 19 o 412. 426.
    -4 10 19 o 841. 751.
    -2 10 19 < 17. 62.
    0 10 19 o 254. 387.
    2 10 19 o 1008. 1229.
    -26 0 20 o 118. 179.
    -24 0 20 o 7623. 8088.
    -22 0 20 < 84. 100.
    -20 0 20 o 15541. 15342.
    -18 0 20 o 1124. 989.
    -16 0 20 o 5039. 4849.
    -14 0 20 o 161. 198.
    -12 0 20 o 6757. 6645.
    -10 0 20 < -20. 35.
    -8 0 20 o 1179. 1196.
    -6 0 20 o 1442. 1519.
    -4 0 20 o 7164. 7228.
    -2 0 20 o 897. 941.
    0 0 20 < 60. 18.
    2 0 20 o 546. 466.
    4 0 20 o 3960. 4235.
    6 0 20 o 13458. 12974.
    8 0 20 o 990. 1061.
    10 0 20 o 1205. 1185.
    12 0 20 o 1041. 924.
    14 0 20 o 5278. 4887.
    16 0 20 o 5164. 5712.
    -27 1 20 < -18. 18.
    -25 1 20 o 1152. 1278.
    -23 1 20 o 2694. 2770.
    -21 1 20 o 707. 568.
    -19 1 20 o 11480. 10454.
    -17 1 20 o 1345. 1276.
    -15 1 20 o 1516. 1475.
    -13 1 20 o 1042. 1008.
    -11 1 20 o 1151. 1121.
    -9 1 20 o 2506. 2285.
    -7 1 20 o 137. 302.
    -5 1 20 o 3090. 3236.
    -3 1 20 o 12478. 11616.
    -1 1 20 o 1524. 1498.
    1 1 20 o 9602. 9594.
    3 1 20 o 2790. 2803.
    5 1 20 o 1497. 1386.
    7 1 20 o 1226. 1215.
    9 1 20 o 2709. 2692.
    11 1 20 o 131. 136.
    13 1 20 o 830. 798.
    15 1 20 o 688. 640.
    17 1 20 o 3940. 3963.
    19 1 20 < 32. 23.
    -26 2 20 o 496. 607.
    -24 2 20 o 97. 39.
    -22 2 20 o 104. 122.
    -20 2 20 o 980. 880.
    -18 2 20 o 652. 623.
    -16 2 20 o 690. 708.
    -14 2 20 o 584. 787.
    -12 2 20 o 209. 125.
    -10 2 20 o 861. 772.
    -8 2 20 o 4963. 5062.
    -6 2 20 o 3936. 3874.
    -4 2 20 o 136. 204.
    -2 2 20 o 5394. 5298.
    0 2 20 o 1162. 1065.
    2 2 20 o 242. 334.
    4 2 20 o 8095. 8110.
    6 2 20 o 54. 81.
    8 2 20 o 2698. 2556.
    10 2 20 o 119. 159.
    12 2 20 o 1858. 2074.
    14 2 20 o 134. 168.
    16 2 20 o 1892. 2042.
    18 2 20 o 111. 115.
    20 2 20 o 109. 21.
    -25 3 20 < 20. 8.
    -23 3 20 o 195. 148.
    -21 3 20 o 846. 859.
    -19 3 20 o 5580. 5835.
    -17 3 20 o 2744. 2891.
    -15 3 20 o 4364. 4515.
    -13 3 20 < 58. 2.
    -11 3 20 o 627. 623.
    -9 3 20 o 559. 545.
    -7 3 20 o 18944. 18249.
    -5 3 20 o 10713. 10943.
    -3 3 20 o 22580. 23010.
    -1 3 20 < 2. 9.
    1 3 20 o 146. 201.
    3 3 20 o 1273. 1223.
    5 3 20 o 199. 166.
    7 3 20 o 979. 962.
    9 3 20 o 965. 995.
    11 3 20 o 210. 207.
    13 3 20 o 306. 287.
    15 3 20 o 1313. 1358.
    17 3 20 o 656. 623.
    19 3 20 o 441. 390.
    -24 4 20 o 450. 469.
    -22 4 20 < -4. 0.
    -20 4 20 o 1066. 1041.
    -18 4 20 o 238. 81.
    -16 4 20 o 804. 770.
    -14 4 20 o 666. 652.
    -12 4 20 o 3229. 3183.
    -10 4 20 o 2083. 2014.
    -8 4 20 o 3612. 3741.
    -6 4 20 o 105. 52.
    -4 4 20 o 151. 162.
    -2 4 20 o 2254. 2152.
    0 4 20 < 55. 43.
    2 4 20 < 10. 31.
    4 4 20 o 785. 691.
    6 4 20 o 297. 245.
    8 4 20 o 2837. 2623.
    10 4 20 o 1388. 1250.
    12 4 20 o 334. 288.
    14 4 20 < 42. 61.
    16 4 20 < 2. 40.
    18 4 20 < -41. 1.
    -23 5 20 < 39. 3.
    -21 5 20 < 88. 128.
    -19 5 20 o 3104. 3103.
    -17 5 20 o 632. 326.
    -15 5 20 o 8506. 8468.
    -13 5 20 o 12921. 12679.
    -11 5 20 o 9948. 9415.
    -9 5 20 o 748. 905.
    -7 5 20 o 15512. 14748.
    -5 5 20 o 7419. 7628.
    -3 5 20 o 5970. 6026.
    -1 5 20 o 948. 1078.
    1 5 20 < 55. 98.
    3 5 20 o 80. 96.
    5 5 20 < 23. 7.
    7 5 20 o 5788. 5686.
    9 5 20 o 1338. 1161.
    11 5 20 < 43. 0.
    13 5 20 o 1608. 1500.
    15 5 20 < -33. 0.
    17 5 20 < 27. 5.
    -22 6 20 o 139. 110.
    -20 6 20 o 162. 180.
    -18 6 20 o 303. 307.
    -16 6 20 o 340. 353.
    -14 6 20 < 63. 22.
    -12 6 20 o 1082. 1055.
    -10 6 20 o 3350. 3650.
    -8 6 20 o 6807. 7018.
    -6 6 20 < -22. 3.
    -4 6 20 o 971. 934.
    -2 6 20 o 3046. 3147.
    0 6 20 < -2. 25.
    2 6 20 o 430. 449.
    4 6 20 o 564. 492.
    6 6 20 o 777. 738.
    8 6 20 < 4. 7.
    10 6 20 o 294. 327.
    12 6 20 < 21. 12.
    14 6 20 o 187. 219.
    16 6 20 o 270. 351.
    -19 7 20 o 77. 145.
    -17 7 20 o 192. 154.
    -15 7 20 o 158. 326.
    -13 7 20 < -2. 44.
    -11 7 20 o 447. 556.
    -9 7 20 < 5. 12.
    -7 7 20 o 153. 186.
    -5 7 20 o 1871. 2066.
    -3 7 20 < 14. 25.
    -1 7 20 o 965. 1117.
    1 7 20 < 37. 40.
    3 7 20 o 274. 304.
    5 7 20 o 469. 548.
    7 7 20 o 1387. 1532.
    9 7 20 o 212. 261.
    11 7 20 o 318. 440.
    13 7 20 < 63. 32.
    15 7 20 o 124. 95.
    -18 8 20 < -20. 20.
    -16 8 20 o 85. 55.
    -14 8 20 o 698. 614.
    -12 8 20 o 203. 138.
    -10 8 20 o 3599. 3799.
    -8 8 20 o 305. 229.
    -6 8 20 o 318. 330.
    -4 8 20 o 487. 426.
    -2 8 20 o 783. 773.
    0 8 20 o 803. 889.
    2 8 20 < 2. 56.
    4 8 20 o 161. 295.
    6 8 20 o 662. 796.
    8 8 20 < 37. 26.
    10 8 20 o 419. 393.
    12 8 20 o 70. 10.
    -15 9 20 < 38. 3.
    -13 9 20 o 563. 449.
    -11 9 20 o 399. 322.
    -9 9 20 o 142. 108.
    -7 9 20 < 12. 13.
    -5 9 20 o 341. 303.
    -3 9 20 o 248. 224.
    -1 9 20 o 105. 130.
    1 9 20 o 1000. 1022.
    3 9 20 < 8. 2.
    5 9 20 o 146. 164.
    7 9 20 < 36. 47.
    -4 10 20 o 94. 48.
    -2 10 20 o 403. 449.
    0 10 20 o 296. 305.
    -27 1 21 < 57. 8.
    -25 1 21 o 86. 30.
    -23 1 21 o 1167. 1275.
    -21 1 21 o 188. 81.
    -19 1 21 o 125. 143.
    -17 1 21 o 1454. 1355.
    -15 1 21 < 73. 121.
    -13 1 21 o 267. 191.
    -11 1 21 o 288. 382.
    -9 1 21 o 672. 793.
    -7 1 21 o 5424. 5274.
    -5 1 21 o 2810. 2617.
    -3 1 21 o 11754. 10976.
    -1 1 21 o 315. 357.
    1 1 21 o 896. 846.
    3 1 21 o 1349. 1412.
    5 1 21 o 142. 107.
    7 1 21 o 272. 231.
    9 1 21 < 57. 75.
    11 1 21 o 963. 872.
    13 1 21 o 1500. 1693.
    15 1 21 o 113. 111.
    17 1 21 < 52. 33.
    19 1 21 o 69. 81.
    -26 2 21 o 184. 181.
    -24 2 21 < 40. 45.
    -22 2 21 < 94. 66.
    -20 2 21 o 1614. 1614.
    -18 2 21 < 87. 104.
    -16 2 21 o 1194. 1080.
    -14 2 21 o 163. 212.
    -12 2 21 o 526. 555.
    -10 2 21 < 103. 121.
    -8 2 21 < 54. 64.
    -6 2 21 < 51. 25.
    -4 2 21 < 33. 30.
    -2 2 21 o 5606. 5392.
    0 2 21 o 232. 167.
    2 2 21 < 27. 4.
    4 2 21 o 787. 743.
    6 2 21 o 2083. 2266.
    8 2 21 o 1144. 949.
    10 2 21 < -9. 5.
    12 2 21 o 396. 415.
    14 2 21 < 34. 81.
    16 2 21 o 682. 657.
    18 2 21 o 2573. 2653.
    -25 3 21 o 239. 255.
    -23 3 21 o 748. 825.
    -21 3 21 o 795. 775.
    -19 3 21 < 53. 2.
    -17 3 21 o 980. 934.
    -15 3 21 o 1489. 1388.
    -13 3 21 < 81. 14.
    -11 3 21 o 229. 209.
    -9 3 21 o 774. 778.
    -7 3 21 o 1826. 1819.
    -5 3 21 o 2658. 2380.
    -3 3 21 o 20658. 20216.
    -1 3 21 o 2303. 2297.
    1 3 21 o 3843. 3543.
    3 3 21 o 238. 177.
    5 3 21 o 605. 571.
    7 3 21 o 794. 853.
    9 3 21 o 264. 243.
    11 3 21 o 1074. 970.
    13 3 21 o 572. 609.
    15 3 21 o 285. 294.
    17 3 21 o 359. 289.
    19 3 21 o 239. 270.
    -24 4 21 o 294. 410.
    -22 4 21 o 460. 603.
    -20 4 21 o 2054. 2110.
    -18 4 21 o 560. 496.
    -16 4 21 o 12932. 13375.
    -14 4 21 < 2. 9.
    -12 4 21 o 5725. 5814.
    -10 4 21 < 34. 17.
    -8 4 21 o 2101. 2201.
    -6 4 21 o 206. 176.
    -4 4 21 o 698. 632.
    -2 4 21 o 89. 71.
    0 4 21 o 1672. 1732.
    2 4 21 o 513. 566.
    4 4 21 < 31. 28.
    6 4 21 o 168. 128.
    8 4 21 o 149. 99.
    10 4 21 < 87. 15.
    12 4 21 < 144. 121.
    14 4 21 o 268. 244.
    16 4 21 o 492. 551.
    18 4 21 < 26. 1.
    -23 5 21 o 532. 691.
    -21 5 21 o 363. 437.
    -19 5 21 o 851. 818.
    -17 5 21 o 6356. 6188.
    -15 5 21 < 70. 7.
    -13 5 21 o 6747. 7136.
    -11 5 21 o 178. 64.
    -9 5 21 < 43. 75.
    -7 5 21 < 15. 8.
    -5 5 21 < 56. 46.
    -3 5 21 o 806. 896.
    -1 5 21 o 1602. 1643.
    1 5 21 o 725. 730.
    3 5 21 < 18. 1.
    5 5 21 o 286. 250.
    7 5 21 o 2981. 2835.
    9 5 21 o 154. 173.
    11 5 21 o 1548. 1366.
    13 5 21 < 46. 18.
    15 5 21 o 137. 169.
    17 5 21 o 392. 412.
    -22 6 21 < 90. 6.
    -20 6 21 o 199. 200.
    -18 6 21 o 201. 130.
    -16 6 21 o 518. 480.
    -14 6 21 < 113. 14.
    -12 6 21 o 591. 515.
    -10 6 21 o 1611. 1580.
    -8 6 21 o 7263. 7306.
    -6 6 21 o 24370. 26037.
    -4 6 21 o 5570. 5594.
    -2 6 21 o 8009. 8289.
    0 6 21 o 197. 264.
    2 6 21 o 511. 500.
    4 6 21 o 2011. 2115.
    6 6 21 < 50. 10.
    8 6 21 o 2564. 2444.
    10 6 21 < 128. 92.
    12 6 21 o 278. 273.
    14 6 21 o 118. 67.
    16 6 21 < 10. 11.
    -19 7 21 o 199. 193.
    -17 7 21 o 91. 73.
    -15 7 21 < 21. 28.
    -13 7 21 o 789. 589.
    -11 7 21 o 1766. 1826.
    -9 7 21 o 590. 590.
    -7 7 21 o 808. 992.
    -5 7 21 o 153. 136.
    -3 7 21 o 7248. 7588.
    -1 7 21 o 82. 96.
    1 7 21 < 46. 61.
    3 7 21 o 382. 344.
    5 7 21 o 621. 605.
    7 7 21 o 1795. 1834.
    9 7 21 o 971. 902.
    11 7 21 o 567. 601.
    13 7 21 o 133. 136.
    -16 8 21 o 330. 315.
    -14 8 21 o 1147. 1092.
    -12 8 21 o 706. 660.
    -10 8 21 o 240. 193.
    -8 8 21 o 98. 72.
    -6 8 21 o 177. 210.
    -4 8 21 o 162. 223.
    -2 8 21 < 53. 7.
    0 8 21 o 802. 749.
    2 8 21 < 49. 61.
    4 8 21 o 481. 369.
    6 8 21 < 33. 10.
    8 8 21 o 321. 335.
    10 8 21 < 1. 3.
    -13 9 21 < 65. 0.
    -11 9 21 o 2787. 2712.
    -9 9 21 o 161. 125.
    -7 9 21 o 1556. 1629.
    -5 9 21 < 25. 6.
    -3 9 21 o 73. 40.
    -1 9 21 o 184. 112.
    1 9 21 < -9. 4.
    3 9 21 < 11. 27.
    5 9 21 < 14. 11.
    7 9 21 < 19. 4.
    -4 10 21 o 139. 155.
    -2 10 21 < 25. 1.
    -26 0 22 < -28. 0.
    -24 0 22 o 4042. 4051.
    -22 0 22 o 167. 186.
    -20 0 22 o 3534. 3206.
    -18 0 22 o 2181. 2075.
    -16 0 22 o 185. 93.
    -14 0 22 o 1073. 1069.
    -12 0 22 o 642. 732.
    -10 0 22 o 1229. 1298.
    -8 0 22 o 3591. 3674.
    -6 0 22 < 78. 148.
    -4 0 22 o 2517. 2605.
    -2 0 22 o 3772. 3847.
    0 0 22 o 13608. 13359.
    2 0 22 < -9. 5.
    4 0 22 o 3755. 3335.
    6 0 22 < 57. 89.
    8 0 22 o 130. 167.
    10 0 22 o 240. 283.
    12 0 22 < -2. 27.
    14 0 22 o 177. 90.
    16 0 22 o 1170. 1103.
    -27 1 22 o 731. 629.
    -25 1 22 o 1191. 1186.
    -23 1 22 < 34. 35.
    -21 1 22 o 5326. 5017.
    -19 1 22 o 265. 263.
    -17 1 22 o 1266. 1138.
    -15 1 22 o 793. 734.
    -13 1 22 o 6571. 6370.
    -11 1 22 o 1558. 1504.
    -9 1 22 o 3644. 3171.
    -7 1 22 o 3799. 3793.
    -5 1 22 o 987. 1042.
    -3 1 22 o 742. 779.
    -1 1 22 o 2900. 2886.
    1 1 22 o 144. 86.
    3 1 22 o 7527. 7315.
    5 1 22 o 1020. 1009.
    7 1 22 < 8. 0.
    9 1 22 o 417. 375.
    11 1 22 o 18673. 17847.
    13 1 22 o 215. 242.
    15 1 22 o 1521. 1875.
    17 1 22 < 39. 35.
    -26 2 22 o 885. 883.
    -24 2 22 o 286. 324.
    -22 2 22 o 5679. 5569.
    -20 2 22 o 709. 623.
    -18 2 22 o 236. 354.
    -16 2 22 o 150. 119.
    -14 2 22 o 636. 664.
    -12 2 22 o 692. 856.
    -10 2 22 o 2290. 2317.
    -8 2 22 o 157. 122.
    -6 2 22 o 3505. 3587.
    -4 2 22 o 4687. 4695.
    -2 2 22 o 2200. 2146.
    0 2 22 o 14035. 13732.
    2 2 22 o 3824. 4066.
    4 2 22 < -7. 0.
    6 2 22 o 607. 562.
    8 2 22 o 9534. 9180.
    10 2 22 o 606. 713.
    12 2 22 < -12. 12.
    14 2 22 o 448. 437.
    16 2 22 < 96. 99.
    18 2 22 < 16. 3.
    -25 3 22 < -15. 0.
    -23 3 22 o 347. 385.
    -21 3 22 o 1584. 1493.
    -19 3 22 < -2. 19.
    -17 3 22 o 535. 688.
    -15 3 22 o 493. 488.
    -13 3 22 < 107. 108.
    -11 3 22 o 522. 518.
    -9 3 22 o 3933. 3805.
    -7 3 22 < 94. 119.
    -5 3 22 o 6739. 6894.
    -3 3 22 < 18. 18.
    -1 3 22 o 170. 191.
    1 3 22 o 87. 110.
    3 3 22 o 3109. 2995.
    5 3 22 o 921. 944.
    7 3 22 o 1041. 1023.
    9 3 22 o 829. 850.
    11 3 22 o 1455. 1433.
    13 3 22 < 20. 4.
    15 3 22 o 367. 357.
    17 3 22 o 617. 519.
    19 3 22 o 2059. 2396.
    -24 4 22 < 6. 62.
    -22 4 22 < 66. 84.
    -20 4 22 < 19. 8.
    -18 4 22 o 3530. 3589.
    -16 4 22 o 369. 374.
    -14 4 22 o 1191. 1271.
    -12 4 22 o 2806. 2828.
    -10 4 22 o 3282. 3361.
    -8 4 22 o 3247. 3465.
    -6 4 22 o 1291. 1321.
    -4 4 22 o 168. 178.
    -2 4 22 o 361. 265.
    0 4 22 o 187. 189.
    2 4 22 o 2593. 2734.
    4 4 22 o 86. 83.
    6 4 22 < 23. 18.
    8 4 22 < 32. 15.
    10 4 22 < 68. 0.
    12 4 22 o 874. 935.
    14 4 22 o 3167. 3053.
    16 4 22 o 236. 230.
    18 4 22 o 998. 1096.
    -23 5 22 < 102. 101.
    -21 5 22 o 195. 275.
    -19 5 22 < 103. 31.
    -17 5 22 o 609. 563.
    -15 5 22 o 8073. 8322.
    -13 5 22 o 592. 631.
    -11 5 22 < 37. 12.
    -9 5 22 o 92. 148.
    -7 5 22 o 2494. 2341.
    -5 5 22 o 2209. 2127.
    -3 5 22 o 4582. 4907.
    -1 5 22 o 2708. 2797.
    1 5 22 o 606. 612.
    3 5 22 < 59. 70.
    5 5 22 o 1761. 2075.
    7 5 22 o 3820. 3531.
    9 5 22 o 202. 200.
    11 5 22 o 2475. 2488.
    13 5 22 < -9. 14.
    15 5 22 < 45. 52.
    17 5 22 o 136. 99.
    -20 6 22 < 57. 60.
    -18 6 22 o 454. 341.
    -16 6 22 o 490. 512.
    -14 6 22 o 1709. 1800.
    -12 6 22 o 3676. 3649.
    -10 6 22 o 3492. 3577.
    -8 6 22 o 2058. 2220.
    -6 6 22 o 3058. 3472.
    -4 6 22 o 4563. 4665.
    -2 6 22 o 1442. 1546.
    0 6 22 o 4511. 4634.
    2 6 22 o 1154. 1190.
    4 6 22 o 443. 497.
    6 6 22 < 26. 27.
    8 6 22 < 30. 46.
    10 6 22 < 34. 2.
    12 6 22 o 209. 276.
    14 6 22 < 15. 46.
    -19 7 22 o 457. 486.
    -17 7 22 o 931. 975.
    -15 7 22 o 249. 198.
    -13 7 22 o 2355. 2561.
    -11 7 22 o 548. 635.
    -9 7 22 o 990. 946.
    -7 7 22 o 7639. 7772.
    -5 7 22 o 525. 586.
    -3 7 22 o 5104. 5274.
    -1 7 22 o 4235. 4204.
    1 7 22 o 92. 50.
    3 7 22 o 2598. 2555.
    5 7 22 < -27. 7.
    7 7 22 o 386. 390.
    9 7 22 o 761. 619.
    11 7 22 o 538. 578.
    13 7 22 o 810. 732.
    -16 8 22 o 1766. 1735.
    -14 8 22 o 1074. 949.
    -12 8 22 o 189. 210.
    -10 8 22 o 332. 350.
    -8 8 22 o 1166. 1150.
    -6 8 22 o 342. 336.
    -4 8 22 o 689. 688.
    -2 8 22 < 33. 69.
    0 8 22 < 36. 4.
    2 8 22 o 216. 321.
    4 8 22 < 49. 20.
    6 8 22 o 290. 220.
    8 8 22 < 74. 21.
    10 8 22 < 33. 9.
    -13 9 22 o 124. 82.
    -11 9 22 o 130. 87.
    -9 9 22 o 1134. 1161.
    -7 9 22 < 37. 40.
    -5 9 22 o 83. 63.
    -3 9 22 o 876. 830.
    -1 9 22 < 6. 33.
    1 9 22 o 289. 386.
    3 9 22 o 1227. 1244.
    -25 1 23 o 185. 262.
    -23 1 23 < 40. 54.
    -21 1 23 o 6824. 6667.
    -19 1 23 < 1. 27.
    -17 1 23 o 3705. 3540.
    -15 1 23 o 793. 766.
    -13 1 23 < 52. 0.
    -11 1 23 o 890. 736.
    -9 1 23 o 282. 227.
    -7 1 23 < 61. 4.
    -5 1 23 o 477. 509.
    -3 1 23 o 645. 608.
    -1 1 23 o 5641. 5468.
    1 1 23 o 999. 970.
    3 1 23 o 3066. 3072.
    5 1 23 o 129. 97.
    7 1 23 o 1503. 1419.
    9 1 23 < 33. 17.
    11 1 23 o 128. 8.
    13 1 23 < 1. 36.
    15 1 23 o 540. 503.
    17 1 23 < 18. 3.
    -26 2 23 < 25. 7.
    -24 2 23 o 319. 380.
    -22 2 23 o 1243. 1177.
    -20 2 23 o 395. 283.
    -18 2 23 o 1581. 1464.
    -16 2 23 < 5. 66.
    -14 2 23 < 83. 34.
    -12 2 23 o 467. 562.
    -10 2 23 o 226. 289.
    -8 2 23 o 2084. 1977.
    -6 2 23 o 2540. 2639.
    -4 2 23 o 352. 417.
    -2 2 23 o 542. 457.
    0 2 23 < 13. 19.
    2 2 23 o 255. 240.
    4 2 23 o 770. 877.
    6 2 23 o 681. 744.
    8 2 23 < 70. 150.
    10 2 23 o 2809. 2799.
    12 2 23 o 1865. 1941.
    14 2 23 o 982. 799.
    16 2 23 o 3427. 3919.
    18 2 23 o 260. 357.
    -25 3 23 o 314. 403.
    -23 3 23 o 1335. 1275.
    -21 3 23 o 900. 769.
    -19 3 23 o 814. 839.
    -17 3 23 < -23. 32.
    -15 3 23 o 187. 163.
    -13 3 23 o 1233. 1244.
    -11 3 23 < 84. 117.
    -9 3 23 < -46. 19.
    -7 3 23 o 1455. 1615.
    -5 3 23 o 835. 982.
    -3 3 23 o 2741. 2738.
    -1 3 23 o 3595. 3775.
    1 3 23 o 1141. 1138.
    3 3 23 o 2045. 2032.
    5 3 23 o 2661. 2784.
    7 3 23 o 333. 276.
    9 3 23 o 642. 568.
    11 3 23 o 624. 600.
    13 3 23 < 45. 48.
    15 3 23 o 302. 284.
    17 3 23 o 1308. 1199.
    -24 4 23 o 79. 36.
    -22 4 23 < 3. 39.
    -20 4 23 o 170. 193.
    -18 4 23 o 388. 237.
    -16 4 23 < -8. 3.
    -14 4 23 o 1166. 1170.
    -12 4 23 o 1202. 1244.
    -10 4 23 o 385. 457.
    -8 4 23 o 379. 418.
    -6 4 23 o 3432. 3429.
    -4 4 23 o 2411. 2522.
    -2 4 23 o 3042. 3194.
    0 4 23 o 3401. 3280.
    2 4 23 < 19. 22.
    4 4 23 o 1005. 930.
    6 4 23 o 862. 903.
    8 4 23 o 445. 409.
    10 4 23 o 1912. 1962.
    12 4 23 < 140. 159.
    14 4 23 < 25. 0.
    16 4 23 o 277. 274.
    18 4 23 < -11. 0.
    -23 5 23 o 288. 308.
    -21 5 23 o 487. 569.
    -19 5 23 < 58. 13.
    -17 5 23 o 3619. 3650.
    -15 5 23 o 167. 182.
    -13 5 23 o 1212. 1213.
    -11 5 23 o 285. 270.
    -9 5 23 o 7309. 7415.
    -7 5 23 o 2070. 2144.
    -5 5 23 o 29815. 29657.
    -3 5 23 o 184. 143.
    -1 5 23 o 6066. 6313.
    1 5 23 o 158. 134.
    3 5 23 < 56. 96.
    5 5 23 o 2117. 2304.
    7 5 23 < 30. 3.
    9 5 23 o 814. 881.
    11 5 23 < -24. 0.
    13 5 23 o 200. 236.
    15 5 23 < 79. 56.
    -20 6 23 < -31. 41.
    -18 6 23 < 17. 64.
    -16 6 23 o 2400. 2743.
    -14 6 23 o 2407. 2276.
    -12 6 23 < 88. 60.
    -10 6 23 o 256. 294.
    -8 6 23 o 1035. 1005.
    -6 6 23 o 7688. 7807.
    -4 6 23 o 6538. 6679.
    -2 6 23 o 2485. 2635.
    0 6 23 o 446. 450.
    2 6 23 o 1874. 1797.
    4 6 23 o 2855. 3030.
    6 6 23 < -9. 0.
    8 6 23 o 260. 176.
    10 6 23 o 464. 482.
    12 6 23 o 113. 137.
    14 6 23 o 510. 456.
    -19 7 23 < 43. 118.
    -17 7 23 < 29. 67.
    -15 7 23 < 2. 133.
    -13 7 23 o 6021. 6453.
    -11 7 23 < -17. 6.
    -9 7 23 o 4193. 4155.
    -7 7 23 < 55. 38.
    -5 7 23 o 685. 639.
    -3 7 23 o 200. 189.
    -1 7 23 o 105. 119.
    1 7 23 o 501. 511.
    3 7 23 o 82. 60.
    5 7 23 o 222. 210.
    7 7 23 < -16. 3.
    9 7 23 o 784. 791.
    11 7 23 o 142. 244.
    -16 8 23 o 451. 314.
    -14 8 23 o 867. 684.
    -12 8 23 o 164. 258.
    -10 8 23 o 887. 761.
    -8 8 23 o 1394. 1646.
    -6 8 23 o 1008. 1125.
    -4 8 23 o 1485. 1599.
    -2 8 23 < 33. 2.
    0 8 23 o 845. 918.
    2 8 23 o 84. 88.
    4 8 23 o 360. 406.
    6 8 23 o 246. 183.
    -11 9 23 o 76. 4.
    -9 9 23 o 1098. 1022.
    -7 9 23 < 69. 55.
    -5 9 23 < -10. 8.
    -3 9 23 o 394. 493.
    -1 9 23 o 529. 560.
    1 9 23 o 237. 275.
    3 9 23 o 125. 74.
    -26 0 24 o 821. 802.
    -24 0 24 o 646. 714.
    -22 0 24 o 1111. 1160.
    -20 0 24 o 1388. 1473.
    -18 0 24 o 501. 908.
    -16 0 24 o 1323. 1481.
    -14 0 24 o 262. 390.
    -12 0 24 o 1348. 1482.
    -10 0 24 o 6107. 6025.
    -8 0 24 o 4638. 5309.
    -6 0 24 o 1787. 1653.
    -4 0 24 o 456. 462.
    -2 0 24 o 5078. 4919.
    0 0 24 o 1351. 1148.
    2 0 24 o 19822. 19224.
    4 0 24 o 9903. 9623.
    6 0 24 o 188. 135.
    8 0 24 o 182. 131.
    10 0 24 o 2988. 2891.
    12 0 24 o 239. 168.
    14 0 24 o 1199. 1041.
    16 0 24 o 896. 1038.
    -25 1 24 < 9. 19.
    -23 1 24 o 565. 439.
    -21 1 24 o 490. 470.
    -19 1 24 < 8. 18.
    -17 1 24 o 1174. 1245.
    -15 1 24 < 59. 10.
    -13 1 24 o 5359. 4820.
    -11 1 24 o 4493. 4451.
    -9 1 24 o 1347. 1415.
    -7 1 24 o 1383. 1564.
    -5 1 24 o 2975. 2929.
    -3 1 24 < 74. 40.
    -1 1 24 o 4364. 4171.
    1 1 24 o 589. 601.
    3 1 24 o 72. 40.
    5 1 24 o 489. 438.
    7 1 24 o 549. 494.
    9 1 24 o 831. 910.
    11 1 24 o 482. 489.
    13 1 24 o 2181. 2067.
    15 1 24 o 1579. 1477.
    17 1 24 < 44. 91.
    -26 2 24 < -1. 2.
    -24 2 24 < 10. 34.
    -22 2 24 o 836. 704.
    -20 2 24 o 3106. 2965.
    -18 2 24 < 29. 55.
    -16 2 24 o 116. 155.
    -14 2 24 o 2801. 2712.
    -12 2 24 o 546. 613.
    -10 2 24 o 784. 797.
    -8 2 24 o 1178. 1212.
    -6 2 24 o 2886. 2671.
    -4 2 24 o 604. 727.
    -2 2 24 o 9481. 9465.
    0 2 24 o 256. 303.
    2 2 24 o 1732. 1492.
    4 2 24 o 114. 49.
    6 2 24 o 4797. 4598.
    8 2 24 < 37. 53.
    10 2 24 o 3399. 3255.
    12 2 24 < 57. 39.
    14 2 24 o 2066. 2206.
    16 2 24 o 191. 42.
    18 2 24 o 212. 133.
    -25 3 24 o 188. 172.
    -23 3 24 o 138. 84.
    -21 3 24 o 345. 308.
    -19 3 24 < -20. 0.
    -17 3 24 o 352. 439.
    -15 3 24 o 2155. 2094.
    -13 3 24 o 356. 278.
    -11 3 24 o 163. 235.
    -9 3 24 o 303. 404.
    -7 3 24 o 793. 832.
    -5 3 24 < 52. 61.
    -3 3 24 o 3972. 4093.
    -1 3 24 o 409. 376.
    1 3 24 o 78. 91.
    3 3 24 < 26. 22.
    5 3 24 o 70. 66.
    7 3 24 o 1906. 1981.
    9 3 24 o 1102. 1088.
    11 3 24 o 1035. 1052.
    13 3 24 o 245. 237.
    15 3 24 < 65. 44.
    17 3 24 o 297. 365.
    -24 4 24 o 247. 166.
    -22 4 24 < 17. 27.
    -20 4 24 o 627. 544.
    -18 4 24 o 3665. 3577.
    -16 4 24 o 607. 708.
    -14 4 24 o 10714. 10631.
    -12 4 24 o 4450. 4487.
    -10 4 24 o 2157. 2188.
    -8 4 24 o 9816. 10534.
    -6 4 24 o 737. 877.
    -4 4 24 o 23855. 23997.
    -2 4 24 o 2571. 2486.
    0 4 24 o 2174. 2094.
    2 4 24 o 373. 341.
    4 4 24 o 1095. 1073.
    6 4 24 < -3. 7.
    8 4 24 o 365. 449.
    10 4 24 o 1115. 1054.
    12 4 24 < -78. 28.
    14 4 24 < -29. 0.
    16 4 24 o 133. 139.
    -23 5 24 o 809. 800.
    -21 5 24 o 372. 420.
    -19 5 24 < 56. 25.
    -17 5 24 o 117. 129.
    -15 5 24 o 344. 277.
    -13 5 24 < 36. 2.
    -11 5 24 o 6469. 6584.
    -9 5 24 o 441. 515.
    -7 5 24 o 8167. 8684.
    -5 5 24 o 989. 997.
    -3 5 24 o 5432. 5565.
    -1 5 24 o 1631. 1722.
    1 5 24 o 1477. 1588.
    3 5 24 o 2155. 2191.
    5 5 24 o 104. 123.
    7 5 24 < 48. 111.
    9 5 24 < 25. 106.
    11 5 24 o 271. 350.
    13 5 24 o 568. 544.
    15 5 24 o 1141. 1033.
    -20 6 24 o 225. 192.
    -18 6 24 o 809. 767.
    -16 6 24 < 81. 0.
    -14 6 24 o 2553. 2667.
    -12 6 24 o 221. 205.
    -10 6 24 < 40. 59.
    -8 6 24 o 137. 201.
    -6 6 24 o 719. 743.
    -4 6 24 o 356. 429.
    -2 6 24 o 126. 131.
    0 6 24 o 1232. 1309.
    2 6 24 < 33. 2.
    4 6 24 o 530. 788.
    6 6 24 o 1042. 1037.
    8 6 24 o 92. 23.
    10 6 24 < 50. 18.
    12 6 24 o 333. 362.
    14 6 24 o 469. 414.
    -17 7 24 o 251. 255.
    -15 7 24 o 3388. 3790.
    -13 7 24 o 1119. 1211.
    -11 7 24 o 421. 449.
    -9 7 24 o 3883. 4231.
    -7 7 24 < 39. 22.
    -5 7 24 o 1950. 1918.
    -3 7 24 o 2176. 2081.
    -1 7 24 o 538. 503.
    1 7 24 < 53. 29.
    3 7 24 o 498. 557.
    5 7 24 o 545. 577.
    7 7 24 o 335. 304.
    9 7 24 < 33. 12.
    11 7 24 o 145. 120.
    -16 8 24 o 927. 972.
    -14 8 24 o 1346. 1241.
    -12 8 24 < 30. 5.
    -10 8 24 o 371. 295.
    -8 8 24 < 125. 72.
    -6 8 24 < 16. 61.
    -4 8 24 < 67. 47.
    -2 8 24 o 606. 660.
    0 8 24 < 5. 27.
    2 8 24 < 0. 13.
    4 8 24 < -23. 13.
    -11 9 24 o 1251. 1103.
    -9 9 24 o 685. 800.
    -7 9 24 o 158. 191.
    -5 9 24 < -12. 11.
    -3 9 24 o 93. 61.
    -1 9 24 < 39. 23.
    1 9 24 < 44. 81.
    3 9 24 < -8. 1.
    -25 1 25 o 80. 50.
    -23 1 25 o 2946. 2830.
    -21 1 25 < 26. 11.
    -19 1 25 o 274. 284.
    -17 1 25 o 434. 501.
    -15 1 25 o 8817. 9030.
    -13 1 25 o 1856. 1794.
    -11 1 25 o 4295. 4359.
    -9 1 25 o 965. 840.
    -7 1 25 o 516. 420.
    -5 1 25 o 668. 607.
    -3 1 25 o 3952. 3969.
    -1 1 25 < 25. 30.
    1 1 25 < 25. 5.
    3 1 25 < 18. 2.
    5 1 25 o 549. 462.
    7 1 25 o 2187. 2156.
    9 1 25 o 1782. 1760.
    11 1 25 o 594. 680.
    13 1 25 o 221. 333.
    15 1 25 o 500. 468.
    17 1 25 o 612. 578.
    -24 2 25 o 98. 60.
    -22 2 25 o 91. 118.
    -20 2 25 o 497. 384.
    -18 2 25 o 177. 233.
    -16 2 25 o 537. 620.
    -14 2 25 o 2502. 2536.
    -12 2 25 o 1598. 1720.
    -10 2 25 o 1188. 1100.
    -8 2 25 o 384. 452.
    -6 2 25 < 73. 26.
    -4 2 25 o 338. 305.
    -2 2 25 o 427. 470.
    0 2 25 o 2632. 2638.
    2 2 25 o 508. 586.
    4 2 25 o 663. 666.
    6 2 25 o 743. 805.
    8 2 25 o 291. 263.
    10 2 25 o 1460. 1484.
    12 2 25 o 789. 854.
    14 2 25 o 1041. 1088.
    16 2 25 < 16. 12.
    -25 3 25 o 269. 263.
    -23 3 25 o 1817. 1712.
    -21 3 25 o 1487. 1471.
    -19 3 25 o 2130. 2133.
    -17 3 25 o 312. 250.
    -15 3 25 o 2755. 2758.
    -13 3 25 o 367. 215.
    -11 3 25 o 271. 280.
    -9 3 25 o 2535. 2496.
    -7 3 25 < 49. 98.
    -5 3 25 < -63. 0.
    -3 3 25 < -21. 3.
    -1 3 25 o 5000. 4848.
    1 3 25 < 3. 0.
    3 3 25 o 534. 520.
    5 3 25 o 124. 132.
    7 3 25 o 1351. 1401.
    9 3 25 o 309. 345.
    11 3 25 o 572. 600.
    13 3 25 o 232. 214.
    15 3 25 < 34. 11.
    17 3 25 o 362. 278.
    -24 4 25 o 550. 594.
    -22 4 25 o 149. 209.
    -20 4 25 o 439. 471.
    -18 4 25 < 25. 0.
    -16 4 25 o 201. 247.
    -14 4 25 < -15. 7.
    -12 4 25 o 285. 183.
    -10 4 25 o 2789. 2881.
    -8 4 25 o 4967. 5055.
    -6 4 25 o 9516. 9513.
    -4 4 25 o 2843. 2870.
    -2 4 25 o 11479. 11389.
    0 4 25 < 11. 32.
    2 4 25 o 5185. 5293.
    4 4 25 o 165. 183.
    6 4 25 < -16. 6.
    8 4 25 < 9. 6.
    10 4 25 o 1163. 1125.
    12 4 25 o 551. 470.
    14 4 25 < 41. 169.
    16 4 25 o 356. 477.
    -21 5 25 < 19. 1.
    -19 5 25 o 999. 1011.
    -17 5 25 < 32. 23.
    -15 5 25 < 81. 26.
    -13 5 25 o 268. 293.
    -11 5 25 o 4244. 4235.
    -9 5 25 o 4607. 4713.
    -7 5 25 o 2678. 2814.
    -5 5 25 o 4818. 4813.
    -3 5 25 o 262. 255.
    -1 5 25 o 246. 162.
    1 5 25 o 1853. 1916.
    3 5 25 o 235. 323.
    5 5 25 o 848. 792.
    7 5 25 < -1. 26.
    9 5 25 < 133. 216.
    11 5 25 < 26. 0.
    13 5 25 < 15. 38.
    15 5 25 o 2410. 2032.
    -20 6 25 < -36. 30.
    -18 6 25 o 770. 712.
    -16 6 25 o 1881. 1886.
    -14 6 25 o 1335. 1389.
    -12 6 25 o 1113. 1022.
    -10 6 25 < -63. 13.
    -8 6 25 o 327. 389.
    -6 6 25 o 695. 757.
    -4 6 25 o 606. 677.
    -2 6 25 o 3489. 3620.
    0 6 25 o 959. 770.
    2 6 25 o 1760. 1794.
    4 6 25 o 1092. 1114.
    6 6 25 o 1711. 1670.
    8 6 25 < -43. 12.
    10 6 25 o 1167. 1282.
    12 6 25 o 190. 196.
    -17 7 25 o 1052. 1086.
    -15 7 25 < 26. 4.
    -13 7 25 o 1273. 1445.
    -11 7 25 o 704. 675.
    -9 7 25 o 979. 1097.
    -7 7 25 < 71. 37.
    -5 7 25 o 2462. 2520.
    -3 7 25 o 244. 188.
    -1 7 25 o 1187. 1148.
    1 7 25 < 7. 0.
    3 7 25 < 52. 29.
    5 7 25 < 42. 2.
    9 7 25 < 43. 3.
    -14 8 25 < 63. 4.
    -12 8 25 < 29. 34.
    -10 8 25 < 43. 25.
    -8 8 25 o 351. 372.
    -6 8 25 < 9. 27.
    -4 8 25 o 929. 1043.
    -2 8 25 < 51. 86.
    0 8 25 o 99. 61.
    2 8 25 < 72. 147.
    4 8 25 o 1047. 1075.
    -9 9 25 < -18. 16.
    -7 9 25 < 57. 21.
    -5 9 25 o 404. 455.
    -3 9 25 < 31. 67.
    -1 9 25 o 254. 205.
    1 9 25 o 528. 607.
    -24 0 26 o 179. 127.
    -22 0 26 o 2049. 1930.
    -20 0 26 o 419. 320.
    -18 0 26 o 2401. 2269.
    -16 0 26 o 1886. 1868.
    -14 0 26 < 71. 1.
    -12 0 26 < -51. 7.
    -10 0 26 < -9. 1.
    -8 0 26 o 1058. 1075.
    -6 0 26 o 753. 719.
    -4 0 26 o 1919. 2039.
    -2 0 26 o 2077. 2086.
    0 0 26 o 594. 582.
    2 0 26 o 2048. 1972.
    4 0 26 o 870. 814.
    6 0 26 o 2356. 2329.
    8 0 26 o 2677. 2406.
    10 0 26 o 8439. 8688.
    12 0 26 o 865. 737.
    14 0 26 o 317. 454.
    16 0 26 < -30. 2.
    -25 1 26 < 31. 5.
    -23 1 26 o 426. 488.
    -21 1 26 o 693. 711.
    -19 1 26 o 708. 564.
    -17 1 26 o 471. 495.
    -15 1 26 o 121. 43.
    -13 1 26 o 322. 247.
    -11 1 26 < 89. 113.
    -9 1 26 o 147. 249.
    -7 1 26 o 1062. 1192.
    -5 1 26 o 1191. 1247.
    -3 1 26 o 6969. 7179.
    -1 1 26 o 282. 236.
    1 1 26 o 366. 365.
    3 1 26 o 290. 284.
    5 1 26 o 1409. 1374.
    7 1 26 o 146. 129.
    9 1 26 o 1391. 1427.
    11 1 26 < 65. 60.
    13 1 26 o 470. 581.
    15 1 26 < 61. 61.
    17 1 26 < 46. 92.
    -24 2 26 o 1413. 1438.
    -22 2 26 < -3. 35.
    -20 2 26 o 532. 499.
    -18 2 26 o 104. 124.
    -16 2 26 < 10. 69.
    -14 2 26 o 3222. 3368.
    -12 2 26 o 1696. 1665.
    -10 2 26 o 305. 310.
    -8 2 26 o 145. 148.
    -6 2 26 o 2137. 2431.
    -4 2 26 o 95. 50.
    -2 2 26 o 906. 922.
    0 2 26 o 1488. 1322.
    2 2 26 o 1313. 1294.
    4 2 26 o 274. 321.
    6 2 26 o 745. 778.
    8 2 26 o 917. 926.
    10 2 26 o 194. 248.
    12 2 26 o 1985. 1954.
    14 2 26 < 40. 9.
    16 2 26 < 66. 65.
    -23 3 26 o 1221. 1109.
    -21 3 26 o 778. 771.
    -19 3 26 o 666. 602.
    -17 3 26 o 919. 975.
    -15 3 26 < 177. 167.
    -13 3 26 o 1956. 2003.
    -11 3 26 < 12. 1.
    -9 3 26 < 15. 8.
    -7 3 26 o 454. 413.
    -5 3 26 o 7149. 7674.
    -3 3 26 o 6053. 5904.
    -1 3 26 o 1577. 1664.
    1 3 26 o 281. 311.
    3 3 26 < 14. 23.
    5 3 26 o 1532. 1605.
    7 3 26 < 53. 80.
    9 3 26 < 13. 35.
    11 3 26 o 345. 283.
    13 3 26 < 73. 6.
    15 3 26 o 901. 865.
    -22 4 26 o 143. 107.
    -20 4 26 o 402. 404.
    -18 4 26 < 55. 2.
    -16 4 26 < 29. 44.
    -14 4 26 o 859. 736.
    -12 4 26 o 3393. 3270.
    -10 4 26 o 5891. 5628.
    -8 4 26 o 389. 346.
    -6 4 26 o 7041. 7251.
    -4 4 26 < 70. 0.
    -2 4 26 o 1846. 1976.
    0 4 26 o 4309. 4267.
    2 4 26 o 2947. 2992.
    4 4 26 o 524. 547.
    6 4 26 o 2212. 2368.
    8 4 26 o 909. 892.
    10 4 26 < 41. 33.
    12 4 26 < 110. 106.
    14 4 26 o 216. 236.
    16 4 26 o 566. 551.
    -21 5 26 < -6. 5.
    -19 5 26 < 69. 79.
    -17 5 26 o 468. 445.
    -15 5 26 o 779. 768.
    -13 5 26 < 44. 17.
    -11 5 26 o 8118. 7934.
    -9 5 26 o 3207. 3198.
    -7 5 26 o 15210. 15052.
    -5 5 26 o 579. 581.
    -3 5 26 o 471. 499.
    -1 5 26 o 653. 595.
    1 5 26 o 5365. 4990.
    3 5 26 o 614. 706.
    5 5 26 o 848. 806.
    7 5 26 o 1632. 1726.
    9 5 26 o 296. 380.
    11 5 26 o 290. 163.
    13 5 26 < 60. 55.
    -20 6 26 o 616. 732.
    -18 6 26 o 314. 326.
    -16 6 26 < 35. 23.
    -14 6 26 < -27. 4.
    -12 6 26 < 29. 88.
    -10 6 26 o 1782. 1933.
    -8 6 26 < 18. 50.
    -6 6 26 o 1131. 1122.
    -4 6 26 < 15. 5.
    -2 6 26 o 139. 87.
    0 6 26 o 580. 612.
    2 6 26 o 228. 241.
    4 6 26 o 215. 244.
    6 6 26 < 54. 32.
    8 6 26 < 93. 63.
    10 6 26 o 531. 540.
    12 6 26 < 31. 48.
    -17 7 26 < 44. 27.
    -15 7 26 < 48. 73.
    -13 7 26 o 316. 363.
    -11 7 26 < 13. 1.
    -9 7 26 o 1077. 1170.
    -7 7 26 o 1231. 1238.
    -5 7 26 < 34. 43.
    -3 7 26 o 365. 420.
    -1 7 26 o 120. 111.
    1 7 26 < 24. 50.
    3 7 26 o 1939. 2002.
    5 7 26 o 657. 690.
    -14 8 26 < 30. 8.
    -12 8 26 o 735. 707.
    -10 8 26 o 264. 364.
    -8 8 26 < 39. 92.
    -6 8 26 o 1200. 1366.
    -4 8 26 o 488. 604.
    -2 8 26 o 257. 283.
    0 8 26 o 336. 412.
    2 8 26 < 51. 2.
    4 8 26 < 33. 54.
    -7 9 26 o 174. 124.
    -5 9 26 o 148. 141.
    -3 9 26 o 1220. 1102.
    -1 9 26 o 238. 206.
    -25 1 27 o 100. 92.
    -23 1 27 < 70. 48.
    -21 1 27 o 927. 842.
    -19 1 27 o 1295. 1339.
    -17 1 27 o 1215. 1212.
    -15 1 27 o 1365. 1307.
    -13 1 27 o 698. 519.
    -11 1 27 o 3947. 3798.
    -9 1 27 o 353. 292.
    -7 1 27 < 29. 0.
    -5 1 27 o 653. 594.
    -3 1 27 o 626. 563.
    -1 1 27 < 8. 0.
    1 1 27 < 31. 1.
    3 1 27 o 393. 360.
    5 1 27 o 908. 1091.
    7 1 27 < 9. 5.
    9 1 27 o 1166. 1108.
    11 1 27 o 102. 100.
    13 1 27 o 412. 468.
    15 1 27 o 160. 196.
    -24 2 27 o 552. 446.
    -22 2 27 < 5. 3.
    -20 2 27 o 460. 526.
    -18 2 27 < 2. 8.
    -16 2 27 o 948. 1066.
    -14 2 27 < 47. 23.
    -12 2 27 < 93. 97.
    -10 2 27 < 29. 49.
    -8 2 27 o 165. 145.
    -6 2 27 o 838. 877.
    -4 2 27 < -7. 1.
    -2 2 27 o 128. 95.
    0 2 27 < 44. 14.
    2 2 27 o 972. 993.
    4 2 27 < 31. 23.
    6 2 27 o 1176. 1166.
    8 2 27 < -15. 5.
    10 2 27 < 32. 0.
    12 2 27 o 96. 63.
    14 2 27 < 78. 71.
    16 2 27 < 8. 11.
    -23 3 27 < 54. 26.
    -21 3 27 < 124. 120.
    -19 3 27 o 2098. 2159.
    -17 3 27 o 309. 306.
    -15 3 27 o 522. 546.
    -13 3 27 < 28. 22.
    -11 3 27 o 845. 872.
    -9 3 27 o 150. 86.
    -7 3 27 o 27535. 28179.
    -5 3 27 o 1148. 1086.
    -3 3 27 o 25686. 25685.
    -1 3 27 o 2433. 2455.
    1 3 27 o 144. 141.
    3 3 27 < 43. 24.
    5 3 27 o 79. 94.
    7 3 27 o 1705. 1741.
    9 3 27 o 465. 407.
    11 3 27 o 1079. 907.
    13 3 27 o 1774. 1697.
    15 3 27 < 69. 25.
    -22 4 27 < 4. 4.
    -20 4 27 o 305. 210.
    -18 4 27 < 63. 1.
    -16 4 27 o 564. 506.
    -14 4 27 o 218. 164.
    -12 4 27 o 1035. 1136.
    -10 4 27 o 349. 454.
    -8 4 27 o 4604. 4555.
    -6 4 27 o 743. 693.
    -4 4 27 o 6738. 6656.
    -2 4 27 o 1599. 1738.
    0 4 27 o 809. 731.
    2 4 27 o 2986. 2955.
    4 4 27 o 176. 185.
    6 4 27 o 904. 996.
    8 4 27 o 120. 120.
    10 4 27 < 73. 171.
    12 4 27 < 130. 166.
    14 4 27 o 165. 140.
    -21 5 27 < -20. 2.
    -19 5 27 o 272. 146.
    -17 5 27 < -12. 1.
    -15 5 27 o 489. 425.
    -13 5 27 o 497. 513.
    -11 5 27 o 240. 166.
    -9 5 27 o 91. 120.
    -7 5 27 o 6146. 5868.
    -5 5 27 o 1899. 1974.
    -3 5 27 o 504. 576.
    -1 5 27 < 85. 117.
    1 5 27 o 163. 142.
    3 5 27 o 464. 510.
    5 5 27 o 864. 835.
    7 5 27 < 60. 66.
    9 5 27 o 823. 927.
    11 5 27 < -26. 3.
    13 5 27 < 20. 37.
    -20 6 27 < 30. 82.
    -18 6 27 o 119. 172.
    -16 6 27 o 691. 784.
    -14 6 27 o 548. 727.
    -12 6 27 o 1342. 1322.
    -10 6 27 < -41. 0.
    -8 6 27 < 150. 207.
    -6 6 27 o 156. 205.
    -4 6 27 o 562. 612.
    -2 6 27 o 662. 650.
    0 6 27 o 1815. 1989.
    2 6 27 o 234. 252.
    4 6 27 o 1864. 1836.
    6 6 27 < 22. 9.
    8 6 27 o 1007. 1107.
    10 6 27 o 330. 288.
    -17 7 27 o 521. 518.
    -15 7 27 < 62. 23.
    -13 7 27 o 480. 390.
    -11 7 27 < 38. 22.
    -9 7 27 o 709. 855.
    -7 7 27 o 177. 197.
    -5 7 27 o 1093. 1245.
    -3 7 27 < 50. 66.
    -1 7 27 < 39. 76.
    1 7 27 < -11. 0.
    3 7 27 o 351. 367.
    5 7 27 o 405. 577.
    -12 8 27 o 88. 96.
    -10 8 27 o 1790. 1684.
    -8 8 27 o 583. 672.
    -6 8 27 o 223. 253.
    -4 8 27 o 748. 715.
    -2 8 27 o 98. 114.
    0 8 27 < 67. 74.
    2 8 27 < 29. 43.
    4 8 27 o 190. 212.
    -24 0 28 o 1406. 1384.
    -22 0 28 < 83. 92.
    -20 0 28 o 4438. 4202.
    -18 0 28 < 119. 203.
    -16 0 28 o 195. 295.
    -14 0 28 o 963. 740.
    -12 0 28 o 8728. 8349.
    -10 0 28 < -108. 3.
    -8 0 28 o 2394. 2658.
    -6 0 28 o 2166. 1907.
    -4 0 28 o 1819. 1986.
    -2 0 28 o 881. 901.
    0 0 28 < 10. 0.
    2 0 28 o 422. 432.
    4 0 28 o 8025. 8089.
    6 0 28 < 53. 26.
    8 0 28 o 187. 260.
    10 0 28 < 13. 7.
    12 0 28 o 2480. 2474.
    14 0 28 o 102. 136.
    -25 1 28 o 681. 587.
    -23 1 28 < -3. 22.
    -21 1 28 < 11. 2.
    -19 1 28 o 207. 146.
    -17 1 28 < 84. 130.
    -15 1 28 < 54. 31.
    -13 1 28 < 65. 2.
    -11 1 28 < -84. 23.
    -9 1 28 o 675. 686.
    -7 1 28 o 1940. 2012.
    -5 1 28 o 515. 436.
    -3 1 28 o 8480. 8659.
    -1 1 28 < 80. 34.
    1 1 28 o 794. 731.
    3 1 28 o 697. 598.
    5 1 28 < 43. 54.
    7 1 28 o 284. 196.
    9 1 28 o 1394. 1330.
    11 1 28 o 550. 595.
    13 1 28 o 988. 1044.
    15 1 28 < -19. 41.
    -24 2 28 o 1696. 1829.
    -22 2 28 o 227. 191.
    -20 2 28 o 398. 345.
    -18 2 28 o 420. 370.
    -16 2 28 o 1803. 1994.
    -14 2 28 o 367. 416.
    -12 2 28 o 1912. 1931.
    -10 2 28 < 42. 46.
    -8 2 28 < 88. 55.
    -6 2 28 o 3111. 3144.
    -4 2 28 o 138. 143.
    -2 2 28 o 1227. 1150.
    0 2 28 o 1117. 1054.
    2 2 28 < 90. 141.
    4 2 28 o 442. 404.
    6 2 28 o 151. 230.
    8 2 28 < 15. 24.
    10 2 28 o 154. 175.
    12 2 28 < -1. 3.
    14 2 28 o 1214. 1266.
    -23 3 28 o 580. 613.
    -21 3 28 o 2081. 1888.
    -19 3 28 o 2573. 2300.
    -17 3 28 o 594. 740.
    -15 3 28 o 254. 258.
    -13 3 28 o 154. 135.
    -11 3 28 o 189. 234.
    -9 3 28 o 694. 585.
    -7 3 28 o 5653. 5908.
    -5 3 28 o 858. 837.
    -3 3 28 o 3333. 3373.
    -1 3 28 < 37. 1.
    1 3 28 o 277. 255.
    3 3 28 < 106. 137.
    5 3 28 < 11. 3.
    7 3 28 o 2793. 2548.
    9 3 28 < 102. 120.
    11 3 28 < 6. 20.
    13 3 28 o 179. 133.
    15 3 28 < -37. 8.
    -22 4 28 o 558. 652.
    -20 4 28 o 271. 386.
    -18 4 28 o 119. 82.
    -16 4 28 o 3956. 4268.
    -14 4 28 o 152. 96.
    -12 4 28 o 3858. 3714.
    -10 4 28 < 28. 14.
    -8 4 28 o 9241. 8716.
    -6 4 28 < -26. 1.
    -4 4 28 o 3028. 2931.
    -2 4 28 o 1062. 1142.
    0 4 28 o 2910. 2806.
    2 4 28 o 3881. 3898.
    4 4 28 o 3168. 3249.
    6 4 28 o 524. 553.
    8 4 28 o 1375. 1459.
    10 4 28 < 112. 192.
    12 4 28 < -1. 23.
    14 4 28 < 39. 20.
    -21 5 28 < 29. 20.
    -19 5 28 < 28. 43.
    -17 5 28 < 26. 6.
    -15 5 28 o 314. 184.
    -13 5 28 o 1053. 1164.
    -11 5 28 o 873. 911.
    -9 5 28 o 2155. 2122.
    -7 5 28 o 2951. 2696.
    -5 5 28 o 319. 357.
    -3 5 28 o 245. 203.
    -1 5 28 o 562. 656.
    1 5 28 o 420. 504.
    3 5 28 o 1323. 1319.
    5 5 28 o 1429. 1532.
    7 5 28 o 356. 397.
    9 5 28 o 233. 302.
    11 5 28 o 290. 272.
    13 5 28 < -3. 2.
    -18 6 28 < 5. 0.
    -16 6 28 < 7. 73.
    -14 6 28 < 39. 14.
    -12 6 28 < -15. 64.
    -10 6 28 < 41. 106.
    -8 6 28 < 17. 2.
    -6 6 28 o 96. 134.
    -4 6 28 < 24. 24.
    -2 6 28 o 1171. 1208.
    0 6 28 o 2515. 2567.
    2 6 28 < 5. 7.
    4 6 28 o 2757. 2761.
    6 6 28 o 235. 240.
    8 6 28 < 39. 14.
    10 6 28 < 74. 4.
    -15 7 28 < -27. 5.
    -13 7 28 < 86. 48.
    -11 7 28 o 131. 86.
    -9 7 28 o 1598. 1821.
    -7 7 28 o 526. 542.
    -5 7 28 o 3676. 3639.
    -3 7 28 o 422. 387.
    -1 7 28 < 57. 45.
    1 7 28 o 580. 606.
    3 7 28 < 46. 42.
    5 7 28 < 21. 43.
    -12 8 28 o 742. 772.
    -10 8 28 o 687. 872.
    -8 8 28 o 1825. 1583.
    -6 8 28 o 972. 1055.
    -4 8 28 o 1235. 1199.
    -2 8 28 < 78. 98.
    0 8 28 o 422. 456.
    2 8 28 o 653. 481.
    -23 1 29 < 47. 16.
    -21 1 29 < 61. 18.
    -19 1 29 < 57. 47.
    -17 1 29 o 1841. 1959.
    -15 1 29 < 45. 24.
    -13 1 29 o 2166. 2258.
    -11 1 29 o 262. 459.
    -9 1 29 o 2753. 2781.
    -7 1 29 o 5958. 6013.
    -5 1 29 o 8850. 9069.
    -3 1 29 o 9532. 9323.
    -1 1 29 o 6648. 6563.
    1 1 29 o 2773. 2836.
    3 1 29 o 2225. 2288.
    5 1 29 o 1587. 1610.
    7 1 29 < 26. 13.
    9 1 29 < 68. 41.
    11 1 29 o 704. 773.
    13 1 29 o 690. 813.
    15 1 29 < 3. 35.
    -24 2 29 o 196. 141.
    -22 2 29 o 491. 420.
    -20 2 29 o 794. 1077.
    -18 2 29 < -43. 0.
    -16 2 29 o 3537. 4206.
    -14 2 29 < 32. 7.
    -12 2 29 o 429. 598.
    -10 2 29 < 100. 44.
    -8 2 29 < 34. 26.
    -6 2 29 o 128. 106.
    -4 2 29 o 3629. 3754.
    -2 2 29 < 95. 86.
    0 2 29 o 1874. 1880.
    2 2 29 o 692. 644.
    4 2 29 o 2920. 2940.
    6 2 29 o 165. 209.
    8 2 29 o 2779. 2756.
    10 2 29 o 956. 913.
    12 2 29 o 197. 322.
    14 2 29 o 253. 302.
    -23 3 29 o 109. 80.
    -21 3 29 o 227. 155.
    -19 3 29 < 9. 5.
    -17 3 29 o 1028. 1024.
    -15 3 29 < 60. 20.
    -13 3 29 o 2514. 2368.
    -11 3 29 o 323. 319.
    -9 3 29 < 49. 8.
    -7 3 29 < 94. 97.
    -5 3 29 o 6617. 6365.
    -3 3 29 o 170. 135.
    -1 3 29 o 5214. 5029.
    1 3 29 o 2391. 2445.
    3 3 29 < 14. 12.
    5 3 29 o 2247. 2351.
    7 3 29 o 228. 243.
    9 3 29 o 463. 561.
    11 3 29 < 77. 18.
    13 3 29 < 43. 126.
    -22 4 29 < -11. 19.
    -20 4 29 < 51. 20.
    -18 4 29 < 88. 41.
    -16 4 29 o 203. 173.
    -14 4 29 < 3. 21.
    -12 4 29 o 1615. 1542.
    -10 4 29 < 56. 58.
    -8 4 29 o 3154. 3047.
    -6 4 29 o 439. 409.
    -4 4 29 o 2384. 2452.
    -2 4 29 o 374. 378.
    0 4 29 o 1729. 1721.
    2 4 29 o 786. 738.
    4 4 29 < 2. 19.
    6 4 29 o 344. 414.
    8 4 29 o 1548. 1549.
    10 4 29 o 316. 407.
    12 4 29 o 428. 432.
    -19 5 29 < 18. 29.
    -17 5 29 o 154. 132.
    -15 5 29 o 932. 965.
    -13 5 29 < 19. 34.
    -11 5 29 o 3793. 4007.
    -9 5 29 < -18. 6.
    -7 5 29 o 303. 329.
    -5 5 29 o 366. 316.
    -3 5 29 o 2894. 2973.
    -1 5 29 < 45. 104.
    1 5 29 o 759. 743.
    3 5 29 o 410. 338.
    5 5 29 o 1052. 1043.
    7 5 29 < 22. 3.
    9 5 29 < 35. 4.
    11 5 29 o 189. 240.
    -18 6 29 o 142. 164.
    -16 6 29 < 32. 126.
    -14 6 29 o 1267. 1276.
    -12 6 29 o 209. 284.
    -10 6 29 < -11. 15.
    -8 6 29 o 265. 186.
    -6 6 29 < 82. 30.
    -4 6 29 o 657. 688.
    -2 6 29 o 1903. 1867.
    0 6 29 o 116. 115.
    2 6 29 < 12. 15.
    4 6 29 < 53. 14.
    6 6 29 o 1366. 1673.
    8 6 29 o 97. 136.
    -15 7 29 o 110. 149.
    -13 7 29 < 39. 38.
    -11 7 29 o 369. 390.
    -9 7 29 o 3180. 3501.
    -7 7 29 o 1264. 1380.
    -5 7 29 o 554. 623.
    -3 7 29 o 199. 246.
    -1 7 29 o 252. 224.
    1 7 29 < 10. 7.
    3 7 29 < 34. 19.
    -10 8 29 o 504. 487.
    -8 8 29 o 486. 490.
    -6 8 29 o 2622. 2867.
    -4 8 29 < 2. 11.
    -2 8 29 o 751. 802.
    0 8 29 o 1494. 1435.
    -22 0 30 o 698. 510.
    -20 0 30 < 102. 29.
    -18 0 30 o 165. 389.
    -16 0 30 < 54. 123.
    -14 0 30 o 555. 925.
    -12 0 30 o 545. 688.
    -10 0 30 o 1127. 1021.
    -8 0 30 < 98. 173.
    -6 0 30 < 151. 132.
    -4 0 30 o 938. 956.
    -2 0 30 o 782. 783.
    0 0 30 < 20. 30.
    2 0 30 < 35. 112.
    4 0 30 o 3722. 3786.
    6 0 30 < -10. 6.
    8 0 30 o 3260. 3185.
    10 0 30 o 797. 838.
    12 0 30 o 986. 1153.
    14 0 30 o 214. 259.
    -23 1 30 o 91. 76.
    -21 1 30 o 1570. 1451.
    -19 1 30 < -15. 20.
    -17 1 30 o 527. 548.
    -15 1 30 o 158. 134.
    -13 1 30 o 2824. 2674.
    -11 1 30 o 364. 331.
    -9 1 30 o 170. 157.
    -7 1 30 o 278. 112.
    -5 1 30 o 12007. 11946.
    -3 1 30 o 6410. 6417.
    -1 1 30 o 5852. 5904.
    1 1 30 o 415. 368.
    3 1 30 o 436. 533.
    5 1 30 o 203. 222.
    7 1 30 < 8. 12.
    9 1 30 o 1167. 1241.
    11 1 30 o 978. 1104.
    13 1 30 o 243. 231.
    -22 2 30 o 919. 665.
    -20 2 30 o 240. 321.
    -18 2 30 o 128. 140.
    -16 2 30 o 2350. 2440.
    -14 2 30 < 63. 19.
    -12 2 30 o 1017. 943.
    -10 2 30 o 580. 543.
    -8 2 30 o 653. 647.
    -6 2 30 < 55. 56.
    -4 2 30 < 38. 1.
    -2 2 30 o 1112. 1047.
    0 2 30 o 5757. 5469.
    2 2 30 o 1650. 1725.
    4 2 30 o 1242. 1268.
    6 2 30 o 164. 130.
    8 2 30 o 438. 378.
    10 2 30 o 556. 635.
    12 2 30 < 70. 102.
    14 2 30 o 199. 254.
    -21 3 30 o 87. 86.
    -19 3 30 o 187. 61.
    -17 3 30 o 1202. 1344.
    -15 3 30 o 756. 682.
    -13 3 30 o 668. 538.
    -11 3 30 < -4. 16.
    -9 3 30 o 8906. 8694.
    -7 3 30 o 1062. 1010.
    -5 3 30 o 1782. 1769.
    -3 3 30 o 1602. 1572.
    -1 3 30 < -12. 10.
    1 3 30 o 5649. 5921.
    3 3 30 o 1163. 1316.
    5 3 30 o 1162. 1230.
    7 3 30 o 3749. 3910.
    9 3 30 < -17. 8.
    11 3 30 o 1662. 1657.
    13 3 30 o 1103. 1165.
    -20 4 30 o 459. 360.
    -18 4 30 o 161. 183.
    -16 4 30 < 94. 75.
    -14 4 30 < 73. 57.
    -12 4 30 < 43. 22.
    -10 4 30 o 1218. 1261.
    -8 4 30 o 2956. 2826.
    -6 4 30 o 184. 163.
    -4 4 30 o 823. 785.
    -2 4 30 < 62. 60.
    0 4 30 o 527. 557.
    2 4 30 o 1189. 1001.
    4 4 30 o 1313. 1368.
    6 4 30 < 40. 63.
    8 4 30 < 32. 28.
    10 4 30 o 384. 332.
    12 4 30 o 423. 392.
    -19 5 30 o 189. 219.
    -17 5 30 o 268. 202.
    -15 5 30 o 420. 524.
    -13 5 30 o 2088. 1891.
    -11 5 30 o 93. 158.
    -9 5 30 < 13. 2.
    -7 5 30 o 4075. 4023.
    -5 5 30 o 1597. 1794.
    -3 5 30 o 143. 252.
    -1 5 30 o 2479. 2689.
    1 5 30 < 46. 50.
    3 5 30 o 2496. 2574.
    5 5 30 o 379. 314.
    7 5 30 o 1459. 1730.
    9 5 30 o 180. 116.
    -16 6 30 < 3. 5.
    -14 6 30 o 108. 107.
    -12 6 30 o 546. 621.
    -10 6 30 < 41. 0.
    -8 6 30 o 157. 185.
    -6 6 30 < 55. 47.
    -4 6 30 < -24. 30.
    -2 6 30 o 72. 29.
    0 6 30 o 742. 759.
    2 6 30 < -10. 0.
    4 6 30 o 687. 798.
    6 6 30 o 267. 216.
    -13 7 30 o 304. 281.
    -11 7 30 o 271. 180.
    -9 7 30 < 82. 135.
    -7 7 30 o 818. 975.
    -5 7 30 < 33. 14.
    -3 7 30 o 727. 763.
    -1 7 30 o 81. 76.
    1 7 30 < 48. 65.
    3 7 30 < 46. 22.
    -8 8 30 o 262. 301.
    -6 8 30 o 249. 244.
    -4 8 30 o 426. 379.
    -2 8 30 < 40. 41.
    -23 1 31 o 1669. 1580.
    -21 1 31 o 853. 740.
    -19 1 31 o 316. 332.
    -17 1 31 o 584. 408.
    -15 1 31 < 70. 54.
    -13 1 31 o 136. 72.
    -11 1 31 o 287. 375.
    -9 1 31 o 2315. 2546.
    -7 1 31 o 786. 801.
    -5 1 31 o 13748. 13879.
    -3 1 31 o 2321. 2264.
    -1 1 31 o 18969. 18416.
    1 1 31 o 812. 676.
    3 1 31 o 5630. 5826.
    5 1 31 < 1. 2.
    7 1 31 o 941. 995.
    9 1 31 o 360. 375.
    11 1 31 o 3067. 3263.
    13 1 31 o 869. 900.
    -22 2 31 o 2901. 2782.
    -20 2 31 < 36. 1.
    -18 2 31 o 89. 1.
    -16 2 31 < 41. 22.
    -14 2 31 o 1029. 1314.
    -12 2 31 o 1295. 1364.
    -10 2 31 o 756. 806.
    -8 2 31 o 2878. 2785.
    -6 2 31 o 2399. 2279.
    -4 2 31 o 2452. 2246.
    -2 2 31 o 651. 623.
    0 2 31 o 3093. 3216.
    2 2 31 o 587. 566.
    4 2 31 o 528. 631.
    6 2 31 o 247. 263.
    8 2 31 o 531. 546.
    10 2 31 < 26. 33.
    12 2 31 o 215. 286.
    -21 3 31 o 149. 113.
    -19 3 31 < 68. 93.
    -17 3 31 < 1. 11.
    -15 3 31 o 439. 442.
    -13 3 31 o 357. 328.
    -11 3 31 < -17. 1.
    -9 3 31 o 771. 716.
    -7 3 31 < 64. 27.
    -5 3 31 o 459. 376.
    -3 3 31 < 63. 59.
    -1 3 31 < 17. 16.
    1 3 31 o 1405. 1368.
    3 3 31 < 68. 70.
    5 3 31 o 470. 533.
    7 3 31 o 2326. 2164.
    9 3 31 o 157. 51.
    11 3 31 o 938. 1133.
    13 3 31 < 22. 2.
    -20 4 31 o 137. 98.
    -18 4 31 o 396. 280.
    -16 4 31 o 185. 293.
    -14 4 31 o 515. 517.
    -12 4 31 o 150. 227.
    -10 4 31 o 1648. 1570.
    -8 4 31 o 151. 232.
    -6 4 31 o 2106. 2201.
    -4 4 31 o 2221. 2336.
    -2 4 31 o 2223. 2217.
    0 4 31 < 21. 47.
    2 4 31 o 147. 94.
    4 4 31 o 699. 833.
    6 4 31 o 563. 653.
    8 4 31 < 127. 59.
    10 4 31 o 106. 116.
    -19 5 31 < 9. 46.
    -17 5 31 < 12. 18.
    -15 5 31 o 191. 264.
    -13 5 31 o 388. 436.
    -11 5 31 < 46. 63.
    -9 5 31 o 293. 280.
    -7 5 31 o 159. 229.
    -5 5 31 < -4. 42.
    -3 5 31 < -2. 24.
    -1 5 31 o 542. 605.
    1 5 31 < -16. 0.
    3 5 31 o 580. 594.
    5 5 31 o 662. 649.
    7 5 31 o 170. 281.
    9 5 31 o 277. 318.
    -16 6 31 o 659. 551.
    -14 6 31 o 272. 320.
    -12 6 31 o 225. 270.
    -10 6 31 o 485. 533.
    -8 6 31 o 224. 139.
    -6 6 31 < 46. 73.
    -4 6 31 o 238. 283.
    -2 6 31 < -7. 6.
    0 6 31 < -18. 2.
    2 6 31 o 500. 438.
    4 6 31 o 80. 62.
    -13 7 31 o 134. 47.
    -11 7 31 < 37. 82.
    -9 7 31 < 55. 50.
    -7 7 31 o 1412. 1588.
    -5 7 31 < 14. 23.
    -3 7 31 < 55. 96.
    -1 7 31 o 219. 229.
    1 7 31 o 428. 437.
    -22 0 32 o 221. 207.
    -20 0 32 < 64. 31.
    -18 0 32 o 2461. 3026.
    -16 0 32 o 227. 238.
    -14 0 32 o 7299. 8151.
    -12 0 32 o 542. 466.
    -10 0 32 o 1950. 2592.
    -8 0 32 o 356. 250.
    -6 0 32 o 1742. 1910.
    -4 0 32 o 983. 974.
    -2 0 32 o 13615. 13173.
    0 0 32 o 209. 280.
    2 0 32 o 10726. 11059.
    4 0 32 o 2098. 2061.
    6 0 32 < 178. 278.
    8 0 32 o 210. 308.
    10 0 32 < 10. 17.
    12 0 32 o 336. 307.
    -21 1 32 o 79. 64.
    -19 1 32 o 249. 176.
    -17 1 32 o 1869. 1722.
    -15 1 32 o 295. 201.
    -13 1 32 < 11. 19.
    -11 1 32 < 29. 2.
    -9 1 32 o 806. 771.
    -7 1 32 < 46. 4.
    -5 1 32 o 4006. 3988.
    -3 1 32 o 4634. 4598.
    -1 1 32 o 5756. 5737.
    1 1 32 o 3801. 3637.
    3 1 32 o 575. 596.
    5 1 32 o 226. 243.
    7 1 32 o 599. 630.
    9 1 32 o 88. 97.
    11 1 32 o 160. 202.
    -22 2 32 o 447. 436.
    -20 2 32 o 533. 496.
    -18 2 32 < -27. 8.
    -16 2 32 o 428. 327.
    -14 2 32 o 113. 133.
    -12 2 32 o 207. 162.
    -10 2 32 o 10988. 10233.
    -8 2 32 o 1293. 1155.
    -6 2 32 o 19023. 18482.
    -4 2 32 o 1132. 983.
    -2 2 32 o 1298. 1413.
    0 2 32 o 1762. 1819.
    2 2 32 < 35. 80.
    4 2 32 o 1324. 1403.
    6 2 32 o 371. 391.
    8 2 32 o 510. 488.
    10 2 32 o 564. 614.
    12 2 32 < 0. 5.
    -21 3 32 < 34. 9.
    -19 3 32 < 56. 34.
    -17 3 32 o 120. 30.
    -15 3 32 o 162. 222.
    -13 3 32 o 155. 148.
    -11 3 32 < -18. 20.
    -9 3 32 o 417. 422.
    -7 3 32 o 230. 165.
    -5 3 32 < 133. 117.
    -3 3 32 < 86. 78.
    -1 3 32 o 944. 810.
    1 3 32 o 1605. 1422.
    3 3 32 o 200. 191.
    5 3 32 o 177. 142.
    7 3 32 < 60. 48.
    9 3 32 o 1944. 2056.
    11 3 32 o 97. 224.
    -20 4 32 < 16. 14.
    -18 4 32 o 112. 148.
    -16 4 32 < -9. 24.
    -14 4 32 < -32. 0.
    -12 4 32 < 10. 0.
    -10 4 32 o 225. 229.
    -8 4 32 o 1181. 1223.
    -6 4 32 o 3048. 2949.
    -4 4 32 o 3019. 2938.
    -2 4 32 o 1666. 1775.
    0 4 32 o 1232. 1307.
    2 4 32 o 132. 103.
    4 4 32 < -37. 11.
    6 4 32 o 721. 614.
    8 4 32 o 1161. 1210.
    10 4 32 o 415. 471.
    -17 5 32 < 43. 24.
    -15 5 32 < 8. 0.
    -13 5 32 < -5. 9.
    -11 5 32 < 46. 41.
    -9 5 32 o 408. 397.
    -7 5 32 o 933. 998.
    -5 5 32 o 2511. 2206.
    -3 5 32 o 544. 506.
    -1 5 32 < -25. 0.
    1 5 32 o 826. 876.
    3 5 32 o 509. 536.
    5 5 32 < 16. 13.
    7 5 32 < 60. 26.
    -14 6 32 o 255. 244.
    -12 6 32 < 91. 96.
    -10 6 32 < 48. 70.
    -8 6 32 o 674. 674.
    -6 6 32 o 126. 91.
    -4 6 32 < -12. 0.
    -2 6 32 o 585. 598.
    0 6 32 < 34. 26.
    2 6 32 o 243. 278.
    -11 7 32 o 1228. 1042.
    -9 7 32 o 255. 159.
    -7 7 32 o 1882. 1798.
    -5 7 32 < -14. 12.
    -3 7 32 o 499. 544.
    -1 7 32 o 446. 430.
    -21 1 33 o 173. 192.
    -19 1 33 < 1. 0.
    -17 1 33 o 218. 183.
    -15 1 33 < 68. 1.
    -13 1 33 < 16. 0.
    -11 1 33 o 3041. 3218.
    -9 1 33 o 416. 435.
    -7 1 33 o 3425. 3626.
    -5 1 33 < 67. 9.
    -3 1 33 < 81. 16.
    -1 1 33 o 364. 327.
    1 1 33 < 53. 25.
    3 1 33 < 46. 59.
    5 1 33 o 82. 61.
    7 1 33 o 860. 881.
    9 1 33 o 322. 382.
    11 1 33 o 1699. 1833.
    -20 2 33 o 479. 438.
    -18 2 33 o 96. 94.
    -16 2 33 o 136. 83.
    -14 2 33 o 138. 130.
    -12 2 33 o 115. 107.
    -10 2 33 o 409. 431.
    -8 2 33 < 31. 2.
    -6 2 33 o 886. 849.
    -4 2 33 < 24. 18.
    -2 2 33 o 1175. 1184.
    0 2 33 o 210. 260.
    2 2 33 o 1786. 1789.
    4 2 33 < 36. 21.
    6 2 33 < 8. 3.
    8 2 33 o 947. 997.
    10 2 33 < 78. 14.
    -19 3 33 o 606. 627.
    -17 3 33 o 497. 493.
    -15 3 33 o 3475. 3565.
    -13 3 33 o 159. 175.
    -11 3 33 o 2309. 2179.
    -9 3 33 o 893. 977.
    -7 3 33 < 29. 4.
    -5 3 33 o 1951. 1924.
    -3 3 33 o 226. 229.
    -1 3 33 o 228. 281.
    1 3 33 o 2046. 2254.
    3 3 33 o 139. 148.
    5 3 33 o 930. 963.
    7 3 33 < 13. 18.
    9 3 33 o 301. 369.
    11 3 33 < 9. 18.
    -18 4 33 o 2338. 2060.
    -16 4 33 o 322. 413.
    -14 4 33 o 860. 837.
    -12 4 33 o 216. 279.
    -10 4 33 < -6. 3.
    -8 4 33 < 4. 0.
    -6 4 33 o 549. 549.
    -4 4 33 o 1696. 1754.
    -2 4 33 o 154. 109.
    0 4 33 o 1477. 1561.
    2 4 33 o 1634. 1625.
    4 4 33 o 104. 107.
    6 4 33 o 526. 673.
    8 4 33 o 846. 883.
    -17 5 33 < -18. 22.
    -15 5 33 o 331. 301.
    -13 5 33 o 332. 408.
    -11 5 33 < 3. 16.
    -9 5 33 < 31. 25.
    -7 5 33 o 537. 644.
    -5 5 33 o 1792. 1941.
    -3 5 33 < 66. 103.
    -1 5 33 o 1594. 1629.
    1 5 33 o 704. 771.
    3 5 33 o 115. 130.
    5 5 33 o 89. 69.
    -14 6 33 o 773. 683.
    -12 6 33 o 555. 441.
    -10 6 33 o 236. 206.
    -8 6 33 < 35. 1.
    -6 6 33 o 77. 46.
    -4 6 33 < 29. 23.
    -2 6 33 < -1. 7.
    0 6 33 o 167. 165.
    -7 7 33 < 64. 2.
    -5 7 33 o 296. 321.
    -20 0 34 o 247. 303.
    -18 0 34 < 102. 95.
    -16 0 34 o 1698. 1830.
    -14 0 34 o 189. 175.
    -12 0 34 o 2747. 2819.
    -10 0 34 < 31. 145.
    -8 0 34 < 116. 221.
    -6 0 34 o 1574. 1447.
    -4 0 34 o 1224. 1162.
    -2 0 34 o 4273. 4637.
    0 0 34 o 10185. 10231.
    2 0 34 o 3021. 3248.
    4 0 34 o 961. 1053.
    6 0 34 o 697. 640.
    8 0 34 < 96. 68.
    10 0 34 o 154. 196.
    -21 1 34 o 892. 868.
    -19 1 34 o 389. 423.
    -17 1 34 o 204. 251.
    -15 1 34 < -2. 1.
    -13 1 34 o 766. 668.
    -11 1 34 o 309. 357.
    -9 1 34 o 963. 953.
    -7 1 34 o 2061. 1869.
    -5 1 34 o 156. 47.
    -3 1 34 o 3942. 3866.
    -1 1 34 o 338. 361.
    1 1 34 o 232. 183.
    3 1 34 o 2171. 2236.
    5 1 34 o 305. 290.
    7 1 34 o 738. 839.
    9 1 34 o 983. 950.
    11 1 34 < 52. 26.
    -20 2 34 < 21. 35.
    -18 2 34 o 834. 906.
    -16 2 34 o 1616. 1392.
    -14 2 34 o 344. 373.
    -12 2 34 o 314. 400.
    -10 2 34 < 28. 88.
    -8 2 34 o 1702. 1757.
    -6 2 34 o 1491. 1515.
    -4 2 34 o 331. 327.
    -2 2 34 o 645. 678.
    0 2 34 o 1301. 1369.
    2 2 34 < 62. 31.
    4 2 34 o 530. 477.
    6 2 34 o 637. 715.
    8 2 34 o 4841. 4871.
    10 2 34 o 440. 505.
    -19 3 34 o 374. 305.
    -17 3 34 o 149. 163.
    -15 3 34 o 928. 1023.
    -13 3 34 o 200. 189.
    -11 3 34 o 2556. 2659.
    -9 3 34 < 13. 2.
    -7 3 34 o 396. 422.
    -5 3 34 < 66. 2.
    -3 3 34 < 7. 4.
    -1 3 34 o 212. 222.
    1 3 34 o 483. 408.
    3 3 34 o 314. 293.
    5 3 34 o 457. 589.
    7 3 34 o 508. 489.
    9 3 34 < 45. 111.
    -18 4 34 o 549. 478.
    -16 4 34 o 414. 422.
    -14 4 34 o 728. 815.
    -12 4 34 o 598. 641.
    -10 4 34 < 15. 30.
    -8 4 34 < 37. 32.
    -6 4 34 o 4280. 4142.
    -4 4 34 o 548. 430.
    -2 4 34 o 1222. 1270.
    0 4 34 o 2007. 1927.
    2 4 34 o 342. 333.
    4 4 34 < -22. 0.
    6 4 34 < 37. 19.
    8 4 34 < -20. 4.
    -15 5 34 o 816. 749.
    -13 5 34 < 59. 37.
    -11 5 34 o 455. 420.
    -9 5 34 o 1186. 1139.
    -7 5 34 < -12. 10.
    -5 5 34 o 402. 447.
    -3 5 34 o 571. 571.
    -1 5 34 o 143. 88.
    1 5 34 o 245. 277.
    3 5 34 o 173. 176.
    -12 6 34 < -10. 1.
    -10 6 34 < -2. 23.
    -8 6 34 o 627. 648.
    -6 6 34 o 89. 90.
    -4 6 34 o 76. 71.
    -2 6 34 o 1588. 1546.
    -19 1 35 o 294. 271.
    -17 1 35 < 34. 43.
    -15 1 35 o 84. 147.
    -13 1 35 < 55. 3.
    -11 1 35 o 152. 110.
    -9 1 35 o 127. 152.
    -7 1 35 o 451. 400.
    -5 1 35 o 1291. 1220.
    -3 1 35 o 896. 815.
    -1 1 35 o 1014. 1163.
    1 1 35 o 111. 100.
    3 1 35 o 959. 940.
    5 1 35 o 1556. 1328.
    7 1 35 o 1540. 1639.
    9 1 35 o 1780. 1777.
    -20 2 35 o 443. 407.
    -18 2 35 < 68. 11.
    -16 2 35 o 82. 74.
    -14 2 35 o 562. 474.
    -12 2 35 o 715. 577.
    -10 2 35 < 34. 2.
    -8 2 35 o 803. 736.
    -6 2 35 o 594. 588.
    -4 2 35 < 66. 80.
    -2 2 35 < 142. 120.
    0 2 35 o 162. 114.
    2 2 35 o 886. 925.
    4 2 35 o 840. 874.
    6 2 35 o 642. 705.
    8 2 35 o 1633. 1660.
    -19 3 35 o 1768. 1623.
    -17 3 35 o 62. 98.
    -15 3 35 o 3893. 3791.
    -13 3 35 o 88. 103.
    -11 3 35 o 488. 494.
    -9 3 35 < 20. 11.
    -7 3 35 o 3391. 3176.
    -5 3 35 o 950. 1057.
    -3 3 35 o 1156. 1258.
    -1 3 35 o 901. 852.
    1 3 35 o 877. 847.
    3 3 35 < 62. 48.
    5 3 35 o 418. 535.
    7 3 35 o 1022. 1074.
    -16 4 35 < -10. 48.
    -14 4 35 o 763. 727.
    -12 4 35 o 180. 153.
    -10 4 35 o 350. 413.
    -8 4 35 o 1927. 1871.
    -6 4 35 o 320. 321.
    -4 4 35 o 552. 587.
    -2 4 35 o 2574. 2426.
    0 4 35 o 2037. 1934.
    2 4 35 o 498. 498.
    4 4 35 o 1088. 1032.
    6 4 35 o 143. 187.
    -13 5 35 o 558. 545.
    -11 5 35 o 130. 107.
    -9 5 35 < 5. 10.
    -7 5 35 < -6. 4.
    -5 5 35 o 357. 377.
    -3 5 35 o 294. 370.
    -1 5 35 o 137. 179.
    1 5 35 < 103. 208.
    3 5 35 < 34. 1.
    -8 6 35 o 407. 365.
    -6 6 35 o 96. 152.
    -18 0 36 < 20. 90.
    -16 0 36 < 39. 106.
    -14 0 36 < -14. 59.
    -12 0 36 o 3214. 3320.
    -10 0 36 o 1352. 1229.
    -8 0 36 o 8020. 8414.
    -6 0 36 o 131. 91.
    -4 0 36 o 5414. 5415.
    -2 0 36 o 588. 511.
    0 0 36 o 3483. 3813.
    2 0 36 o 942. 840.
    4 0 36 o 3276. 3345.
    6 0 36 o 518. 508.
    -19 1 36 o 1178. 1149.
    -17 1 36 < 0. 4.
    -15 1 36 o 636. 520.
    -13 1 36 o 473. 513.
    -11 1 36 o 146. 124.
    -9 1 36 o 2831. 2763.
    -7 1 36 o 141. 195.
    -5 1 36 < 64. 80.
    -3 1 36 < 67. 32.
    -1 1 36 o 205. 269.
    1 1 36 o 252. 214.
    3 1 36 < 56. 18.
    5 1 36 < -8. 1.
    7 1 36 o 228. 129.
    -18 2 36 < -58. 0.
    -16 2 36 < 35. 7.
    -14 2 36 o 2534. 2414.
    -12 2 36 o 311. 358.
    -10 2 36 < 51. 52.
    -8 2 36 o 946. 855.
    -6 2 36 o 901. 847.
    -4 2 36 o 216. 143.
    -2 2 36 < 79. 13.
    0 2 36 o 8182. 8054.
    2 2 36 < 68. 31.
    4 2 36 o 2438. 2766.
    6 2 36 o 168. 155.
    8 2 36 o 1170. 1175.
    -17 3 36 o 193. 224.
    -15 3 36 o 180. 171.
    -13 3 36 o 88. 86.
    -11 3 36 o 937. 841.
    -9 3 36 < -29. 5.
    -7 3 36 < -28. 19.
    -5 3 36 o 1228. 1135.
    -3 3 36 o 987. 1091.
    -1 3 36 < 48. 1.
    1 3 36 < 37. 0.
    3 3 36 o 341. 350.
    5 3 36 o 409. 445.
    7 3 36 o 1369. 1299.
    -14 4 36 < 40. 11.
    -12 4 36 o 2024. 1998.
    -10 4 36 o 773. 722.
    -8 4 36 < 51. 53.
    -6 4 36 o 595. 653.
    -4 4 36 o 571. 594.
    -2 4 36 < 7. 2.
    0 4 36 < 23. 41.
    2 4 36 < 54. 23.
    4 4 36 < 77. 111.
    -11 5 36 < 10. 0.
    -9 5 36 o 833. 887.
    -7 5 36 o 211. 163.
    -5 5 36 o 1481. 1487.
    -3 5 36 < 17. 33.
    -1 5 36 o 728. 739.
    -17 1 37 o 170. 162.
    -15 1 37 < -3. 1.
    -13 1 37 o 188. 302.
    -11 1 37 < 46. 52.
    -9 1 37 o 137. 134.
    -7 1 37 < 24. 11.
    -5 1 37 o 304. 346.
    -3 1 37 o 102. 101.
    -1 1 37 o 1549. 1644.
    1 1 37 < 59. 76.
    3 1 37 < 23. 1.
    5 1 37 < 55. 8.
    7 1 37 o 308. 296.
    -18 2 37 o 1067. 909.
    -16 2 37 < 0. 15.
    -14 2 37 o 339. 289.
    -12 2 37 o 187. 184.
    -10 2 37 < 64. 44.
    -8 2 37 o 2115. 2061.
    -6 2 37 o 571. 594.
    -4 2 37 o 2543. 2760.
    -2 2 37 < 129. 106.
    0 2 37 < 13. 0.
    2 2 37 o 320. 338.
    4 2 37 o 314. 239.
    6 2 37 < 63. 54.
    -15 3 37 < 37. 10.
    -13 3 37 o 1061. 808.
    -11 3 37 o 270. 237.
    -9 3 37 o 1535. 1289.
    -7 3 37 < -11. 7.
    -5 3 37 o 1731. 1527.
    -3 3 37 o 159. 140.
    -1 3 37 < -6. 0.
    1 3 37 < 15. 13.
    3 3 37 o 265. 250.
    5 3 37 o 1038. 1083.
    -14 4 37 o 234. 268.
    -12 4 37 o 380. 492.
    -10 4 37 o 1340. 1229.
    -8 4 37 o 245. 275.
    -6 4 37 o 565. 628.
    -4 4 37 o 2195. 1888.
    -2 4 37 o 924. 837.
    0 4 37 o 4550. 4269.
    2 4 37 < 59. 47.
    -7 5 37 o 525. 433.
    -5 5 37 o 271. 314.
    -16 0 38 o 1191. 1127.
    -14 0 38 o 78. 34.
    -12 0 38 o 207. 161.
    -10 0 38 o 2034. 1915.
    -8 0 38 o 328. 356.
    -6 0 38 o 133. 104.
    -4 0 38 o 1180. 1175.
    -2 0 38 o 216. 306.
    0 0 38 o 502. 630.
    2 0 38 o 518. 363.
    4 0 38 o 388. 515.
    -17 1 38 o 855. 1002.
    -15 1 38 < 3. 47.
    -13 1 38 < 25. 12.
    -11 1 38 o 66. 39.
    -9 1 38 o 482. 515.
    -7 1 38 < 52. 111.
    -5 1 38 o 387. 435.
    -3 1 38 < -50. 2.
    -1 1 38 o 160. 192.
    1 1 38 o 134. 12.
    3 1 38 o 290. 244.
    5 1 38 < 106. 1.
    -16 2 38 o 755. 626.
    -14 2 38 < -20. 2.
    -12 2 38 < 33. 5.
    -10 2 38 o 426. 472.
    -8 2 38 o 936. 923.
    -6 2 38 < -15. 17.
    -4 2 38 o 639. 699.
    -2 2 38 o 697. 659.
    0 2 38 o 158. 73.
    2 2 38 o 946. 728.
    4 2 38 < 45. 19.
    -15 3 38 o 283. 331.
    -13 3 38 < -23. 0.
    -11 3 38 < 33. 35.
    -9 3 38 o 271. 279.
    -7 3 38 o 1105. 905.
    -5 3 38 o 335. 372.
    -3 3 38 < 9. 63.
    -1 3 38 o 156. 113.
    1 3 38 o 447. 414.
    3 3 38 o 284. 218.
    -12 4 38 < 69. 39.
    -10 4 38 o 216. 232.
    -8 4 38 o 417. 355.
    -6 4 38 o 336. 488.
    -4 4 38 o 1295. 1296.
    -2 4 38 o 2729. 2832.
    0 4 38 < 39. 38.
    -15 1 39 < 61. 71.
    -13 1 39 < 45. 94.
    -11 1 39 o 631. 650.
    -9 1 39 o 1232. 1307.
    -7 1 39 o 648. 644.
    -5 1 39 < -44. 25.
    -3 1 39 o 182. 251.
    -1 1 39 o 186. 138.
    1 1 39 o 365. 408.
    3 1 39 o 220. 151.
    -14 2 39 o 148. 171.
    -12 2 39 < 12. 1.
    -10 2 39 o 219. 182.
    -8 2 39 < -54. 5.
    -6 2 39 o 100. 161.
    -4 2 39 < 22. 48.
    -2 2 39 o 136. 147.
    0 2 39 < -25. 13.
    2 2 39 o 1360. 1413.
    -13 3 39 < 9. 25.
    -11 3 39 < 46. 6.
    -9 3 39 < 101. 5.
    -7 3 39 o 428. 491.
    -5 3 39 < -53. 1.
    -3 3 39 < -5. 1.
    -1 3 39 o 579. 571.
    1 3 39 o 353. 328.
    -8 4 39 < 26. 6.
    -6 4 39 o 133. 64.
    -4 4 39 o 1434. 1344.
    -12 0 40 o 937. 858.
    -10 0 40 o 4260. 4271.
    -8 0 40 o 1116. 1221.
    -6 0 40 o 1262. 1219.
    -4 0 40 o 190. 262.
    -2 0 40 < 108. 201.
    0 0 40 o 183. 165.
    -13 1 40 o 1081. 1081.
    -11 1 40 o 1484. 1331.
    -9 1 40 o 376. 283.
    -7 1 40 o 413. 472.
    -5 1 40 < -48. 45.
    -3 1 40 o 360. 467.
    -1 1 40 < 25. 27.
    1 1 40 < 167. 229.
    -12 2 40 < 28. 31.
    -10 2 40 o 743. 677.
    -8 2 40 o 257. 160.
    -6 2 40 o 971. 901.
    -4 2 40 < 97. 99.
    -2 2 40 < 129. 85.
    0 2 40 < 68. 98.
    -9 3 40 o 188. 129.
    -7 3 40 o 1129. 1004.
    -5 3 40 o 750. 760.
    -3 3 40 o 176. 260.
    -9 1 41 o 157. 141.
    -7 1 41 o 498. 457.
    -5 1 41 o 339. 396.
    -3 1 41 o 479. 519.
    -8 2 41 < 28. 23.
    -6 2 41 < 88. 106.
    -4 2 41 < 65. 61.
_refine_special_details
;
The refinement was carried out against all reflections. The conventional
<i>R</i>-factor is always based on <i>F</i>. The goodness of fit as well as
the weighted <i>R</i>-factor are based on <i>F</i> and <i>F</i>^2^ for
refinement carried out on <i>F</i> and <i>F</i>^2^, respectively. The
threshold expression is used only for calculating <i>R</i>-factors <i>etc</i>.
and it is not relevant to the choice of reflections for refinement. The
program used for refinement, Jana2006, uses the weighting scheme based on the
experimental expectations, see _refine_ls_weighting_details, that does not
force <i>S</i> to be one. Therefore the values of <i>S</i> are usually larger
than the ones from the <i>SHELX</i> program.
;
_reflns_number_total     7053
_reflns_number_gt     5315
_reflns_threshold_expression     I>3\s(I)
_refine_ls_structure_factor_coef     F
_refine_ls_R_factor_all     0.0566
_refine_ls_R_factor_gt     0.0395
_refine_ls_wR_factor_gt     0.0445
_refine_ls_wR_factor_ref     0.0475
_refine_ls_goodness_of_fit_ref     1.68
_refine_ls_restrained_S_all     ?
_refine_ls_number_reflns     7053
_refine_ls_number_parameters     556
_refine_ls_number_restraints     7
_refine_ls_number_constraints     231
_refine_ls_hydrogen_treatment     mixed
_refine_ls_weighting_scheme     sigma
_refine_ls_weighting_details     'w = 1/(\s^2^(F)+0.0001F^2^)'
_refine_ls_shift/su_max     0.0215
_refine_ls_shift/su_mean     0.0028
_refine_diff_density_max     0.31
_refine_diff_density_min     -0.19
_refine_ls_extinction_method     none
_refine_ls_extinction_coef     ?
_refine_ls_abs_structure_details     ?
_refine_ls_abs_structure_Flack     ?
_refine_ls_abs_structure_Rogers     ?
loop_
    _atom_type_symbol
    _atom_type_scat_dispersion_real
    _atom_type_scat_dispersion_imag
    _atom_type_scat_source
    C 0.0181 0.0091 'International Tables Vol C tables 4.2.6.8 and 6.1.1.1'
    H 0.0000 0.0000 'International Tables Vol C tables 4.2.6.8 and 6.1.1.1'
    N 0.0311 0.0180 'International Tables Vol C tables 4.2.6.8 and 6.1.1.1'
    O 0.0492 0.0322 'International Tables Vol C tables 4.2.6.8 and 6.1.1.1'
_computing_data_collection     'CrysAlis PRO (Agilent, 2010)'
_computing_cell_refinement     'CrysAlis PRO (Agilent, 2010)'
_computing_data_reduction     'CrysAlis PRO (Agilent, 2010)'
_computing_structure_solution     'SUPERFLIP (Palatinus & Chapuis, 2007)'
_computing_structure_refinement
                                 'JANA2006 (Pet\<r\'i\<cek <i>et al.</i>, 2006)'
_computing_molecular_graphics     'DIAMOND (Brandenburg & Putz, 2005)'
_computing_publication_material
                                 'JANA2006 (Pet\<r\'i\<cek <i>et al.</i>, 2006)'
loop_
    _atom_site_type_symbol
    _atom_site_label
    _atom_site_fract_x
    _atom_site_fract_y
    _atom_site_fract_z
    _atom_site_U_iso_or_equiv
    _atom_site_adp_type
    _atom_site_calc_flag
    _atom_site_refinement_flags
    _atom_site_occupancy
    _atom_site_symmetry_multiplicity
    _atom_site_disorder_assembly
    _atom_site_disorder_group
    O O1 0.95371(6) 0.19541(14) 0.01694(4) 0.0419(5) Uani d . 1 8 . .
    O O2 0.78858(5) 0.22409(14) 0.12403(4) 0.0378(4) Uani d . 1 8 . .
    O O3 0.78818(5) 0.48488(14) 0.19668(4) 0.0387(5) Uani d . 1 8 . .
    O O4 0.94590(5) -0.01395(14) -0.13241(3) 0.0364(4) Uani d . 1 8 . .
    O O5 0.95161(5) -0.02816(13) -0.04311(3) 0.0325(4) Uani d . 1 8 . .
    O O6 0.94669(6) 0.28240(15) 0.34574(4) 0.0432(5) Uani d . 1 8 . .
    N N2 0.87484(6) 0.35663(14) 0.24227(4) 0.0265(5) Uani d . 1 8 . .
    N N3 0.86673(6) 0.19986(14) -0.04268(4) 0.0246(4) Uani d . 1 8 . .
    N N4 0.88014(6) 0.26264(14) 0.18386(4) 0.0269(5) Uani d . 1 8 . .
    N N1 0.87030(6) 0.12455(14) -0.10395(4) 0.0270(5) Uani d . 1 8 . .
    C C45 0.92473(8) 0.29225(19) 0.03307(5) 0.0320(6) Uani d . 1 8 . .
    C C46 0.82322(7) 0.13953(18) 0.10878(5) 0.0295(6) Uani d . 1 8 . .
    C C47 0.95436(9) 0.3752(2) 0.06230(5) 0.0418(7) Uani d . 1 8 . .
    C C48 0.88388(7) 0.51481(17) 0.18940(4) 0.0270(5) Uani d . 1 8 . .
    C C1 0.90105(7) 0.37983(17) 0.20879(5) 0.0264(5) Uani d . 1 8 . .
    C C2 0.85171(7) -0.04658(18) -0.05479(5) 0.0278(5) Uani d . 1 8 . .
    C C3 0.92609(10) 0.4723(2) 0.07911(5) 0.0424(7) Uani d . 1 8 . .
    C C4 0.85081(10) 0.75819(19) 0.15069(5) 0.0413(7) Uani d . 1 8 . .
    C C5 0.79881(8) 0.05083(19) 0.07899(5) 0.0346(6) Uani d . 1 8 . .
    C C6 0.86364(11) -0.3038(2) -0.01921(6) 0.0477(8) Uani d . 1 8 . .
    C C7 0.82775(8) 0.55781(18) 0.18302(5) 0.0312(6) Uani d . 1 8 . .
    C C8 0.83500(7) 0.21722(18) -0.01195(5) 0.0288(6) Uani d . 1 8 . .
    C C9 0.80471(9) -0.1247(2) -0.05198(5) 0.0383(7) Uani d . 1 8 . .
    C C10 0.84272(7) 0.09546(17) -0.07138(5) 0.0267(5) Uani d . 1 8 . .
    C C11 0.87636(11) 0.1786(2) -0.23652(5) 0.0477(8) Uani d . 1 8 . .
    C C12 0.89522(8) 0.34332(18) 0.34300(5) 0.0312(6) Uani d . 1 8 . .
    C C13 0.86650(8) 0.30750(17) 0.02005(5) 0.0277(5) Uani d . 1 8 . .
    C C14 0.90529(8) -0.10177(17) -0.03976(5) 0.0279(5) Uani d . 1 8 . .
    C C15 0.91066(10) -0.22970(19) -0.02197(5) 0.0384(7) Uani d . 1 8 . .
    C C16 0.81141(9) 0.67841(19) 0.16319(5) 0.0384(7) Uani d . 1 8 . .
    C C17 0.88192(7) 0.14208(17) 0.12213(5) 0.0267(5) Uani d . 1 8 . .
    C C18 0.86977(8) 0.20647(18) 0.24694(5) 0.0339(6) Uani d . 1 8 . .
    C C19 0.86484(9) 0.3312(2)   0.37219(5) 0.0368(6) Uani d . 1 8 . .
    C C20 0.84506(10) 0.1634(2) -0.20836(5) 0.0438(7) Uani d . 1 8 . .
    C C21 0.83213(8) -0.0343(2) 0.06214(5) 0.0360(6) Uani d . 1 8 . .
    C C22 0.87397(8) 0.41967(18) 0.30986(5) 0.0290(6) Uani d . 1 8 . .
    C C23 0.79147(9) 0.47089(19) 0.33567(5) 0.0384(7) Uani d . 1 8 . .
    C C24 0.88997(8) -0.03312(19) 0.07506(5) 0.0349(6) Uani d . 1 8 . .
    C C25 0.91415(8) 0.05456(18) 0.10489(5) 0.0313(6) Uani d . 1 8 . .
    C C26 0.86595(14) 0.3233(9) -0.06671(12) 0.0283(8) Uani d . 0.7544 8 . .
    C C26' 0.8776(5) 0.323(3) -0.0652(4) 0.0283(8) Uani d . 0.2456 8 . .
    C C27 0.88837(8) 0.14813(18) 0.21160(5) 0.0324(6) Uani d . 1 8 . .
    C C28 0.90970(7) 0.24526(18) 0.15184(5) 0.0297(6) Uani d . 1 8 . .
    C C29 0.92237(8) 0.05111(18) -0.16700(5) 0.0303(6) Uani d . 1 8 . .
    C C30 0.92320(9) 0.59829(18) 0.17732(5) 0.0335(6) Uani d . 1 8 . .
    C C31 0.82189(8) 0.48319(19) 0.30694(5) 0.0348(6) Uani d . 1 8 . .
    C C32 0.86847(9) 0.4870(2) 0.06741(5) 0.0404(7) Uani d . 1 8 . .
    C C33 0.81058(10) -0.2528(2) -0.03426(6) 0.0496(8) Uani d . 1 8 . .
    C C34 0.86738(8) 0.09890(19) -0.17311(5) 0.0313(6) Uani d . 1 8 . .
    C C35 0.90488(8) 0.43120(19) 0.27722(5) 0.0316(6) Uani d . 1 8 . .
    C C36 0.83919(9) 0.40474(18) 0.03783(5) 0.0352(6) Uani d . 1 8 . .
    C C37 0.81342(9) 0.39430(19) 0.36837(5) 0.0382(7) Uani d . 1 8 . .
    C C38 0.95412(9) 0.0660(2) -0.19492(6) 0.0419(7) Uani d . 1 8 . .
    C C39 0.90683(10) 0.71999(19) 0.15794(5) 0.0412(7) Uani d . 1 8 . .
    C C40 0.88940(11) 0.2730(3) -0.10092(7) 0.0297(8) Uani d . 0.7544 8 . .
    C C40' 0.8611(3) 0.2702(10) -0.1067(3) 0.0297(8) Uani d . 0.2456 8 . .
    C C41 0.93073(10) 0.1306(2) -0.22976(6) 0.0474(8) Uani d . 1 8 . .
    C C42 0.83485(8) 0.0823(2) -0.14163(5) 0.0390(7) Uani d . 1 8 . .
    C C43 0.80854(9) 0.1690(2) 0.24714(6) 0.0444(7) Uani d . 1 8 . .
    C C44 0.95226(11) 0.2901(3) -0.09486(8) 0.0457(10) Uani d . 0.7544 8 . .
    H H1C47 0.994508 0.365094 0.070848 0.0502 Uiso d . 1 8 . .
    H H1C1 0.941523 0.385416 0.21539 0.0317 Uiso d . 1 8 . .
    H H1C3 0.946827 0.530325 0.09917 0.0508 Uiso d . 1 8 . .
    H H1C4 0.839141 0.841134 0.136801 0.0495 Uiso d . 1 8 . .
    H H1C5 0.758507 0.048774 0.070097 0.0416 Uiso d . 1 8 . .
    H H1C6 0.867804 -0.391325 -0.006743 0.0572 Uiso d . 1 8 . .
    H H1C8 0.828765 0.129791 -0.001377 0.0345 Uiso d . 1 8 . .
    H H2C8 0.798809 0.256682 -0.022827 0.0345 Uiso d . 1 8 . .
    H H1C9 0.767564 -0.089786 -0.062453 0.046 Uiso d . 1 8 . .
    H H1C10 0.80234 0.09867 -0.079694 0.0321 Uiso d . 1 8 . .
    H H1C11 0.860151 0.22247 -0.260745 0.0572 Uiso d . 1 8 . .
    H H1C15 0.94756 -0.266204 -0.011581 0.0461 Uiso d . 1 8 . .
    H H1C16 0.772569 0.706364 0.158165 0.0461 Uiso d . 1 8 . .
    H H1C18 0.892046 0.171781 0.270903 0.0407 Uiso d . 1 8 . .
    H H1C19 0.879891 0.278525 0.395072 0.0442 Uiso d . 1 8 . .
    H H1C20 0.80716 0.197972 -0.213141 0.0525 Uiso d . 1 8 . .
    H H1C21 0.814971 -0.094283 0.041399 0.0432 Uiso d . 1 8 . .
    H H1C23 0.755492 0.514983 0.332976 0.0461 Uiso d . 1 8 . .
    H H1C24 0.913261 -0.092445 0.063519 0.0419 Uiso d . 1 8 . .
    H H1C25 0.954443 0.054698 0.113879 0.0375 Uiso d . 1 8 . .
    H H1C27 0.927746 0.125176 0.218571 0.0389 Uiso d . 1 8 . .
    H H2C27 0.86383 0.074385 0.200981 0.0389 Uiso d . 1 8 . .
    H H1C28 0.948094 0.218689 0.162231 0.0357 Uiso d . 1 8 . .
    H H2C28 0.911812 0.331383 0.139295 0.0357 Uiso d . 1 8 . .
    H H1C30 0.962178 0.571479 0.182448 0.0402 Uiso d . 1 8 . .
    H H1C31 0.806747 0.537041 0.284312 0.0418 Uiso d . 1 8 . .
    H H1C32 0.848835 0.553251 0.07959 0.0485 Uiso d . 1 8 . .
    H H1C33 0.777712 -0.305035 -0.032587 0.0595 Uiso d . 1 8 . .
    H H1C35 0.908257 0.525479 0.270808 0.0379 Uiso d . 1 8 . .
    H H2C35 0.942308 0.394912 0.285534 0.0379 Uiso d . 1 8 . .
    H H1C36 0.799047 0.415411 0.029464 0.0422 Uiso d . 1 8 . .
    H H1C37 0.792598 0.385145 0.388555 0.0458 Uiso d . 1 8 . .
    H H1C38 0.992093 0.031886 -0.190284 0.0503 Uiso d . 1 8 . .
    H H1C39 0.934258 0.77688 0.149677 0.0494 Uiso d . 1 8 . .
    H H1C41 0.952701 0.141814 -0.249219 0.0568 Uiso d . 1 8 . .
    H H1C42 0.801503 0.137883 -0.147465 0.0468 Uiso d . 1 8 . .
    H H2C42 0.824181 -0.011411 -0.14019 0.0468 Uiso d . 1 8 . .
    H H1C43 0.805315 0.071928 0.249169 0.0532 Uiso d . 1 8 . .
    H H2C43 0.79764 0.211737 0.268958 0.0532 Uiso d . 1 8 . .
    H H3C43 0.784286 0.199906 0.223437 0.0532 Uiso d . 1 8 . .
    H H1C44 0.964516 0.259305 -0.117596 0.0548 Uiso d . 0.7544 8 . .
    H H2C44 0.961823 0.384565 -0.090395 0.0548 Uiso d . 0.7544 8 . .
    H H3C44 0.970606 0.237512 -0.072721 0.0548 Uiso d . 0.7544 8 . .
    H H5 0.9826(6) -0.0767(17) -0.0353(5) 0.039 Uiso d . 1 8 . .
    H H1 0.9318(8) 0.172(2) -0.0056(4) 0.0503 Uiso d . 1 8 . .
    H H2 0.8099(8) 0.260(2) 0.1452(4) 0.0454 Uiso d . 1 8 . .
    H H3 0.8089(8) 0.4317(18) 0.2144(5) 0.0464 Uiso d . 1 8 . .
    H H4 0.9296(8) 0.0246(19) -0.1150(5) 0.0437 Uiso d . 1 8 . .
    H H6 0.9458(9) 0.2057(14) 0.3587(6) 0.0519 Uiso d . 1 8 . .
    C C44' 0.9383(3) 0.3680(9) -0.0554(2) 0.046(3) Uani d . 0.2456 8 . .
    H H1C26 0.891045 0.390171 -0.052417 0.0339 Uiso d . 0.7544 8 . .
    H H2C26 0.827656 0.352997 -0.075848 0.0339 Uiso d . 0.7544 8 . .
    H H1C40 0.876076 0.323585 -0.124471 0.0356 Uiso d . 0.7544 8 . .
    H H1C44' 0.961796 0.295871 -0.061466 0.0556 Uiso d . 0.2456 8 . .
    H H2C44' 0.942857 0.447344 -0.070407 0.0556 Uiso d . 0.2456 8 . .
    H H3C44' 0.949117 0.389126 -0.02818 0.0556 Uiso d . 0.2456 8 . .
    H H1C26' 0.857458 0.402884 -0.059874 0.0339 Uiso d . 0.2456 8 . .
    H H1C40' 0.821774 0.288173 -0.11693 0.0356 Uiso d . 0.2456 8 . .
    H H2C40' 0.885218 0.309841 -0.122001 0.0356 Uiso d . 0.2456 8 . .
loop_
    _atom_site_aniso_label
    _atom_site_aniso_U_11
    _atom_site_aniso_U_22
    _atom_site_aniso_U_33
    _atom_site_aniso_U_12
    _atom_site_aniso_U_13
    _atom_site_aniso_U_23
    _atom_site_aniso_type_symbol
    O1 0.0347(8) 0.0531(9) 0.0331(7) 0.0104(7) -0.0034(6) -0.0128(6) O
    O2 0.0272(7) 0.0461(8) 0.0412(7) 0.0076(6) 0.0094(6) 0.0000(6) O
    O3 0.0290(7) 0.0408(8) 0.0455(8) 0.0031(6) 0.0061(6) 0.0078(6) O
    O4 0.0315(7) 0.0484(8) 0.0300(7) 0.0092(6) 0.0080(5) 0.0007(6) O
    O5 0.0257(7) 0.0311(7) 0.0387(7) 0.0019(6) 0.0022(5) 0.0043(5) O
    O6 0.0355(8) 0.0516(9) 0.0413(8) 0.0016(7) 0.0055(6) 0.0141(6) O
    N2 0.0295(8) 0.0268(8) 0.0248(7) -0.0020(6) 0.0092(6) 0.0023(6) N
    N3 0.0265(8) 0.0252(7) 0.0231(7) -0.0003(6) 0.0078(6) 0.0002(5) N
    N4 0.0295(8) 0.0246(7) 0.0288(7) 0.0011(6) 0.0111(6) 0.0044(6) N
    N1 0.0283(8) 0.0307(8) 0.0214(7) -0.0002(7) 0.0040(6) -0.0004(6) N
    C45 0.0384(11) 0.0342(10) 0.0245(8) -0.0008(9) 0.0090(7) -0.0015(7) C
    C46 0.0301(10) 0.0314(9) 0.0290(9) 0.0030(8) 0.0111(7) 0.0083(7) C
    C47 0.0438(12) 0.0495(12) 0.0319(10) -0.0102(10) 0.0074(9) -0.0068(9) C
    C48 0.0333(10) 0.0249(9) 0.0233(8) -0.0007(8) 0.0073(7) 0.0004(6) C
    C1 0.0244(9) 0.0292(9) 0.0268(8) -0.0002(8) 0.0081(7) 0.0026(7) C
    C2 0.0312(10) 0.0306(9) 0.0237(8) -0.0072(8) 0.0102(7) -0.0064(7) C
    C3 0.0607(14) 0.0411(11) 0.0287(9) -0.0196(11) 0.0173(9) -0.0084(8) C
    C4 0.0696(15) 0.0242(10) 0.0299(10) 0.0028(10) 0.0102(9) 0.0040(7) C
    C5 0.0285(10) 0.0416(11) 0.0329(9) -0.0037(9) 0.0046(8) 0.0072(8) C
    C6 0.0780(17) 0.0314(11) 0.0403(11) -0.0098(12) 0.0275(11) -0.0033(8) C
    C7 0.0351(10) 0.0299(9) 0.0279(9) -0.0018(8) 0.0056(7) 0.0003(7) C
    C8 0.0290(9) 0.0317(9) 0.0274(8) -0.0004(8) 0.0102(7) 0.0002(7) C
    C9 0.0379(11) 0.0419(11) 0.0397(10) -0.0140(9) 0.0184(9) -0.0160(8) C
    C10 0.0202(9) 0.0338(10) 0.0260(8) -0.0021(8) 0.0047(7) -0.0033(7) C
    C11 0.0825(18) 0.0329(11) 0.0263(10) -0.0001(11) 0.0089(10) 0.0015(8) C
    C12 0.0304(10) 0.0323(10) 0.0297(9) -0.0032(8) 0.0041(7) -0.0005(7) C
    C13 0.0352(10) 0.0272(9) 0.0230(8) -0.0023(8) 0.0111(7) 0.0025(7) C
    C14 0.0345(10) 0.0276(9) 0.0219(8) -0.0048(8) 0.0071(7) -0.0034(7) C
    C15 0.0586(14) 0.0296(10) 0.0278(9) -0.0006(10) 0.0109(9) -0.0007(7) C
    C16 0.0466(12) 0.0350(11) 0.0311(9) 0.0101(10) 0.0026(9) 0.0021(8) C
    C17 0.0268(9) 0.0286(9) 0.0263(8) 0.0009(8) 0.0095(7) 0.0069(7) C
    C18 0.0430(11) 0.0288(9) 0.0326(9) 0.0040(9) 0.0140(8) 0.0068(7) C
    C19 0.0485(12) 0.0352(10) 0.0260(9) -0.0087(9) 0.0063(8) 0.0026(8) C
    C20 0.0532(13) 0.0447(12) 0.0296(10) 0.0138(10) 0.0004(9) -0.0035(8) C
    C21 0.0423(12) 0.0368(10) 0.0288(9) -0.0073(9) 0.0073(8) 0.0017(8) C
    C22 0.0331(10) 0.0286(9) 0.0257(8) -0.0065(8) 0.0074(7) -0.0020(7) C
    C23 0.0408(12) 0.0339(10) 0.0445(11) -0.0013(9) 0.0179(9) -0.0031(8) C
    C24 0.0419(11) 0.0328(10) 0.0331(9) 0.0023(9) 0.0149(8) 0.0010(8) C
    C25 0.0284(10) 0.0352(10) 0.0317(9) 0.0024(8) 0.0100(8) 0.0046(7) C
    C26 0.0286(17) 0.0292(10) 0.0274(9) -0.001(2) 0.0069(11) 0.0027(8) C
    C26' 0.0286(17) 0.0292(10) 0.0274(9) -0.001(2) 0.0069(11) 0.0027(8) C
    C27 0.0372(11) 0.0279(9) 0.0335(9) 0.0035(8) 0.0106(8) 0.0063(7) C
    C28 0.0270(9) 0.0335(10) 0.0317(9) 0.0008(8) 0.0130(7) 0.0029(7) C
    C29 0.0321(10) 0.0313(9) 0.0276(9) -0.0044(8) 0.0069(7) -0.0031(7) C
    C30 0.0405(11) 0.0320(10) 0.0294(9) -0.0052(9) 0.0105(8) -0.0012(7) C
    C31 0.0381(11) 0.0324(10) 0.0352(10) 0.0004(9) 0.0108(8) 0.0022(8) C
    C32 0.0614(14) 0.0312(10) 0.0349(10) -0.0032(10) 0.0244(9) -0.0045(8) C
    C33 0.0659(16) 0.0401(12) 0.0533(12) -0.0272(12) 0.0364(11) -0.0151(10) C
    C34 0.0322(10) 0.0358(10) 0.0251(9) 0.0022(8) 0.0042(7) -0.0052(7) C
    C35 0.0293(10) 0.0370(10) 0.0280(9) -0.0033(8) 0.0052(7) 0.0017(7) C
    C36 0.0436(12) 0.0351(10) 0.0303(9) -0.0011(9) 0.0156(8) 0.0012(8) C
    C37 0.0496(12) 0.0357(10) 0.0343(10) -0.0097(10) 0.0202(9) -0.0080(8) C
    C38 0.0379(11) 0.0512(12) 0.0401(11) -0.0100(10) 0.0161(9) -0.0080(9) C
    C39 0.0628(15) 0.0291(10) 0.0348(10) -0.0097(10) 0.0175(9) 0.0019(8) C
    C40 0.0323(16) 0.0304(11) 0.0286(12) -0.0050(15) 0.0117(14) -0.0006(9) C
    C40' 0.0323(16) 0.0304(11) 0.0286(12) -0.0050(15) 0.0117(14) -0.0006(9) C
    C41 0.0679(16) 0.0454(12) 0.0342(11) -0.0190(12) 0.0229(10) -0.0054(9) C
    C42 0.0252(10) 0.0641(14) 0.0255(9) 0.0040(10) 0.0006(7) -0.0089(9) C
    C43 0.0505(13) 0.0336(11) 0.0552(12) -0.0045(10) 0.0251(10) 0.0014(9) C
    C44 0.0408(15) 0.0439(16) 0.0599(18) -0.0174(13) 0.0277(13) -0.0201(13) C
    C44' 0.046(5) 0.058(6) 0.032(4) -0.020(5) 0.003(4) 0.007(4) C
loop_
    _geom_bond_atom_site_label_1
    _geom_bond_atom_site_label_2
    _geom_bond_site_symmetry_1
    _geom_bond_site_symmetry_2
    _geom_bond_distance
    _geom_bond_publ_flag
    O1 C45 . . 1.375(2) ?
    O1 H1 . . 0.883(14) ?
    O2 C46 . . 1.370(2) ?
    O2 H2 . . 0.883(15) ?
    O3 C7 . . 1.365(2) ?
    O3 H3 . . 0.883(16) ?
    O4 C29 . . 1.383(2) ?
    O4 H4 . . 0.883(19) ?
    O5 C14 . . 1.362(2) ?
    O5 H5 . . 0.883(14) ?
    O6 C12 . . 1.369(2) ?
    O6 H6 . . 0.883(16) ?
    N2 C1 . . 1.471(2) ?
    N2 C18 . . 1.491(2) ?
    N2 C35 . . 1.480(2) ?
    N3 C8 . . 1.466(2) ?
    N3 C10 . . 1.468(2) ?
    N3 C26 . . 1.475(7) ?
    N3 C26' . . 1.50(2) ?
    N4 C1 . . 1.469(2) ?
    N4 C27 . . 1.473(2) ?
    N4 C28 . . 1.469(2) ?
    N1 C10 . . 1.473(2) ?
    N1 C40 . . 1.525(3) ?
    N1 C40' . . 1.447(10) ?
    N1 C42 . . 1.475(2) ?
    C45 C47 . . 1.384(2) ?
    C45 C13 . . 1.395(3) ?
    C46 C5 . . 1.392(2) ?
    C46 C17 . . 1.400(2) ?
    C47 C3 . . 1.380(3) ?
    C47 H1C47 . . 0.96 ?
    C48 C1 . . 1.507(2) ?
    C48 C7 . . 1.396(3) ?
    C48 C30 . . 1.391(3) ?
    C1 H1C1 . . 0.96 ?
    C2 C9 . . 1.395(3) ?
    C2 C10 . . 1.509(2) ?
    C2 C14 . . 1.402(2) ?
    C3 C32 . . 1.376(3) ?
    C3 H1C3 . . 0.96 ?
    C4 C16 . . 1.379(3) ?
    C4 C39 . . 1.379(3) ?
    C4 H1C4 . . 0.96 ?
    C5 C21 . . 1.381(3) ?
    C5 H1C5 . . 0.96 ?
    C6 C15 . . 1.373(3) ?
    C6 C33 . . 1.376(3) ?
    C6 H1C6 . . 0.96 ?
    C7 C16 . . 1.388(2) ?
    C8 C13 . . 1.505(2) ?
    C8 H1C8 . . 0.96 ?
    C8 H2C8 . . 0.96 ?
    C9 C33 . . 1.396(3) ?
    C9 H1C9 . . 0.96 ?
    C10 H1C10 . . 0.96 ?
    C11 C20 . . 1.379(3) ?
    C11 C41 . . 1.371(4) ?
    C11 H1C11 . . 0.96 ?
    C12 C19 . . 1.392(3) ?
    C12 C22 . . 1.388(2) ?
    C13 C36 . . 1.385(3) ?
    C14 C15 . . 1.396(2) ?
    C15 H1C15 . . 0.96 ?
    C16 H1C16 . . 0.96 ?
    C17 C25 . . 1.386(3) ?
    C17 C28 . . 1.506(2) ?
    C18 C27 . . 1.522(3) ?
    C18 C43 . . 1.531(3) ?
    C18 H1C18 . . 0.96 ?
    C19 C37 . . 1.372(3) ?
    C19 H1C19 . . 0.96 ?
    C20 C34 . . 1.393(2) ?
    C20 H1C20 . . 0.96 ?
    C21 C24 . . 1.378(3) ?
    C21 H1C21 . . 0.96 ?
    C22 C31 . . 1.392(3) ?
    C22 C35 . . 1.504(3) ?
    C23 C31 . . 1.379(3) ?
    C23 C37 . . 1.381(3) ?
    C23 H1C23 . . 0.96 ?
    C24 C25 . . 1.385(2) ?
    C24 H1C24 . . 0.96 ?
    C25 H1C25 . . 0.96 ?
    C26 C26' . . 0.277(11) ?
    C26 C40 . . 1.520(6) ?
    C26 C40' . . 1.479(10) ?
    C26 H1C26 . . 0.96 ?
    C26 H2C26 . . 0.96 ?
    C26 H1C26' . . 0.8552 ?
    C26' C40 . . 1.436(16) ?
    C26' C40' . . 1.520(17) ?
    C26' C44' . . 1.502(15) ?
    C26' H1C26 . . 0.8205 ?
    C26' H1C26' . . 0.96 ?
    C27 H1C27 . . 0.96 ?
    C27 H2C27 . . 0.96 ?
    C28 H1C28 . . 0.96 ?
    C28 H2C28 . . 0.96 ?
    C29 C34 . . 1.386(3) ?
    C29 C38 . . 1.380(3) ?
    C30 C39 . . 1.390(3) ?
    C30 H1C30 . . 0.96 ?
    C31 H1C31 . . 0.96 ?
    C32 C36 . . 1.385(2) ?
    C32 H1C32 . . 0.96 ?
    C33 H1C33 . . 0.96 ?
    C34 C42 . . 1.500(3) ?
    C35 H1C35 . . 0.96 ?
    C35 H2C35 . . 0.96 ?
    C36 H1C36 . . 0.96 ?
    C37 H1C37 . . 0.96 ?
    C38 C41 . . 1.388(3) ?
    C38 H1C38 . . 0.96 ?
    C39 H1C39 . . 0.96 ?
    C40 C40' . . 0.673(8) ?
    C40 C44 . . 1.502(4) ?
    C40 H1C40 . . 0.96 ?
    C40 H2C40' . . 0.8114 ?
    C40' H1C40 . . 0.9475 ?
    C40' H1C40' . . 0.96 ?
    C40' H2C40' . . 0.96 ?
    C41 H1C41 . . 0.96 ?
    C42 H1C42 . . 0.96 ?
    C42 H2C42 . . 0.96 ?
    C43 H1C43 . . 0.96 ?
    C43 H2C43 . . 0.96 ?
    C43 H3C43 . . 0.96 ?
    C44 H1C44 . . 0.96 ?
    C44 H2C44 . . 0.96 ?
    C44 H3C44 . . 0.96 ?
    H3C44 H1C44' . . 0.7529 ?
    C44' H1C44' . . 0.96 ?
    C44' H2C44' . . 0.96 ?
    C44' H3C44' . . 0.96 ?
    H1C26 H1C26' . . 0.8097 ?
    H1C40 H2C40' . . 0.258 ?
loop_
    _geom_angle_atom_site_label_1
    _geom_angle_atom_site_label_2
    _geom_angle_atom_site_label_3
    _geom_angle_site_symmetry_1
    _geom_angle_site_symmetry_2
    _geom_angle_site_symmetry_3
    _geom_angle
    _geom_angle_publ_flag
    C45 O1 H1 . . . 106.7(13) ?
    C46 O2 H2 . . . 106.0(13) ?
    C7 O3 H3 . . . 102.9(13) ?
    C29 O4 H4 . . . 104.5(11) ?
    C14 O5 H5 . . . 110.5(11) ?
    C12 O6 H6 . . . 106.6(15) ?
    C1 N2 C18 . . . 107.53(13) ?
    C1 N2 C35 . . . 111.58(13) ?
    C18 N2 C35 . . . 115.78(12) ?
    C8 N3 C10 . . . 113.25(13) ?
    C8 N3 C26 . . . 112.5(2) ?
    C8 N3 C26' . . . 118.3(7) ?
    C10 N3 C26 . . . 103.0(2) ?
    C10 N3 C26' . . . 106.9(7) ?
    C26 N3 C26' . . . 10.6(4) ?
    C1 N4 C27 . . . 102.83(12) ?
    C1 N4 C28 . . . 112.68(14) ?
    C27 N4 C28 . . . 113.58(14) ?
    C10 N1 C40 . . . 108.22(15) ?
    C10 N1 C40' . . . 98.8(4) ?
    C10 N1 C42 . . . 111.70(13) ?
    C40 N1 C40' . . . 26.0(3) ?
    C40 N1 C42 . . . 116.13(15) ?
    C40' N1 C42 . . . 99.6(3) ?
    O1 C45 C47 . . . 118.88(17) ?
    O1 C45 C13 . . . 120.66(15) ?
    C47 C45 C13 . . . 120.46(18) ?
    O2 C46 C5 . . . 118.46(15) ?
    O2 C46 C17 . . . 121.52(14) ?
    C5 C46 C17 . . . 120.01(17) ?
    C45 C47 C3 . . . 119.88(19) ?
    C45 C47 H1C47 . . . 120.06 ?
    C3 C47 H1C47 . . . 120.06 ?
    C1 C48 C7 . . . 120.21(16) ?
    C1 C48 C30 . . . 121.01(16) ?
    C7 C48 C30 . . . 118.79(16) ?
    N2 C1 N4 . . . 101.73(13) ?
    N2 C1 C48 . . . 111.92(14) ?
    N2 C1 H1C1 . . . 114.25 ?
    N4 C1 C48 . . . 113.09(12) ?
    N4 C1 H1C1 . . . 113.11 ?
    C48 C1 H1C1 . . . 103.16 ?
    C9 C2 C10 . . . 118.91(15) ?
    C9 C2 C14 . . . 117.77(16) ?
    C10 C2 C14 . . . 123.21(16) ?
    C47 C3 C32 . . . 120.67(18) ?
    C47 C3 H1C3 . . . 119.66 ?
    C32 C3 H1C3 . . . 119.66 ?
    C16 C4 C39 . . . 120.63(18) ?
    C16 C4 H1C4 . . . 119.69 ?
    C39 C4 H1C4 . . . 119.69 ?
    C46 C5 C21 . . . 120.52(17) ?
    C46 C5 H1C5 . . . 119.74 ?
    C21 C5 H1C5 . . . 119.74 ?
    C15 C6 C33 . . . 120.14(19) ?
    C15 C6 H1C6 . . . 119.93 ?
    C33 C6 H1C6 . . . 119.93 ?
    O3 C7 C48 . . . 121.33(15) ?
    O3 C7 C16 . . . 118.56(17) ?
    C48 C7 C16 . . . 120.09(18) ?
    N3 C8 C13 . . . 110.95(14) ?
    N3 C8 H1C8 . . . 109.47 ?
    N3 C8 H2C8 . . . 109.47 ?
    C13 C8 H1C8 . . . 109.47 ?
    C13 C8 H2C8 . . . 109.47 ?
    H1C8 C8 H2C8 . . . 107.95 ?
    C2 C9 C33 . . . 121.36(18) ?
    C2 C9 H1C9 . . . 119.32 ?
    C33 C9 H1C9 . . . 119.32 ?
    N3 C10 N1 . . . 102.71(13) ?
    N3 C10 C2 . . . 112.10(12) ?
    N3 C10 H1C10 . . . 114.45 ?
    N1 C10 C2 . . . 115.33(15) ?
    N1 C10 H1C10 . . . 111.16 ?
    C2 C10 H1C10 . . . 101.59 ?
    C20 C11 C41 . . . 119.70(18) ?
    C20 C11 H1C11 . . . 120.15 ?
    C41 C11 H1C11 . . . 120.15 ?
    O6 C12 C19 . . . 122.05(15) ?
    O6 C12 C22 . . . 117.56(17) ?
    C19 C12 C22 . . . 120.39(17) ?
    C45 C13 C8 . . . 119.78(16) ?
    C45 C13 C36 . . . 118.31(15) ?
    C8 C13 C36 . . . 121.89(16) ?
    O5 C14 C2 . . . 118.51(15) ?
    O5 C14 C15 . . . 121.11(16) ?
    C2 C14 C15 . . . 120.38(18) ?
    C6 C15 C14 . . . 120.60(19) ?
    C6 C15 H1C15 . . . 119.7 ?
    C14 C15 H1C15 . . . 119.7 ?
    C4 C16 C7 . . . 120.16(19) ?
    C4 C16 H1C16 . . . 119.92 ?
    C7 C16 H1C16 . . . 119.92 ?
    C46 C17 C25 . . . 118.08(15) ?
    C46 C17 C28 . . . 121.01(16) ?
    C25 C17 C28 . . . 120.69(15) ?
    N2 C18 C27 . . . 103.64(15) ?
    N2 C18 C43 . . . 109.93(15) ?
    N2 C18 H1C18 . . . 113.77 ?
    C27 C18 C43 . . . 111.83(15) ?
    C27 C18 H1C18 . . . 111.94 ?
    C43 C18 H1C18 . . . 105.87 ?
    C12 C19 C37 . . . 120.23(16) ?
    C12 C19 H1C19 . . . 119.89 ?
    C37 C19 H1C19 . . . 119.89 ?
    C11 C20 C34 . . . 121.3(2) ?
    C11 C20 H1C20 . . . 119.35 ?
    C34 C20 H1C20 . . . 119.35 ?
    C5 C21 C24 . . . 120.11(16) ?
    C5 C21 H1C21 . . . 119.95 ?
    C24 C21 H1C21 . . . 119.95 ?
    C12 C22 C31 . . . 118.04(17) ?
    C12 C22 C35 . . . 121.71(16) ?
    C31 C22 C35 . . . 120.23(15) ?
    C31 C23 C37 . . . 119.13(19) ?
    C31 C23 H1C23 . . . 120.44 ?
    C37 C23 H1C23 . . . 120.44 ?
    C21 C24 C25 . . . 119.29(18) ?
    C21 C24 H1C24 . . . 120.36 ?
    C25 C24 H1C24 . . . 120.36 ?
    C17 C25 C24 . . . 121.99(17) ?
    C17 C25 H1C25 . . . 119 ?
    C24 C25 H1C25 . . . 119 ?
    N3 C26 C26' . . . 90(5) ?
    N3 C26 C40 . . . 103.0(5) ?
    N3 C26 C40' . . . 104.1(6) ?
    N3 C26 H1C26 . . . 109.47 ?
    N3 C26 H2C26 . . . 109.47 ?
    N3 C26 H1C26' . . . 124.3 ?
    C26' C26 C40 . . . 67(3) ?
    C26' C26 C40' . . . 93(3) ?
    C26' C26 H1C26 . . . 52.3 ?
    C26' C26 H2C26 . . . 160.01 ?
    C26' C26 H1C26' . . . 103.89 ?
    C40 C26 C40' . . . 25.9(3) ?
    C40 C26 H1C26 . . . 109.47 ?
    C40 C26 H2C26 . . . 109.47 ?
    C40 C26 H1C26' . . . 132.3 ?
    C40' C26 H1C26 . . . 130.53 ?
    C40' C26 H2C26 . . . 85.15 ?
    C40' C26 H1C26' . . . 127.88 ?
    H1C26 C26 H2C26 . . . 115.22 ?
    H1C26 C26 H1C26' . . . 52.59 ?
    H2C26 C26 H1C26' . . . 62.8 ?
    N3 C26' C26 . . . 79(5) ?
    N3 C26' C40 . . . 105.9(17) ?
    N3 C26' C40' . . . 100.8(15) ?
    N3 C26' C44' . . . 112.9(11) ?
    N3 C26' H1C26 . . . 116.81 ?
    N3 C26' H1C26' . . . 113.51 ?
    C26 C26' C40 . . . 102(3) ?
    C26 C26' C40' . . . 76(3) ?
    C26 C26' C44' . . . 163(7) ?
    C26 C26' H1C26 . . . 112.21 ?
    C26 C26' H1C26' . . . 59.85 ?
    C40 C26' C40' . . . 26.1(4) ?
    C40 C26' C44' . . . 86.0(7) ?
    C40 C26' H1C26 . . . 128.59 ?
    C40 C26' H1C26' . . . 130.97 ?
    C40' C26' C44' . . . 111.2(9) ?
    C40' C26' H1C26 . . . 142.25 ?
    C40' C26' H1C26' . . . 115.17 ?
    C44' C26' H1C26 . . . 52.38 ?
    C44' C26' H1C26' . . . 103.56 ?
    H1C26 C26' H1C26' . . . 53.4 ?
    N4 C27 C18 . . . 103.41(14) ?
    N4 C27 H1C27 . . . 109.47 ?
    N4 C27 H2C27 . . . 109.47 ?
    C18 C27 H1C27 . . . 109.47 ?
    C18 C27 H2C27 . . . 109.47 ?
    H1C27 C27 H2C27 . . . 114.92 ?
    N4 C28 C17 . . . 113.00(14) ?
    N4 C28 H1C28 . . . 109.47 ?
    N4 C28 H2C28 . . . 109.47 ?
    C17 C28 H1C28 . . . 109.47 ?
    C17 C28 H2C28 . . . 109.47 ?
    H1C28 C28 H2C28 . . . 105.7 ?
    O4 C29 C34 . . . 119.56(16) ?
    O4 C29 C38 . . . 119.14(16) ?
    C34 C29 C38 . . . 121.30(16) ?
    C48 C30 C39 . . . 120.92(19) ?
    C48 C30 H1C30 . . . 119.54 ?
    C39 C30 H1C30 . . . 119.54 ?
    C22 C31 C23 . . . 121.81(16) ?
    C22 C31 H1C31 . . . 119.1 ?
    C23 C31 H1C31 . . . 119.1 ?
    C3 C32 C36 . . . 119.13(19) ?
    C3 C32 H1C32 . . . 120.43 ?
    C36 C32 H1C32 . . . 120.44 ?
    C6 C33 C9 . . . 119.7(2) ?
    C6 C33 H1C33 . . . 120.13 ?
    C9 C33 H1C33 . . . 120.13 ?
    C20 C34 C29 . . . 117.91(18) ?
    C20 C34 C42 . . . 122.73(17) ?
    C29 C34 C42 . . . 119.35(15) ?
    N2 C35 C22 . . . 111.06(14) ?
    N2 C35 H1C35 . . . 109.47 ?
    N2 C35 H2C35 . . . 109.47 ?
    C22 C35 H1C35 . . . 109.47 ?
    C22 C35 H2C35 . . . 109.47 ?
    H1C35 C35 H2C35 . . . 107.83 ?
    C13 C36 C32 . . . 121.52(19) ?
    C13 C36 H1C36 . . . 119.24 ?
    C32 C36 H1C36 . . . 119.24 ?
    C19 C37 C23 . . . 120.4(2) ?
    C19 C37 H1C37 . . . 119.8 ?
    C23 C37 H1C37 . . . 119.8 ?
    C29 C38 C41 . . . 119.5(2) ?
    C29 C38 H1C38 . . . 120.26 ?
    C41 C38 H1C38 . . . 120.26 ?
    C4 C39 C30 . . . 119.3(2) ?
    C4 C39 H1C39 . . . 120.33 ?
    C30 C39 H1C39 . . . 120.33 ?
    N1 C40 C26 . . . 101.9(3) ?
    N1 C40 C26' . . . 106.0(10) ?
    N1 C40 C40' . . . 70.4(9) ?
    N1 C40 C44 . . . 113.6(2) ?
    N1 C40 H1C40 . . . 113.15 ?
    N1 C40 H2C40' . . . 112.69 ?
    C26 C40 C26' . . . 10.2(4) ?
    C26 C40 C40' . . . 73.7(8) ?
    C26 C40 C44 . . . 113.1(2) ?
    C26 C40 H1C40 . . . 113.65 ?
    C26 C40 H2C40' . . . 125.74 ?
    C26' C40 C40' . . . 83.9(9) ?
    C26' C40 C44 . . . 103.0(5) ?
    C26' C40 H1C40 . . . 118.92 ?
    C26' C40 H2C40' . . . 129.57 ?
    C40' C40 C44 . . . 170.1(9) ?
    C40' C40 H1C40 . . . 68.34 ?
    C40' C40 H2C40' . . . 79.99 ?
    C44 C40 H1C40 . . . 101.93 ?
    C44 C40 H2C40' . . . 90.15 ?
    H1C40 C40 H2C40' . . . 13.73 ?
    N1 C40' C26 . . . 107.8(6) ?
    N1 C40' C26' . . . 105.8(11) ?
    N1 C40' C40 . . . 83.5(9) ?
    N1 C40' H1C40 . . . 120.94 ?
    N1 C40' H1C40' . . . 109.47 ?
    N1 C40' H2C40' . . . 109.47 ?
    C26 C40' C26' . . . 10.5(5) ?
    C26 C40' C40 . . . 80.4(8) ?
    C26 C40' H1C40 . . . 118 ?
    C26 C40' H1C40' . . . 99.32 ?
    C26 C40' H2C40' . . . 117.22 ?
    C26' C40' C40 . . . 69.9(8) ?
    C26' C40' H1C40 . . . 112.64 ?
    C26' C40' H1C40' . . . 109.47 ?
    C26' C40' H2C40' . . . 109.47 ?
    C40 C40' H1C40 . . . 70.33 ?
    C40 C40' H1C40' . . . 166.15 ?
    C40 C40' H2C40' . . . 56.34 ?
    H1C40 C40' H1C40' . . . 98.09 ?
    H1C40 C40' H2C40' . . . 15.53 ?
    H1C40' C40' H2C40' . . . 112.95 ?
    C11 C41 C38 . . . 120.3(2) ?
    C11 C41 H1C41 . . . 119.85 ?
    C38 C41 H1C41 . . . 119.84 ?
    N1 C42 C34 . . . 109.58(15) ?
    N1 C42 H1C42 . . . 109.47 ?
    N1 C42 H2C42 . . . 109.47 ?
    C34 C42 H1C42 . . . 109.47 ?
    C34 C42 H2C42 . . . 109.47 ?
    H1C42 C42 H2C42 . . . 109.36 ?
    C18 C43 H1C43 . . . 109.47 ?
    C18 C43 H2C43 . . . 109.47 ?
    C18 C43 H3C43 . . . 109.47 ?
    H1C43 C43 H2C43 . . . 109.47 ?
    H1C43 C43 H3C43 . . . 109.47 ?
    H2C43 C43 H3C43 . . . 109.47 ?
    C40 C44 H1C44 . . . 109.47 ?
    C40 C44 H2C44 . . . 109.47 ?
    C40 C44 H3C44 . . . 109.47 ?
    H1C44 C44 H2C44 . . . 109.47 ?
    H1C44 C44 H3C44 . . . 109.47 ?
    H2C44 C44 H3C44 . . . 109.47 ?
    C44 H3C44 H1C44' . . . 83.26 ?
    C26' C44' H1C44' . . . 109.47 ?
    C26' C44' H2C44' . . . 109.47 ?
    C26' C44' H3C44' . . . 109.47 ?
    H1C44' C44' H2C44' . . . 109.47 ?
    H1C44' C44' H3C44' . . . 109.47 ?
    H2C44' C44' H3C44' . . . 109.47 ?
    C26 H1C26 C26' . . . 15.48 ?
    C26 H1C26 H1C26' . . . 57.04 ?
    C26' H1C26 H1C26' . . . 72.15 ?
    C40 H1C40 C40' . . . 41.33 ?
    C40 H1C40 H2C40' . . . 48.26 ?
    C40' H1C40 H2C40' . . . 84.98 ?
    H3C44 H1C44' C44' . . . 157.81 ?
    C26 H1C26' C26' . . . 16.26 ?
    C26 H1C26' H1C26 . . . 70.37 ?
    C26' H1C26' H1C26 . . . 54.45 ?
    C40 H2C40' C40' . . . 43.68 ?
    C40 H2C40' H1C40 . . . 118.01 ?
    C40' H2C40' H1C40 . . . 79.49 ?
loop_
    _geom_hbond_atom_site_label_D
    _geom_hbond_atom_site_label_H
    _geom_hbond_atom_site_label_A
    _geom_hbond_site_symmetry_D
    _geom_hbond_site_symmetry_H
    _geom_hbond_site_symmetry_A
    _geom_hbond_distance_DH
    _geom_hbond_distance_HA
    _geom_hbond_distance_DA
    _geom_hbond_angle_DHA
    _geom_hbond_publ_flag
    O1 H1 N3 . . . 0.883(14) 1.838(16) 2.6344(17) 148.9(19) y
    O2 H2 N4 . . . 0.883(15) 1.937(16) 2.7360(17) 149.7(18) y
    O3 H3 N2 . . . 0.883(16) 1.839(17) 2.6680(17) 155.5(19) y
    O4 H4 N1 . . . 0.883(19) 1.849(19) 2.646(2) 149.0(14) y
    O1 H1 O5 . . . 0.883(14) 2.472(19) 3.0381(18) 122.4(16) y
    O4 H4 O5 . . . 0.883(14) 2.523(17) 3.1167(15) 125.3(15) y
    O5 H5 O1 . . 3_755 0.883(14) 1.930(15) 2.8108(18) 174.9(16) y
    O6 H6 O4 . . 4_555 0.883(16) 1.907(14) 2.746(2) 157.9(18) y
    C26 H1C26 C44' . . . 0.96 1.19 1.769(9) 109.96 ?
    C26' H1C26 C44' . . . 0.82 1.19 1.502(15) 94.63 ?
    C44' H1C26 N3 . . . 1.19 2.01 2.504(9) 99.67 ?
    C44' H1C26 C26 . . . 1.19 0.96 1.769(9) 109.96 ?
    C44' H1C26 C26' . . . 1.19 0.82 1.502(15) 94.63 ?
    C40' H1C40 C44 . . . 0.95 1.94 2.169(9) 90.47 ?
    C44 H1C44' C44' . . . 1.15 0.96 1.680(9) 105.31 ?
    C44' H1C44' C44 . . . 0.96 1.15 1.680(9) 105.31 ?
    C44' H3C44' O1 . . . 0.96 2.46 3.012(8) 116.14 ?
    C40' H2C40' C44 . . . 0.96 1.71 2.169(9) 105.19 ?
    C25 H1C25 O4 . . 3_755 0.96 2.40 3.346(2) 169.82 ?
    C35 H2C35 O6 . . . 0.96 2.37 2.813(2) 107.61 ?
    O1 H1 C8 . . . 0.883(14) 2.352(19) 2.847(2) 115.5(15) ?
    O2 H2 C28 . . . 0.883(15) 2.385(19) 2.896(2) 117.1(15) ?
    O3 H3 C1 . . . 0.883(16) 2.34(2) 2.869(2) 118.5(16) ?
    O4 H4 C42 . . . 0.883(19) 2.355(18) 2.806(2) 111.8(12) ?
