# Supplementary material for: 2,2′-{[2-(2-Hy­droxy­phen­yl)-4-methyl­imidazolidine-1,3-di­yl]bis­(methyl­ene)}diphenol
Source: Acta Crystallogr Sect E Struct Rep Online. 2013 Jul 20;69(Pt 8):o1295–6. doi: 10.1107/S1600536813019417 (PMC3793786; doi:10.1107/S1600536813019417)
Supplement: Supplementary file 2 [file e-69-o1295-Isup2.hkl]

#
# h,k,l, Fc-squared, Fo-squared, sigma(Fo-squared) and status flag
#
data_I
_shelx_title                             '   '
_shelx_refln_list_code                   4
_shelx_F_calc_maximum                    980.70
_exptl_crystal_F_000                     3328
_reflns_d_resolution_high                ?

loop_
 _symmetry_equiv_pos_as_xyz
 'x, y, z'
 '-x, y, -z+1/2'
 '-x, -y, -z'
 'x, -y, z+1/2'
 'x+1/2, y+1/2, z'
 '-x+1/2, y+1/2, -z+1/2'
 '-x+1/2, -y+1/2, -z'
 'x+1/2, -y+1/2, z+1/2'

_cell_length_a                           24.2482(10)
_cell_length_b                           9.8145(3)
_cell_length_c                           35.1675(15)
_cell_angle_alpha                        90
_cell_angle_beta                         102.450(4)
_cell_angle_gamma                        90

_shelx_F_squared_multiplier              1.000

loop_
 _refln_index_h
 _refln_index_k
 _refln_index_l
 _refln_F_squared_calc
 _refln_F_squared_meas
 _refln_F_squared_sigma
 _refln_observed_status
   4   0   0 1143020.  961770.    1601. o
   6   0   0     881.     666.      59. o
   8   0   0   37370.   33403.     287. o
  10   0   0     551.     568.      46. o
  12   0   0   69393.   70805.     819. o
  14   0   0       1.      61.      28. <
  16   0   0    8379.    8156.     200. o
  18   0   0     650.     744.      80. o
  20   0   0     378.     520.      73. o
  22   0   0    2727.    2638.     150. o
  24   0   0    9265.    9082.     260. o
  26   0   0    1341.    1292.      89. o
   1   1   0   15358.    9315.     123. o
   3   1   0    3039.    2640.      71. o
   5   1   0     101.     110.      23. o
   7   1   0     297.     277.      33. o
   9   1   0   30213.   29573.     262. o
  11   1   0    1937.    2165.      81. o
  13   1   0     316.     493.      60. o
  15   1   0     512.     489.      38. o
  17   1   0      15.      11.      29. <
  19   1   0    1697.    1579.      76. o
  21   1   0    1302.    1284.      75. o
  23   1   0     262.     293.      42. o
  25   1   0    1192.    1213.      67. o
  27   1   0     106.      96.      31. o
   0   2   0   10809.   10197.     185. o
   2   2   0     812.     918.      43. o
   4   2   0   34207.   32052.     229. o
   6   2   0      45.      90.      28. o
   8   2   0   24806.   24698.     247. o
  10   2   0       3.      35.      23. <
  12   2   0    7780.    8343.     198. o
  14   2   0      65.      96.      34. <
  16   2   0    1363.    1267.      67. o
  18   2   0    2136.    2089.      89. o
  20   2   0      81.      96.      31. o
  22   2   0    1154.    1163.      72. o
  24   2   0     154.       8.      42. <
  26   2   0       1.      26.      29. <
   1   3   0    4384.    4164.      79. o
   3   3   0   46044.   43363.     347. o
   5   3   0   17237.   15653.     206. o
   7   3   0      72.      79.      25. o
   9   3   0    7445.    7778.     188. o
  11   3   0    1463.    1418.     148. o
  13   3   0       7.      18.      22. <
  15   3   0     267.     337.      38. o
  17   3   0     209.     196.      47. o
  19   3   0     143.     105.      42. <
  21   3   0    4843.    4347.     200. o
  23   3   0      67.      41.      46. <
  25   3   0     106.      46.      36. <
  27   3   0       5.      35.      28. <
   0   4   0   14174.   13529.     234. o
   2   4   0     197.     225.      31. o
   4   4   0    7827.    7798.     154. o
   6   4   0    4695.    5013.     124. o
   8   4   0    6613.    6228.     188. o
  10   4   0     221.     219.      40. o
  12   4   0    2695.    2703.      91. o
  14   4   0    1624.    1797.      83. o
  16   4   0    1375.    1243.      72. o
  18   4   0     660.     712.      55. o
  20   4   0     594.     581.      81. o
  22   4   0       9.     -14.      40. <
  24   4   0     644.     608.      71. o
  26   4   0     304.     222.      38. o
   1   5   0     365.     385.      51. o
   3   5   0    7848.    8511.     212. o
   5   5   0    1125.     879.      86. o
   7   5   0     400.     382.      44. o
   9   5   0    4380.    4106.     147. o
  11   5   0      15.     -25.      37. <
  13   5   0      30.      42.      33. <
  15   5   0    1901.    1979.      88. o
  17   5   0      10.      10.      25. <
  19   5   0    1200.    1185.      68. o
  21   5   0     353.     381.      57. o
  23   5   0       1.      10.      31. <
  25   5   0       9.      30.      23. <
   2   6   0     137.     138.      23. o
   4   6   0       6.      19.      25. <
   6   6   0     341.     305.      33. o
   8   6   0    2116.    1976.      78. o
  10   6   0     374.     221.      49. o
  12   6   0   10075.   10130.     268. o
  14   6   0      52.      54.      40. <
  16   6   0    5686.    6215.     231. o
  18   6   0     431.     295.      39. o
  20   6   0     338.     275.      33. o
  22   6   0      30.      28.      22. <
   1   7   0      76.      53.      30. <
   3   7   0     928.     848.      66. o
   5   7   0    1005.    1057.      49. o
   7   7   0      59.      83.      30. <
   9   7   0    1723.    1725.      78. o
  11   7   0     723.     598.      67. o
  13   7   0     641.     577.      81. o
  15   7   0       7.     -23.      48. <
  17   7   0    3971.    4307.     189. o
  19   7   0     124.     168.      44. o
  21   7   0      12.      63.      23. <
   0   8   0     590.     560.      85. o
   2   8   0      11.     -58.      35. <
   4   8   0       2.      -4.      27. <
   6   8   0     613.     521.      46. o
   8   8   0     142.     162.      30. o
  10   8   0    2568.    2195.     146. o
  12   8   0      44.     -27.      68. <
  14   8   0    1172.    1245.     116. o
  16   8   0      10.      89.      49. <
  18   8   0     899.     984.      83. o
   1   9   0    1157.    1325.      69. o
   3   9   0      96.      74.      23. o
   5   9   0     202.     194.      28. o
   7   9   0    1159.    1217.     108. o
   9   9   0      80.      -4.      48. <
  11   9   0     351.     431.      74. o
  13   9   0      67.      82.      45. <
  15   9   0      90.      92.      37. <
  17   9   0      61.      38.      34. <
   0  10   0      17.      55.      35. <
   2  10   0      39.      18.      20. <
   4  10   0       9.      -6.      16. <
   6  10   0      42.      70.      27. <
   8  10   0      41.      23.      26. <
  10  10   0    1567.    1598.      75. o
  12  10   0     393.     402.      38. o
  14  10   0     739.     780.      66. o
   1  11   0     702.     682.      54. o
   3  11   0    1996.    1849.      90. o
   5  11   0      17.      25.      23. <
   7  11   0       1.     -24.      22. <
   9  11   0       5.      11.      18. <
 -27   1   1      75.     120.      36. o
 -25   1   1    1031.     879.      59. o
 -23   1   1    1372.    1274.      74. o
 -21   1   1     452.     313.      43. o
 -19   1   1    3297.    3518.     112. o
 -17   1   1      43.      52.      26. <
 -15   1   1      62.      47.      20. <
 -13   1   1   38534.   43635.     480. o
 -11   1   1      95.      77.      22. o
  -9   1   1   81681.   84122.     515. o
  -7   1   1    8445.    7260.     136. o
  -5   1   1    8412.    7820.     152. o
  -3   1   1    7982.    8054.      69. o
  -1   1   1   86920.   81743.     283. o
   3   1   1   56212.   56105.     294. o
   5   1   1     124.     189.      22. o
   7   1   1   18950.   17508.     144. o
   9   1   1     605.     409.      35. o
  11   1   1      58.      52.      23. <
  13   1   1    1440.    1500.      91. o
  15   1   1     848.     540.      59. o
  17   1   1    1855.    1958.      80. o
  19   1   1     293.     196.      36. o
  21   1   1     874.     870.      65. o
  23   1   1    4048.    3695.     121. o
  25   1   1    2222.    1972.      82. o
  27   1   1     514.     438.      52. o
 -26   2   1    1039.    1032.      85. o
 -24   2   1     155.      67.      43. <
 -22   2   1    1861.    1551.      81. o
 -20   2   1       1.      13.      27. <
 -18   2   1     474.     355.      34. o
 -16   2   1      32.      15.      40. <
 -14   2   1    3761.    4241.     110. o
 -12   2   1     952.    1491.      89. o
 -10   2   1   10022.   10512.     207. o
  -8   2   1    4235.    4573.     127. o
  -6   2   1    2013.    2109.      79. o
  -4   2   1    3640.    4039.      76. o
  -2   2   1    4638.    4702.      93. o
   0   2   1   57257.   56385.     265. o
   2   2   1   44766.   42909.     426. o
   4   2   1   91047.   91332.     367. o
   6   2   1    1942.    1755.      62. o
   8   2   1   13471.   13587.     147. o
  10   2   1    3843.    3826.     107. o
  12   2   1    1159.    1417.     139. o
  14   2   1      33.      45.      36. <
  16   2   1      21.      42.      21. <
  18   2   1    1772.    1904.      87. o
  20   2   1       8.      21.      30. <
  22   2   1     560.     588.      52. o
  24   2   1     369.     382.      69. o
  26   2   1     131.      75.      35. <
 -27   3   1     380.     460.      51. o
 -25   3   1     893.     680.      75. o
 -23   3   1     718.     773.      89. o
 -21   3   1    2240.    1993.     141. o
 -19   3   1      77.      -7.      38. <
 -17   3   1     152.     154.      35. o
 -15   3   1       1.       8.      28. <
 -13   3   1     559.     844.      53. o
 -11   3   1     442.     447.      91. o
  -9   3   1    5145.    4851.     150. o
  -7   3   1    1192.    1212.      74. o
  -5   3   1     544.     445.      37. o
  -3   3   1    3813.    4246.     112. o
  -1   3   1    1815.    1665.      58. o
   1   3   1      63.      70.      21. o
   3   3   1    1478.    1627.      81. o
   5   3   1     267.     266.      27. o
   7   3   1     188.     300.      35. o
   9   3   1    6477.    6636.     273. o
  11   3   1   10596.   10833.     381. o
  13   3   1    2166.    2643.      87. o
  15   3   1    1633.    1496.      56. o
  17   3   1    1334.    1043.      90. o
  19   3   1     142.     128.      51. <
  21   3   1    1391.    1334.     115. o
  23   3   1     161.     196.      57. o
  25   3   1     333.     317.      56. o
  27   3   1      98.      18.      25. <
 -26   4   1     217.     145.      36. o
 -24   4   1    1162.    1186.      94. o
 -22   4   1    1173.     976.      96. o
 -20   4   1     241.     292.      62. o
 -18   4   1     945.     783.      59. o
 -16   4   1    3781.    3788.      92. o
 -14   4   1    1222.    1224.      69. o
 -12   4   1    2288.    2634.     120. o
 -10   4   1   11383.   11895.     232. o
  -8   4   1     631.     740.      69. o
  -6   4   1     316.     178.      31. o
  -4   4   1     152.      69.      23. <
  -2   4   1     289.     275.      34. o
   0   4   1   10808.   10588.     147. o
   2   4   1   17341.   17765.     229. o
   4   4   1     245.     292.      36. o
   6   4   1     272.     233.      45. o
   8   4   1   10382.   10425.     242. o
  10   4   1    1819.    1614.      93. o
  12   4   1      16.       3.      25. <
  14   4   1       6.      11.      28. <
  16   4   1    2324.    2227.      96. o
  18   4   1     675.     616.      53. o
  20   4   1     359.     266.      55. o
  22   4   1     216.     139.      48. <
  24   4   1     181.     176.      44. o
  26   4   1      21.      19.      24. <
 -25   5   1      90.      87.      26. o
 -23   5   1     162.     150.      42. o
 -21   5   1      20.      30.      39. <
 -19   5   1     252.     258.      37. o
 -17   5   1     296.     252.      36. o
 -15   5   1   12210.   12417.     221. o
 -13   5   1    1719.    1798.      84. o
 -11   5   1      83.      80.      27. o
  -9   5   1    4187.    4547.     108. o
  -7   5   1   11699.   11950.     298. o
  -5   5   1    6133.    6911.     221. o
  -3   5   1    3572.    3758.     141. o
  -1   5   1    2725.    3371.     134. o
   1   5   1     633.     694.      66. o
   3   5   1    6207.    6468.     184. o
   5   5   1      38.       4.      40. <
   7   5   1    1307.    1368.      60. o
   9   5   1    4380.    4943.     163. o
  11   5   1    3197.    3130.     103. o
  13   5   1     420.     531.      50. o
  15   5   1      12.       2.      28. <
  17   5   1    4289.    4533.     134. o
  19   5   1     236.     268.      40. o
  21   5   1      16.      16.      34. <
  23   5   1    1598.    1689.     103. o
  25   5   1      49.     149.      30. o
 -22   6   1     368.     335.      45. o
 -20   6   1       1.     -36.      21. <
 -18   6   1    2159.    2297.      92. o
 -16   6   1      93.      20.      47. <
 -14   6   1      45.     -28.      45. <
 -12   6   1      13.      92.      50. <
 -10   6   1     225.     303.      39. o
  -8   6   1       7.     -33.      28. <
  -6   6   1    6118.    6134.     113. o
  -4   6   1    2599.    3071.     166. o
  -2   6   1     852.     918.      91. o
   2   6   1     819.     985.      50. o
   4   6   1      13.      69.      17. o
   6   6   1    5240.    5609.     102. o
   8   6   1    1009.    1039.      59. o
  10   6   1       3.      24.      42. <
  12   6   1    1077.    1272.     103. o
  14   6   1     256.     301.      58. o
  16   6   1      91.      93.      30. o
  18   6   1     905.     902.      61. o
  20   6   1     875.     798.      52. o
  22   6   1     228.     296.      41. o
 -21   7   1     648.     627.      54. o
 -19   7   1     346.     335.      55. o
 -17   7   1    1386.    1431.     114. o
 -15   7   1    2365.    2161.     143. o
 -13   7   1     339.     171.      52. o
 -11   7   1     633.     514.      67. o
  -9   7   1    4360.    4394.     124. o
  -7   7   1    1502.    1584.      75. o
  -5   7   1    3285.    3310.     103. o
  -3   7   1       2.     -52.      62. <
  -1   7   1     163.      97.      35. <
   1   7   1     246.     382.      39. o
   3   7   1       4.      23.      23. <
   5   7   1     411.     482.      38. o
   7   7   1     227.     267.      27. o
   9   7   1    1098.    1254.     100. o
  11   7   1    1991.    1973.     118. o
  13   7   1    1325.    1329.     116. o
  15   7   1      48.      72.      52. <
  17   7   1    6198.    6247.     223. o
  19   7   1     842.     868.      78. o
  21   7   1     690.     472.      46. o
 -20   8   1      34.      35.      20. <
 -18   8   1     247.     227.      48. o
 -16   8   1    2047.    2333.     139. o
 -14   8   1     383.     347.      67. o
 -12   8   1    1022.     885.     101. o
 -10   8   1     968.     863.      92. o
  -8   8   1    3513.    3398.     112. o
  -6   8   1     151.     156.      31. o
  -4   8   1       0.      46.      38. <
  -2   8   1     373.     337.      49. o
   0   8   1      32.      48.      34. <
   2   8   1    1004.     948.      69. o
   4   8   1     325.     298.      37. o
   6   8   1    2577.    2722.     100. o
   8   8   1    2406.    2249.     146. o
  10   8   1     590.     616.      82. o
  12   8   1    2678.    2437.     157. o
  14   8   1    2112.    2137.     141. o
  16   8   1     579.     706.      78. o
  18   8   1     105.      66.      32. <
 -17   9   1    1013.    1054.      79. o
 -15   9   1      24.      58.      38. <
 -13   9   1      75.      73.      47. <
 -11   9   1     810.     713.      89. o
  -9   9   1     236.     121.      54. <
  -7   9   1    3786.    3945.     102. o
  -5   9   1     363.     300.      33. o
  -3   9   1    1393.    1322.      60. o
  -1   9   1      68.     103.      30. o
   1   9   1    4163.    4128.     119. o
   3   9   1     401.     330.      33. o
   5   9   1      43.      26.      21. <
   7   9   1     545.     432.      70. o
   9   9   1     793.     958.     100. o
  11   9   1     384.     385.      69. o
  13   9   1    1337.    1352.     109. o
  15   9   1      31.      22.      36. <
  17   9   1      92.      61.      28. <
 -14  10   1       2.       2.      25. <
 -12  10   1       1.     -16.      21. <
 -10  10   1       0.       9.      24. <
  -8  10   1    1024.     999.      63. o
  -6  10   1     605.     549.      47. o
  -4  10   1    2812.    2920.      80. o
  -2  10   1     206.     176.      23. o
   0  10   1      28.      87.      24. o
   2  10   1    2553.    2482.      87. o
   4  10   1     276.     285.      35. o
   6  10   1       8.      61.      28. <
   8  10   1     725.     750.      53. o
  10  10   1     214.     244.      34. o
  12  10   1      47.      58.      23. <
  14  10   1     154.     256.      48. o
  -7  11   1     195.     234.      35. o
  -5  11   1     707.     666.      56. o
  -3  11   1      35.      98.      29. o
  -1  11   1       1.      13.      16. <
   1  11   1     180.     134.      28. o
   3  11   1       5.      11.      21. <
   5  11   1    3586.    3604.     127. o
   7  11   1     123.     168.      32. o
   9  11   1    3244.    3185.     109. o
 -26   0   2     227.     246.      48. o
 -24   0   2    2047.    1953.     126. o
 -22   0   2    8071.    8129.     258. o
 -20   0   2     145.     107.      48. <
 -18   0   2     502.     630.      67. o
 -16   0   2    4530.    4245.     146. o
 -14   0   2    8334.    7872.     182. o
 -12   0   2    6102.    6903.     262. o
 -10   0   2   22838.   21213.     405. o
  -4   0   2   13203.   12112.     189. o
  -2   0   2   16992.   13571.     158. o
   2   0   2     725.     899.      24. o
   4   0   2    1359.    1269.      42. o
   6   0   2   19871.   18497.     191. o
   8   0   2  110246.  110315.     527. o
  10   0   2   62069.   63787.     446. o
  12   0   2   23849.   26065.     488. o
  14   0   2   18378.   20241.     287. o
  16   0   2     229.     294.      40. o
  18   0   2    1093.    1234.     100. o
  20   0   2    5533.    5490.     211. o
  22   0   2     789.     749.      83. o
  24   0   2     771.     719.      79. o
  26   0   2       6.       1.      26. <
 -27   1   2       1.      34.      19. <
 -25   1   2      30.      42.      26. <
 -23   1   2     137.     112.      32. o
 -21   1   2     136.     209.      38. o
 -19   1   2    1746.    1810.     112. o
 -17   1   2     426.     456.      45. o
 -15   1   2     743.     681.      42. o
 -13   1   2   18761.   20958.     338. o
 -11   1   2    2970.    2997.     117. o
  -9   1   2   18764.   19833.     185. o
  -7   1   2      22.      15.      17. <
  -5   1   2   13872.   13273.     136. o
  -3   1   2     394.     319.      20. o
  -1   1   2   43708.   42361.     204. o
   1   1   2    2867.    3020.      97. o
   3   1   2  137633.  128941.     401. o
   5   1   2     646.     720.      27. o
   7   1   2   33443.   30509.     237. o
   9   1   2      15.      45.      20. <
  11   1   2   35389.   36924.     328. o
  13   1   2     415.     290.      33. o
  15   1   2    6647.    8105.     125. o
  17   1   2       3.      25.      24. <
  19   1   2    1861.    1953.      90. o
  21   1   2      63.      62.      32. <
  23   1   2     365.     448.      48. o
  25   1   2     303.     314.      37. o
  27   1   2    1392.    1068.      74. o
 -28   2   2      69.      66.      27. <
 -26   2   2    1035.     884.      81. o
 -24   2   2     114.     161.      55. <
 -22   2   2     457.     324.      43. o
 -20   2   2     660.     785.      57. o
 -18   2   2     192.     195.      50. o
 -16   2   2     175.     102.      32. o
 -14   2   2      76.      77.      25. o
 -12   2   2     241.     250.      45. o
 -10   2   2    5118.    5468.     154. o
  -8   2   2    2904.    3138.     108. o
  -6   2   2   11646.   10288.     174. o
  -4   2   2    4430.    4499.      83. o
  -2   2   2     513.     527.      35. o
   0   2   2   11151.   10875.     120. o
   4   2   2     607.     719.      42. o
   6   2   2    8966.    8983.     107. o
   8   2   2    5813.    5224.      89. o
  10   2   2     360.     245.      32. o
  12   2   2     375.     591.     103. o
  14   2   2    1107.    1111.      59. o
  16   2   2       4.      12.      26. <
  18   2   2    1612.    1615.      78. o
  20   2   2    1283.    1089.      69. o
  22   2   2     531.     534.      82. o
  24   2   2    1216.    1098.     100. o
  26   2   2     198.     215.      45. o
 -27   3   2      13.      30.      25. <
 -25   3   2      39.     -23.      39. <
 -23   3   2      64.     -27.      48. <
 -21   3   2      24.     -47.      50. <
 -19   3   2    2987.    3124.     152. o
 -17   3   2    1417.    1447.     103. o
 -15   3   2    1030.     825.      55. o
 -13   3   2    9657.    9703.     161. o
 -11   3   2    2188.    2450.     184. o
  -9   3   2    7039.    7970.     195. o
  -7   3   2    1355.    1550.      84. o
  -5   3   2   11790.   11256.     160. o
  -3   3   2     439.     312.      33. o
  -1   3   2   36141.   34689.     259. o
   1   3   2    3254.    3416.     112. o
   3   3   2   92310.   93675.     567. o
   5   3   2     485.     457.      32. o
   7   3   2      60.      33.      24. <
   9   3   2    2199.    3158.     194. o
  11   3   2    1166.    1431.     148. o
  13   3   2    5011.    4986.      99. o
  15   3   2    5857.    6130.     143. o
  17   3   2    1596.    1479.     104. o
  19   3   2     401.     298.      65. o
  21   3   2    1148.    1339.     118. o
  23   3   2     270.     291.      65. o
  25   3   2      61.      54.      38. <
  27   3   2     381.     280.      38. o
 -26   4   2       4.      58.      30. <
 -24   4   2      10.      27.      36. <
 -22   4   2     995.    1092.     102. o
 -20   4   2       8.      50.      43. <
 -18   4   2      33.      15.      29. <
 -16   4   2    2778.    2619.      76. o
 -14   4   2     978.     864.      77. o
 -12   4   2       4.      45.      38. <
 -10   4   2    7976.    8564.     232. o
  -8   4   2    6083.    6571.     197. o
  -6   4   2    6197.    6633.     147. o
  -4   4   2     832.     699.      64. o
  -2   4   2    2052.    2158.      94. o
   0   4   2    9351.   10263.     166. o
   2   4   2   42631.   45686.     375. o
   4   4   2   41380.   41953.     362. o
   6   4   2   30371.   30887.     408. o
   8   4   2    5584.    5520.     175. o
  10   4   2    1260.    1132.      80. o
  12   4   2     229.     221.      33. o
  14   4   2     256.     179.      30. o
  16   4   2    8418.    8709.     186. o
  18   4   2     236.     267.      39. o
  20   4   2      61.     109.      45. <
  22   4   2     298.     222.      55. o
  24   4   2     202.     216.      47. o
  26   4   2     269.     344.      44. o
 -25   5   2      88.     131.      32. o
 -23   5   2     228.     263.      46. o
 -21   5   2     614.     551.      71. o
 -19   5   2    4132.    4297.     126. o
 -17   5   2    4381.    4281.     128. o
 -15   5   2    4024.    4112.     129. o
 -13   5   2     242.     225.      39. o
 -11   5   2      64.      81.      31. <
  -9   5   2   11598.   12797.     224. o
  -7   5   2    4738.    4777.     190. o
  -5   5   2   12159.   13399.     305. o
  -3   5   2    2399.    2267.     100. o
  -1   5   2    3768.    4432.     187. o
   1   5   2    1364.    1208.      82. o
   3   5   2    4622.    4980.     162. o
   5   5   2    4106.    4524.     182. o
   7   5   2     506.     504.      37. o
   9   5   2    1176.    1212.      65. o
  11   5   2    1908.    1947.      85. o
  13   5   2     869.     894.      64. o
  15   5   2     681.     570.      53. o
  17   5   2      92.      77.      27. <
  19   5   2    2427.    2385.      97. o
  21   5   2       1.      -3.      36. <
  23   5   2      30.     -57.      31. <
 -22   6   2    2102.    1942.     101. o
 -20   6   2     444.     455.      42. o
 -18   6   2     974.     848.      58. o
 -16   6   2    1721.    1698.     123. o
 -14   6   2     934.     804.      86. o
 -12   6   2    2928.    2847.     142. o
 -10   6   2    5961.    5916.     141. o
  -8   6   2     462.     379.      41. o
  -6   6   2     981.     877.      52. o
  -4   6   2     602.     502.      71. o
  -2   6   2    7322.    6653.     229. o
   2   6   2    5918.    6523.     103. o
   4   6   2    1538.    1410.      54. o
   6   6   2    1661.    1592.      59. o
   8   6   2     959.    1026.      60. o
  10   6   2    3121.    2620.     132. o
  12   6   2      96.      18.      42. <
  14   6   2       6.     -29.      50. <
  16   6   2      23.     -15.      25. <
  18   6   2      74.      37.      24. <
  20   6   2     127.      66.      24. <
  22   6   2     938.     915.      69. o
 -21   7   2      28.      46.      25. <
 -19   7   2    1653.    1832.     111. o
 -17   7   2      55.      49.      42. <
 -15   7   2     735.     606.      83. o
 -13   7   2    8289.    8765.     284. o
 -11   7   2      39.     -51.      31. <
  -9   7   2     892.     771.      55. o
  -7   7   2     266.     186.      30. o
  -5   7   2    6912.    6940.     148. o
  -3   7   2     125.     221.      56. o
  -1   7   2     257.     153.      49. o
   1   7   2     482.     391.      46. o
   3   7   2     468.     553.      38. o
   5   7   2    2305.    2421.      71. o
   7   7   2      10.      -5.      30. <
   9   7   2     179.     206.      41. o
  11   7   2    2484.    2222.     132. o
  13   7   2    2495.    2560.     159. o
  15   7   2     784.     905.      99. o
  17   7   2     176.     200.      59. o
  19   7   2     168.      79.      36. <
 -20   8   2       4.     -23.      22. <
 -18   8   2       0.     -26.      35. <
 -16   8   2      26.     155.      53. <
 -14   8   2    1230.    1212.     111. o
 -12   8   2    1502.    1372.     120. o
 -10   8   2     368.     511.      49. o
  -8   8   2    1454.    1460.      76. o
  -6   8   2    5974.    6194.     151. o
  -4   8   2      48.     122.      40. o
  -2   8   2    2590.    2695.     102. o
   0   8   2     488.     420.      44. o
   2   8   2     812.     808.      67. o
   4   8   2    2604.    2666.     112. o
   6   8   2    1890.    1859.     129. o
   8   8   2    1691.    1585.     125. o
  10   8   2    3776.    3817.     191. o
  12   8   2      19.      60.      60. <
  14   8   2     490.     501.      76. o
  16   8   2       3.      48.      44. <
  18   8   2     338.     386.      54. o
 -17   9   2       1.     -43.      30. <
 -15   9   2       5.      31.      26. <
 -13   9   2     260.     301.      65. o
 -11   9   2    1631.    1438.     117. o
  -9   9   2     596.     531.      77. o
  -7   9   2    5476.    5533.     121. o
  -5   9   2     669.     721.      47. o
  -3   9   2    1254.    1295.      59. o
  -1   9   2    2272.    2389.      94. o
   1   9   2      15.      29.      19. <
   3   9   2    4334.    4515.     105. o
   5   9   2      48.      93.      47. <
   7   9   2    1972.    1767.     130. o
   9   9   2     115.     163.      64. <
  11   9   2      45.       3.      43. <
  13   9   2      13.      34.      37. <
  15   9   2     320.     328.      54. o
  17   9   2     167.     216.      38. o
 -14  10   2     188.     123.      34. o
 -12  10   2     188.     205.      30. o
 -10  10   2     191.     268.      34. o
  -8  10   2    1207.    1290.      70. o
  -6  10   2     104.     164.      29. o
  -4  10   2    3229.    3180.      82. o
  -2  10   2    2411.    2738.      75. o
   0  10   2    1906.    1933.      77. o
   2  10   2     648.     871.      82. o
   4  10   2     397.     348.      39. o
   6  10   2      80.     111.      29. o
   8  10   2      14.      42.      25. <
  10  10   2     290.     245.      34. o
  12  10   2      94.     148.      40. o
  14  10   2     160.     110.      33. o
  -7  11   2     607.     642.      52. o
  -5  11   2      30.       8.      20. <
  -3  11   2    1648.    1606.      55. o
  -1  11   2     125.      22.      21. <
   1  11   2    1985.    1974.      95. o
   3  11   2    1557.    1524.      86. o
   5  11   2     101.      59.      27. <
   7  11   2    1290.    1245.      74. o
   9  11   2       2.      16.      19. <
 -27   1   3      75.      68.      20. o
 -25   1   3       9.      23.      24. <
 -23   1   3     505.     567.      53. o
 -21   1   3     126.     125.      35. o
 -19   1   3     140.     151.      36. o
 -17   1   3    1440.    1242.      61. o
 -15   1   3     804.     735.      44. o
 -13   1   3     206.     404.      61. o
 -11   1   3    4883.    4381.     211. o
  -9   1   3    1112.    1167.      51. o
  -7   1   3    1278.    1287.      48. o
  -5   1   3   30179.   28673.     229. o
  -3   1   3   16530.   14771.     152. o
  -1   1   3      71.      48.      17. <
   1   1   3     510.     646.      53. o
   3   1   3    1125.     775.      31. o
   5   1   3    7485.    7353.     103. o
   7   1   3  106500.  103796.     442. o
   9   1   3   20968.   20711.     223. o
  11   1   3   23934.   25208.     271. o
  13   1   3    5459.    5403.     121. o
  15   1   3     705.     556.      43. o
  17   1   3     748.     667.      51. o
  19   1   3     359.     357.      45. o
  21   1   3      99.     128.      35. o
  23   1   3     388.     456.      48. o
  25   1   3       2.       1.      21. <
  27   1   3     342.     356.      45. o
 -28   2   3     133.     153.      34. o
 -26   2   3     766.     665.      74. o
 -24   2   3       2.      15.      40. <
 -22   2   3    1286.    1240.      74. o
 -20   2   3    1041.    1033.      54. o
 -18   2   3     658.     557.      68. o
 -16   2   3     136.     147.      31. o
 -14   2   3      86.      47.      21. <
 -12   2   3    4160.    4274.     234. o
 -10   2   3    8223.    7455.     183. o
  -8   2   3     240.     277.      41. o
  -6   2   3   14282.   13872.     151. o
  -4   2   3     258.     250.      23. o
  -2   2   3  155782.  158039.     410. o
   0   2   3   12163.   12239.     132. o
   4   2   3     511.     523.      70. o
   6   2   3   21593.   19575.     157. o
   8   2   3    2253.    2317.      76. o
  10   2   3      41.      31.      31. <
  12   2   3       6.      36.      29. <
  14   2   3    1242.    1423.      90. o
  16   2   3      46.      59.      26. <
  18   2   3     697.     786.      54. o
  20   2   3      30.       9.      29. <
  22   2   3      28.      60.      54. <
  24   2   3       7.      18.      37. <
  26   2   3       5.       0.      28. <
 -27   3   3      55.      94.      34. <
 -25   3   3       5.     -32.      35. <
 -23   3   3     486.     391.      69. o
 -21   3   3     721.     689.      88. o
 -19   3   3      96.      18.      29. <
 -17   3   3     636.     619.      71. o
 -15   3   3     372.     320.      35. o
 -13   3   3      90.     174.      31. o
 -11   3   3    1859.    1675.     100. o
  -9   3   3   19625.   19981.     314. o
  -7   3   3    3806.    3660.     128. o
  -5   3   3       9.      38.      24. <
  -3   3   3    5173.    4742.     104. o
  -1   3   3    3629.    3683.      89. o
   1   3   3    6895.    7010.     121. o
   3   3   3   24411.   23364.     314. o
   5   3   3    3766.    3562.      95. o
   7   3   3     257.     238.      35. o
   9   3   3     583.     659.     102. o
  11   3   3    9663.   10455.     377. o
  13   3   3    2865.    3081.      98. o
  15   3   3     550.     534.      47. o
  17   3   3     127.     172.      50. o
  19   3   3    1007.    1102.     106. o
  21   3   3     622.     637.      88. o
  23   3   3     237.     249.      58. o
  25   3   3     395.     439.      60. o
 -26   4   3    2427.    2074.     106. o
 -24   4   3     261.     191.      49. o
 -22   4   3    5898.    5831.     220. o
 -20   4   3    1540.    1602.     121. o
 -18   4   3    3700.    3599.      99. o
 -16   4   3     996.    1053.      67. o
 -14   4   3     468.     436.      62. o
 -12   4   3       2.      15.      37. <
 -10   4   3    1552.    1539.     103. o
  -8   4   3   12629.   13622.     285. o
  -6   4   3    2692.    2656.      96. o
  -4   4   3     171.     265.      36. o
  -2   4   3   10820.   11552.     218. o
   0   4   3     818.     853.      52. o
   2   4   3   24339.   26576.     371. o
   4   4   3    1548.    1436.      79. o
   6   4   3    2582.    2656.     124. o
   8   4   3    8484.    9337.     347. o
  10   4   3      34.      54.      35. <
  12   4   3    2059.    2076.      85. o
  14   4   3    1345.    1326.      75. o
  16   4   3     729.     853.      62. o
  18   4   3    2685.    2647.     103. o
  20   4   3     486.     436.      77. o
  22   4   3      13.     -14.      40. <
  24   4   3      13.      50.      29. <
 -25   5   3       5.      50.      27. <
 -23   5   3       6.      76.      38. <
 -21   5   3    1232.    1303.     103. o
 -19   5   3     548.     486.      47. o
 -17   5   3     850.     707.      55. o
 -15   5   3    1292.    1339.      76. o
 -13   5   3       7.      22.      27. <
 -11   5   3    1571.    1689.      74. o
  -9   5   3    1290.    1370.      77. o
  -7   5   3    2513.    2449.     139. o
  -5   5   3    4378.    4647.     180. o
  -3   5   3     202.     254.      42. o
  -1   5   3     634.     657.      75. o
   1   5   3    1126.    1161.      60. o
   3   5   3    1127.    1133.      58. o
   5   5   3    3310.    3391.     158. o
   7   5   3    3830.    4102.     100. o
   9   5   3     127.     165.      31. o
  11   5   3      33.     -12.      26. <
  13   5   3     171.     154.      34. o
  15   5   3    4635.    4923.     144. o
  17   5   3     505.     493.      48. o
  19   5   3    1996.    2194.      93. o
  21   5   3      19.      32.      38. <
  23   5   3     157.      60.      31. <
 -22   6   3     305.     281.      44. o
 -20   6   3    3668.    3465.     106. o
 -18   6   3     537.     497.      45. o
 -16   6   3    3090.    3047.     162. o
 -14   6   3     856.     626.      71. o
 -12   6   3    1441.    1585.     106. o
 -10   6   3     327.     203.      41. o
  -8   6   3     185.     151.      39. o
  -6   6   3    1428.    1444.      86. o
  -4   6   3     711.     819.      91. o
  -2   6   3       3.     -58.      97. <
   2   6   3     351.     365.      29. o
   4   6   3   11539.   11772.     145. o
   6   6   3    1262.    1128.      60. o
   8   6   3    4931.    5253.     134. o
  10   6   3    2906.    2866.     141. o
  12   6   3    1121.    1124.      94. o
  14   6   3    1092.    1161.     110. o
  16   6   3     855.     713.      57. o
  18   6   3     219.     190.      33. o
  20   6   3    1827.    1605.      70. o
  22   6   3      70.      20.      20. <
 -21   7   3     267.     193.      35. o
 -19   7   3       9.      -7.      30. <
 -17   7   3     151.     122.      49. <
 -15   7   3     790.     636.      83. o
 -13   7   3     400.     469.      73. o
 -11   7   3     122.      69.      26. <
  -9   7   3     941.     976.      63. o
  -7   7   3      14.      35.      28. <
  -5   7   3    5460.    5620.     135. o
  -3   7   3    2062.    1804.     233. o
  -1   7   3    7535.    7526.     250. o
   1   7   3     278.     276.      36. o
   3   7   3     208.     204.      25. o
   5   7   3     805.     681.      50. o
   7   7   3    4579.    4469.     125. o
   9   7   3      69.     102.      48. <
  11   7   3   11385.   11935.     331. o
  13   7   3     607.     607.      87. o
  15   7   3    1609.    1685.     128. o
  17   7   3     827.     904.      91. o
  19   7   3     194.     201.      47. o
 -20   8   3     424.     142.      27. o
 -18   8   3      92.      64.      40. <
 -16   8   3    2196.    2339.     139. o
 -14   8   3    1384.    1602.     122. o
 -12   8   3     204.     121.      54. <
 -10   8   3    6589.    6662.     158. o
  -8   8   3    3773.    3877.     123. o
  -6   8   3    7608.    7658.     169. o
  -4   8   3     925.     928.      59. o
  -2   8   3    1466.    1385.      89. o
   0   8   3     615.     573.      54. o
   2   8   3      61.      24.      34. <
   4   8   3    1944.    1871.      94. o
   6   8   3     209.     168.      31. o
   8   8   3     784.     618.      85. o
  10   8   3    1202.    1120.     110. o
  12   8   3     520.     570.      87. o
  14   8   3     140.     106.      52. <
  16   8   3     423.     400.      61. o
  18   8   3       1.       3.      27. <
 -17   9   3     503.     412.      50. o
 -15   9   3     798.     838.      58. o
 -13   9   3      27.      16.      33. <
 -11   9   3     118.     119.      41. <
  -9   9   3     244.     224.      32. o
  -7   9   3      83.     122.      28. o
  -5   9   3      97.      58.      25. <
  -3   9   3    1849.    1886.      70. o
  -1   9   3     681.     631.      52. o
   1   9   3    4554.    4736.     169. o
   3   9   3    1942.    1946.      90. o
   5   9   3     175.     146.      49. o
   7   9   3     428.     480.      77. o
   9   9   3    2009.    1871.     133. o
  11   9   3      29.      79.      47. <
  13   9   3       2.      -1.      36. <
  15   9   3       2.      26.      30. <
  17   9   3      90.      80.      28. <
 -14  10   3       0.      14.      25. <
 -12  10   3      24.     -21.      24. <
 -10  10   3     570.     696.      52. o
  -8  10   3      93.      48.      28. <
  -6  10   3     760.     772.      43. o
  -4  10   3       7.     -13.      19. <
  -2  10   3      11.      16.      16. <
   0  10   3      37.      86.      24. o
   2  10   3     485.     453.      63. o
   4  10   3    2287.    2277.      86. o
   6  10   3    1093.     925.      59. o
   8  10   3    2954.    2822.      98. o
  10  10   3      14.      -1.      23. <
  12  10   3      15.      44.      32. <
  14  10   3     115.     159.      33. o
  -7  11   3      66.      62.      21. <
  -5  11   3      10.      18.      17. <
  -3  11   3    1035.    1066.      64. o
  -1  11   3     524.     491.      49. o
   1  11   3      68.      94.      32. <
   3  11   3      14.      90.      34. <
   5  11   3     156.     169.      33. o
   7  11   3     671.     756.      60. o
 -28   0   4       0.      17.      20. <
 -26   0   4       3.      25.      30. <
 -24   0   4      10.      77.      40. <
 -22   0   4    1415.    1056.      98. o
 -20   0   4     229.     232.      61. o
 -18   0   4    3526.    3240.     140. o
 -16   0   4     886.     765.      69. o
 -14   0   4     152.      57.      28. <
 -12   0   4    2290.    2740.     167. o
  -6   0   4   11255.   10738.     238. o
  -4   0   4   31848.   30282.     341. o
  -2   0   4   23013.   22484.     252. o
   0   0   4    4470.    4353.      80. o
   2   0   4    6731.    6072.      66. o
   4   0   4     740.     893.      35. o
   6   0   4   29931.   26944.     251. o
   8   0   4   27129.   25859.     271. o
  10   0   4   18557.   19962.     261. o
  12   0   4    3006.    3719.     187. o
  14   0   4       6.      36.      25. <
  16   0   4     233.     191.      46. o
  18   0   4     125.      73.      40. <
  20   0   4      66.      -7.      39. <
  22   0   4      31.     -16.      38. <
  24   0   4       0.      -8.      37. <
  26   0   4     422.     210.      37. o
 -27   1   4    1396.    1353.      60. o
 -25   1   4     135.     133.      31. o
 -23   1   4     125.     135.      34. o
 -21   1   4    1370.    1267.      75. o
 -19   1   4    1958.    2107.      91. o
 -17   1   4       3.      38.      23. <
 -15   1   4     113.      93.      25. o
 -13   1   4    3582.    3939.     151. o
 -11   1   4    1154.    1049.      73. o
  -9   1   4    5879.    4912.     105. o
  -7   1   4     545.     491.      41. o
  -5   1   4     924.     706.      44. o
  -3   1   4    7701.    7095.     117. o
  -1   1   4    6486.    5827.     101. o
   1   1   4     564.     768.      40. o
   3   1   4    3046.    2850.      53. o
   5   1   4   14831.   14109.     118. o
   7   1   4    1785.    2117.      67. o
   9   1   4   10808.   11459.     170. o
  11   1   4     677.     739.      58. o
  13   1   4       1.      31.      27. <
  15   1   4      55.      79.      25. o
  17   1   4     149.     116.      27. o
  19   1   4    1554.    1264.      74. o
  21   1   4     399.     456.      50. o
  23   1   4    2869.    2549.     100. o
  25   1   4       1.       9.      20. <
  27   1   4     198.      89.      27. o
 -28   2   4    1033.    1074.      72. o
 -26   2   4     994.     887.      84. o
 -24   2   4     667.     564.      79. o
 -22   2   4     563.     541.      52. o
 -20   2   4    6736.    6507.     158. o
 -18   2   4     307.     259.      39. o
 -16   2   4    7467.    7283.     153. o
 -14   2   4     122.      55.      22. <
 -12   2   4    7761.    8001.     209. o
 -10   2   4    4662.    4610.     148. o
  -8   2   4    8621.    8320.     130. o
  -6   2   4    7646.    7685.     119. o
  -4   2   4   17885.   17740.     151. o
  -2   2   4  111788.  109108.     358. o
   0   2   4   19171.   18312.     164. o
   4   2   4     449.     330.      58. o
   6   2   4   20914.   19058.     203. o
   8   2   4     680.     877.      48. o
  10   2   4    2433.    2505.     126. o
  12   2   4    3023.    3107.     119. o
  14   2   4     979.    1131.      61. o
  16   2   4     840.     686.      50. o
  18   2   4    5034.    4709.     131. o
  20   2   4      10.     -24.      29. <
  22   2   4     366.     355.      69. o
  24   2   4     213.     245.      54. o
  26   2   4      25.      14.      25. <
 -27   3   4       0.       6.      25. <
 -25   3   4      60.      54.      39. <
 -23   3   4    2426.    2688.     153. o
 -21   3   4    5090.    5182.     215. o
 -19   3   4    2086.    2020.     120. o
 -17   3   4     365.     318.      56. o
 -15   3   4      37.      41.      20. <
 -13   3   4     461.     332.      29. o
 -11   3   4    8432.    9126.     231. o
  -9   3   4   10111.    9694.     224. o
  -7   3   4   21099.   22464.     316. o
  -5   3   4      45.      76.      26. <
  -3   3   4     857.     743.      46. o
  -1   3   4   31422.   30072.     255. o
   1   3   4   30663.   30195.     253. o
   3   3   4      23.      55.      32. <
   5   3   4    1939.    1938.      73. o
   7   3   4    2013.    2073.      83. o
   9   3   4     545.     496.      97. o
  11   3   4     756.     873.      69. o
  13   3   4    1917.    1899.      79. o
  15   3   4     279.     243.      36. o
  17   3   4     854.     849.      84. o
  19   3   4      38.      95.      57. <
  21   3   4     460.     466.      76. o
  23   3   4     190.     173.      55. o
  25   3   4      14.     -60.      39. <
 -26   4   4     434.     440.      52. o
 -24   4   4     322.     248.      51. o
 -22   4   4      39.      35.      44. <
 -20   4   4    1348.    1319.     111. o
 -18   4   4    2415.    2548.      84. o
 -16   4   4      19.     -24.      24. <
 -14   4   4    2111.    2147.      86. o
 -12   4   4       0.     -77.      75. <
 -10   4   4    4241.    4633.     179. o
  -8   4   4    6569.    6734.     204. o
  -6   4   4   10322.    9694.     183. o
  -4   4   4     354.     348.      40. o
  -2   4   4    2576.    2511.      90. o
   0   4   4    7088.    6728.     139. o
   2   4   4   11711.   13339.     272. o
   4   4   4      68.      78.      30. <
   6   4   4   17363.   17785.     311. o
   8   4   4      19.     142.      76. <
  10   4   4    4662.    5084.     100. o
  12   4   4     783.     912.      59. o
  14   4   4      83.     133.      39. o
  16   4   4    2587.    2667.     104. o
  18   4   4      12.      81.      30. <
  20   4   4    2363.    2449.     150. o
  22   4   4     578.     654.      79. o
  24   4   4       0.     -33.      34. <
 -25   5   4     917.     815.      65. o
 -23   5   4    1281.    1526.     103. o
 -21   5   4     640.     655.      76. o
 -19   5   4      38.      49.      24. <
 -17   5   4    3542.    3420.     113. o
 -15   5   4      68.      48.      26. <
 -13   5   4    2363.    2410.     126. o
 -11   5   4   10406.   10281.     234. o
  -9   5   4     388.     365.      42. o
  -7   5   4    7711.    8488.     178. o
  -5   5   4       4.      47.      42. <
  -3   5   4     806.     893.      66. o
  -1   5   4    3136.    3677.     146. o
   1   5   4   22430.   24658.     305. o
   3   5   4   11582.   11783.     213. o
   5   5   4   11196.   12276.     231. o
   7   5   4    3042.    3092.      93. o
   9   5   4      24.      17.      29. <
  11   5   4    1317.    1218.      71. o
  13   5   4     316.     189.      39. o
  15   5   4    1290.    1493.      80. o
  17   5   4     678.     660.      56. o
  19   5   4      20.      24.      23. <
  21   5   4    1570.    1559.     110. o
  23   5   4      32.      36.      30. <
 -22   6   4     196.     152.      33. o
 -20   6   4      26.     -40.      21. <
 -18   6   4      41.      21.      28. <
 -16   6   4      27.      42.      43. <
 -14   6   4    1212.    1273.      98. o
 -12   6   4    2209.    2467.     132. o
 -10   6   4    2171.    2275.      89. o
  -8   6   4     218.     149.      42. o
  -6   6   4    1463.    1567.      88. o
  -4   6   4     574.     560.      76. o
  -2   6   4    4292.    4255.     311. o
   0   6   4    3292.    3288.     109. o
   2   6   4     749.     922.      42. o
   4   6   4     571.     520.      35. o
   6   6   4      65.      64.      28. <
   8   6   4     150.     165.      33. o
  10   6   4    3229.    3199.     150. o
  12   6   4      24.     136.      56. <
  14   6   4    6039.    6572.     242. o
  16   6   4       4.      31.      26. <
  18   6   4     422.     315.      40. o
  20   6   4      80.      81.      21. o
  22   6   4      12.      10.      19. <
 -21   7   4     390.     192.      34. o
 -19   7   4      58.      95.      40. <
 -17   7   4    2489.    2608.     148. o
 -15   7   4    1178.    1093.     103. o
 -13   7   4    4697.    4563.     202. o
 -11   7   4    3377.    3453.     112. o
  -9   7   4      24.      23.      26. <
  -7   7   4     157.     101.      36. <
  -5   7   4    2219.    2346.     148. o
  -3   7   4      32.     -14.     107. <
  -1   7   4    1272.    1434.     117. o
   1   7   4    1504.    1468.      66. o
   3   7   4      77.      37.      25. <
   5   7   4      20.     -10.      28. <
   7   7   4    2886.    2840.     104. o
   9   7   4     525.     582.      66. o
  11   7   4     464.     379.      75. o
  13   7   4     973.     928.     101. o
  15   7   4    1329.    1361.     116. o
  17   7   4    1920.    1946.     125. o
  19   7   4      47.     136.      39. o
 -20   8   4      65.      26.      21. <
 -18   8   4     557.     617.      69. o
 -16   8   4      38.     158.      73. <
 -14   8   4      14.     -54.      48. <
 -12   8   4    4377.    4498.     204. o
 -10   8   4    1511.    1541.      80. o
  -8   8   4   10633.   10444.     199. o
  -6   8   4     822.     834.      60. o
  -4   8   4    6093.    5982.     144. o
  -2   8   4    3242.    3134.     128. o
   0   8   4    3388.    3609.     136. o
   2   8   4    2570.    2464.      72. o
   4   8   4      17.      66.      33. <
   6   8   4     320.     319.      40. o
   8   8   4     905.     835.      93. o
  10   8   4     192.     237.      70. o
  12   8   4      85.     128.      57. <
  14   8   4       2.     -31.      43. <
  16   8   4     441.     432.      64. o
  18   8   4     816.     833.      73. o
 -17   9   4     105.      45.      27. <
 -15   9   4     190.     166.      34. o
 -13   9   4      47.      40.      33. <
 -11   9   4      22.      16.      36. <
  -9   9   4     124.     173.      39. o
  -7   9   4    1162.    1147.      58. o
  -5   9   4    1175.    1208.      58. o
  -3   9   4     257.     275.      32. o
  -1   9   4    1585.    1657.      82. o
   1   9   4     532.     591.      62. o
   3   9   4     553.     585.      52. o
   5   9   4     191.     146.      46. o
   7   9   4    4645.    5075.     211. o
   9   9   4      24.     101.      50. <
  11   9   4    3488.    3759.     177. o
  13   9   4      13.       0.      36. <
  15   9   4     472.     520.      61. o
  17   9   4     139.     102.      28. o
 -14  10   4     883.     851.      71. o
 -12  10   4      53.      17.      23. <
 -10  10   4     125.      77.      26. <
  -8  10   4      63.      10.      19. <
  -6  10   4     107.     107.      23. o
  -4  10   4     450.     412.      33. o
  -2  10   4      17.      33.      21. <
   0  10   4    1633.    1513.     104. o
   2  10   4       0.     -14.      33. <
   4  10   4    2647.    2495.     129. o
   6  10   4     293.     331.      37. o
   8  10   4    2488.    2715.      96. o
  10  10   4      43.       9.      21. <
  12  10   4       1.      20.      27. <
  -3  11   4     163.     102.      26. o
  -1  11   4     191.     176.      34. o
   1  11   4       8.       9.      22. <
   3  11   4     473.     524.      55. o
   5  11   4     315.     382.      48. o
   7  11   4      25.      42.      25. <
 -27   1   5     451.     338.      34. o
 -25   1   5      47.      82.      26. o
 -23   1   5     212.     150.      34. o
 -21   1   5    2602.    2672.     154. o
 -19   1   5    1016.    1015.      66. o
 -17   1   5    2082.    2062.      77. o
 -15   1   5     119.     136.      26. o
 -13   1   5      75.     150.      69. <
 -11   1   5     613.     544.      43. o
  -9   1   5    1382.    1289.      70. o
  -7   1   5     938.    1067.      60. o
  -5   1   5     450.     275.      35. o
  -3   1   5    2690.    1984.      70. o
  -1   1   5    1642.    1708.      61. o
   1   1   5   15700.   15407.     175. o
   3   1   5   12871.   11203.     102. o
   5   1   5    6865.    6659.      87. o
   7   1   5    1267.    1380.      56. o
   9   1   5    9954.   11381.     170. o
  11   1   5   11105.   11709.     218. o
  13   1   5     471.     668.      42. o
  15   1   5     148.     198.      28. o
  17   1   5     527.     454.      47. o
  19   1   5    1900.    2256.      98. o
  21   1   5     403.     306.      44. o
  23   1   5       1.     -20.      26. <
  25   1   5     715.     691.      46. o
 -28   2   5     190.     217.      39. o
 -26   2   5      81.      43.      42. <
 -24   2   5     943.     777.      56. o
 -22   2   5     583.     574.      54. o
 -20   2   5    3144.    3180.     155. o
 -18   2   5     676.     651.      56. o
 -16   2   5     783.     789.      55. o
 -14   2   5    1808.    1916.      66. o
 -12   2   5   10014.   10111.     240. o
 -10   2   5    2479.    2574.     114. o
  -8   2   5    1580.    1832.      67. o
  -6   2   5    1959.    2021.      66. o
  -4   2   5   43895.   40107.     266. o
  -2   2   5    1078.    1180.      42. o
   0   2   5      11.      63.      19. o
   2   2   5   23071.   21802.     376. o
   4   2   5    7832.    6972.     167. o
   6   2   5     197.     496.      39. o
   8   2   5    7855.    8267.     212. o
  10   2   5    2909.    2930.     137. o
  12   2   5       4.      26.      32. <
  14   2   5     129.      95.      27. o
  16   2   5    1656.    1680.      78. o
  18   2   5     787.     908.      60. o
  20   2   5    1242.    1114.      71. o
  22   2   5     173.     264.      67. o
  24   2   5     171.     178.      48. o
  26   2   5      66.      60.      30. <
 -27   3   5    3224.    3102.     129. o
 -25   3   5      83.      78.      44. <
 -23   3   5    4868.    4938.     206. o
 -21   3   5    1739.    1626.      86. o
 -19   3   5      94.      77.      42. <
 -17   3   5    2188.    2028.     117. o
 -15   3   5     166.     160.      24. o
 -13   3   5     516.     567.      60. o
 -11   3   5     283.     556.      67. o
  -9   3   5    1065.    1161.      84. o
  -7   3   5     183.      54.      32. <
  -5   3   5    2408.    2426.      83. o
  -3   3   5    4355.    4527.     126. o
  -1   3   5    7565.    7236.     151. o
   1   3   5   30296.   30400.     260. o
   3   3   5    3712.    4108.     142. o
   5   3   5   11289.   10794.     241. o
   7   3   5    1531.    1531.      80. o
   9   3   5     332.     277.      82. o
  11   3   5    3878.    4043.     105. o
  13   3   5     208.     283.      39. o
  15   3   5     140.     145.      34. o
  17   3   5     233.     187.      50. o
  19   3   5    1986.    1821.     135. o
  21   3   5     542.     534.      82. o
  23   3   5       5.      -8.      39. <
  25   3   5     732.     689.      68. o
 -26   4   5     122.      86.      33. <
 -24   4   5     917.    1050.      90. o
 -22   4   5     779.     859.      90. o
 -20   4   5     430.     448.      72. o
 -18   4   5      99.     145.      31. o
 -16   4   5     165.     110.      26. o
 -14   4   5    2031.    2017.      83. o
 -12   4   5     609.     515.     106. o
 -10   4   5     881.     845.      81. o
  -8   4   5     203.     194.      49. o
  -6   4   5    2127.    2147.      89. o
  -4   4   5    1345.    1210.      67. o
  -2   4   5    2840.    2625.      92. o
   0   4   5    4211.    5104.     124. o
   2   4   5    3304.    5263.     176. o
   4   4   5    1592.    1720.     141. o
   6   4   5    4592.    4396.     114. o
   8   4   5    2962.    2756.     114. o
  10   4   5      69.      69.      21. o
  12   4   5     678.     863.      58. o
  14   4   5    3094.    3230.     112. o
  16   4   5      43.       7.      28. <
  18   4   5    8158.    7947.     177. o
  20   4   5     234.     381.      70. o
  22   4   5    1267.     934.      90. o
  24   4   5      28.      88.      40. <
 -25   5   5     112.      90.      33. <
 -23   5   5     311.     341.      57. o
 -21   5   5      10.      50.      41. <
 -19   5   5     209.     145.      29. o
 -17   5   5     167.     124.      29. o
 -15   5   5    1424.    1443.      74. o
 -13   5   5    1490.    1499.     101. o
 -11   5   5       1.      58.      35. <
  -9   5   5     419.     418.      46. o
  -7   5   5    2438.    2476.      99. o
  -5   5   5    5959.    5918.     203. o
  -3   5   5    3227.    3827.     156. o
  -1   5   5      86.      61.      38. <
   1   5   5   12866.   13469.     231. o
   3   5   5     648.     626.      40. o
   5   5   5    2924.    2594.      83. o
   7   5   5     381.     360.      39. o
   9   5   5    6599.    6018.     140. o
  11   5   5      11.       8.      26. <
  13   5   5    4345.    4412.     133. o
  15   5   5     427.     497.      55. o
  17   5   5     263.     327.      43. o
  19   5   5    1130.    1185.      68. o
  21   5   5     292.     237.      48. o
  23   5   5       3.      28.      29. <
 -22   6   5      19.     -16.      25. <
 -20   6   5     438.     456.      42. o
 -18   6   5     903.     719.      77. o
 -16   6   5    4637.    4826.     201. o
 -14   6   5       5.      45.      38. <
 -12   6   5     536.     581.      50. o
 -10   6   5    5595.    5281.     175. o
  -8   6   5    2204.    2140.     107. o
  -6   6   5    2456.    2657.     116. o
  -4   6   5    1281.    1276.     112. o
  -2   6   5   26417.   26992.     417. o
   0   6   5      19.      39.      23. <
   2   6   5    2666.    2955.      78. o
   4   6   5    2918.    2956.      96. o
   6   6   5    1107.    1045.      63. o
   8   6   5    7889.    7985.     168. o
  10   6   5    3415.    3103.     149. o
  12   6   5    3788.    3821.     172. o
  14   6   5     676.     678.      89. o
  16   6   5    3543.    3343.     116. o
  18   6   5       1.      62.      25. <
  20   6   5     660.     660.      46. o
  22   6   5      37.      46.      18. <
 -21   7   5     113.     135.      34. o
 -19   7   5     382.     380.      54. o
 -17   7   5      24.       7.      40. <
 -15   7   5    1089.    1170.     108. o
 -13   7   5    1006.    1150.     109. o
 -11   7   5      18.      35.      29. <
  -9   7   5      16.      51.      30. <
  -7   7   5    1289.    1318.     117. o
  -5   7   5    1358.    1441.     121. o
  -3   7   5    2953.    3099.     171. o
  -1   7   5       9.       5.      34. <
   1   7   5     405.     446.      39. o
   3   7   5     215.     194.      30. o
   5   7   5     490.     554.      51. o
   7   7   5    1363.    1279.      69. o
   9   7   5    3241.    3157.     133. o
  11   7   5     106.     137.      66. <
  13   7   5     205.     209.      65. o
  15   7   5      12.      43.      46. <
  17   7   5     296.     392.      65. o
  19   7   5       9.     -39.      32. <
 -20   8   5    2156.    1767.      92. o
 -18   8   5     202.     186.      36. o
 -16   8   5    1722.    1479.     114. o
 -14   8   5    2048.    1582.     124. o
 -12   8   5    1239.     952.     103. o
 -10   8   5     187.     155.      36. o
  -8   8   5    2493.    2454.     100. o
  -6   8   5     126.     129.      30. o
  -4   8   5      36.      79.      30. <
  -2   8   5      24.      67.      40. <
   0   8   5     234.     165.      49. o
   2   8   5    1250.    1195.      74. o
   4   8   5     818.     869.      68. o
   6   8   5     102.     109.      33. o
   8   8   5      86.      52.      49. <
  10   8   5     438.     465.      78. o
  12   8   5       7.      30.      47. <
  14   8   5      46.      38.      47. <
  16   8   5    1092.    1153.      94. o
  18   8   5      72.       9.      25. <
 -17   9   5     271.     247.      47. o
 -15   9   5    1647.    1628.      78. o
 -13   9   5      68.      71.      31. <
 -11   9   5    1308.    1195.      76. o
  -9   9   5     151.     160.      31. o
  -7   9   5       5.     -20.      28. <
  -5   9   5     144.      72.      26. <
  -3   9   5      56.     101.      25. o
  -1   9   5     299.     340.      42. o
   3   9   5      15.     -22.      32. <
   5   9   5      26.      35.      38. <
   7   9   5    2859.    3072.     164. o
   9   9   5       0.      20.      42. <
  11   9   5    1396.    1329.     108. o
  13   9   5     459.     425.      63. o
  15   9   5      20.     100.      40. <
 -14  10   5     143.     120.      34. o
 -12  10   5     141.     150.      29. o
 -10  10   5     488.     603.      51. o
  -8  10   5      31.      12.      19. <
  -6  10   5     338.     344.      32. o
  -4  10   5     509.     671.      40. o
  -2  10   5     583.     514.      62. o
   0  10   5     152.     255.      53. o
   2  10   5      56.       7.      34. <
   4  10   5     248.     241.      45. o
   6  10   5      29.      25.      23. <
   8  10   5     963.     951.      58. o
  10  10   5     262.     279.      34. o
  12  10   5      13.      -3.      24. <
  -5  11   5    1787.    1492.      73. o
  -3  11   5      42.     -59.      29. <
  -1  11   5     612.     595.      55. o
   1  11   5     204.     201.      37. o
   3  11   5     438.     412.      49. o
   5  11   5    2137.    2188.     102. o
   7  11   5       3.      16.      25. <
 -28   0   6     228.     213.      36. o
 -26   0   6     160.      65.      37. <
 -24   0   6    1501.    1527.     114. o
 -22   0   6    1320.    1148.     110. o
 -20   0   6    4822.    4737.     173. o
 -18   0   6      69.      82.      42. <
 -16   0   6     945.     820.      72. o
 -14   0   6    3610.    3543.     127. o
  -8   0   6   29043.   28316.     470. o
  -6   0   6    1883.    1282.      94. o
  -4   0   6    1764.    1817.      97. o
  -2   0   6    6410.    5896.     151. o
   0   0   6   15682.   15511.     186. o
   2   0   6      66.     127.      19. o
   4   0   6   12431.   11585.     111. o
   6   0   6    3301.    2713.      73. o
   8   0   6   11100.    9600.     184. o
  10   0   6     693.     805.      83. o
  12   0   6    1614.    1548.     121. o
  14   0   6    4983.    5264.     146. o
  16   0   6    9286.   10211.     263. o
  18   0   6    3766.    3881.     176. o
  20   0   6    3803.    3902.     181. o
  22   0   6      44.      49.      36. <
  24   0   6      33.     -47.      35. <
  26   0   6     512.     357.      43. o
 -27   1   6      88.      86.      20. o
 -25   1   6      16.      77.      30. <
 -23   1   6     270.     372.      46. o
 -21   1   6     790.     677.      60. o
 -19   1   6    3368.    3435.     116. o
 -17   1   6     271.     226.      34. o
 -15   1   6    1563.    1850.      69. o
 -13   1   6      12.      12.      54. <
 -11   1   6    1392.    1888.      77. o
  -9   1   6    6037.    5304.     145. o
  -7   1   6    6204.    4980.     132. o
  -5   1   6   14117.   12278.     193. o
  -3   1   6  167547.  157765.     642. o
  -1   1   6   26699.   25066.     244. o
   1   1   6   94270.   87274.     447. o
   3   1   6   34231.   30043.     179. o
   5   1   6   12784.   12134.     100. o
   7   1   6       4.      17.      16. <
   9   1   6    4054.    4446.     111. o
  11   1   6    8601.    9022.     194. o
  13   1   6    5631.    6365.     126. o
  15   1   6    1104.    1078.      61. o
  17   1   6     686.     671.      56. o
  19   1   6     389.     524.      53. o
  21   1   6     284.     270.      42. o
  23   1   6     638.     499.      46. o
  25   1   6      74.      22.      20. <
 -28   2   6    3083.    3155.     123. o
 -26   2   6      43.      10.      33. <
 -24   2   6     138.     132.      32. o
 -22   2   6     139.     117.      28. o
 -20   2   6    8825.    8916.     254. o
 -18   2   6     322.     303.      41. o
 -16   2   6      67.      50.      27. <
 -14   2   6     203.     272.      33. o
 -12   2   6    6018.    6249.     194. o
 -10   2   6    1349.    1179.      81. o
  -8   2   6   16540.   15734.     196. o
  -6   2   6    1546.    1287.      56. o
  -4   2   6  153574.  147553.     579. o
  -2   2   6   39890.   38221.     365. o
   0   2   6   40933.   39025.     249. o
   2   2   6     830.    1143.      63. o
   4   2   6   20159.   19252.     285. o
   6   2   6    9779.    9233.     151. o
   8   2   6      67.      82.      40. <
  10   2   6      42.      66.      33. <
  12   2   6    3536.    3469.     131. o
  14   2   6     736.     867.      55. o
  16   2   6    6328.    6832.     153. o
  18   2   6      18.       1.      28. <
  20   2   6      31.      76.      33. <
  22   2   6    1128.    1144.     107. o
  24   2   6     103.      82.      43. <
  26   2   6      17.      21.      27. <
 -27   3   6     619.     703.      72. o
 -25   3   6     452.     482.      69. o
 -23   3   6     728.    1016.     101. o
 -21   3   6     787.     757.      63. o
 -19   3   6    6265.    6064.     209. o
 -17   3   6     313.     322.      40. o
 -15   3   6    6098.    5931.     111. o
 -13   3   6     263.     223.      41. o
 -11   3   6    5778.    5811.     192. o
  -9   3   6    1652.    1741.     101. o
  -7   3   6    1763.    1934.      75. o
  -5   3   6       2.      10.      21. <
  -3   3   6   13884.   14428.     167. o
  -1   3   6    8512.    8919.     129. o
   1   3   6   43945.   45103.     285. o
   3   3   6    3665.    4153.     147. o
   5   3   6   26854.   27880.     399. o
   7   3   6      56.      97.      38. <
   9   3   6    1246.    1400.     143. o
  11   3   6      56.      48.      20. <
  13   3   6    1826.    1927.      83. o
  15   3   6    1103.    1230.      70. o
  17   3   6     440.     367.      60. o
  19   3   6    1344.    1591.     128. o
  21   3   6     246.     321.      65. o
  23   3   6      25.      -7.      42. <
  25   3   6     142.     176.      41. o
 -26   4   6     125.      33.      28. <
 -24   4   6    1991.    1736.     114. o
 -22   4   6     335.     265.      59. o
 -20   4   6    1664.    1553.      79. o
 -18   4   6     363.     356.      44. o
 -16   4   6     482.     549.      51. o
 -14   4   6    1297.    1392.      68. o
 -12   4   6       5.      95.      44. <
 -10   4   6    1215.    1595.      80. o
  -8   4   6    1388.    1222.      94. o
  -6   4   6     274.     582.      52. o
  -4   4   6    4662.    5094.     134. o
  -2   4   6     105.     131.      31. o
   0   4   6   37914.   41308.     351. o
   2   4   6     356.     397.      81. o
   4   4   6     904.     767.     105. o
   6   4   6     128.     187.      32. o
   8   4   6    3466.    3710.      99. o
  10   4   6     157.     111.      22. o
  12   4   6    1970.    1884.      84. o
  14   4   6    1234.    1269.      73. o
  16   4   6      10.     -11.      32. <
  18   4   6    2093.    2239.      95. o
  20   4   6    1515.    1567.     121. o
  22   4   6      12.       6.      39. <
  24   4   6       1.      -8.      28. <
 -25   5   6    1655.    1667.      91. o
 -23   5   6    1926.    2062.     118. o
 -21   5   6     446.     478.      67. o
 -19   5   6     803.     703.      53. o
 -17   5   6     300.     270.      37. o
 -15   5   6     271.     331.      57. o
 -13   5   6    1641.    1515.     178. o
 -11   5   6    3178.    3192.     122. o
  -9   5   6      83.      97.      37. <
  -7   5   6   10927.   12707.     222. o
  -5   5   6    2447.    2101.     126. o
  -3   5   6    6997.    8117.     225. o
  -1   5   6     408.     516.      63. o
   1   5   6    1707.    1866.      86. o
   3   5   6    1854.    1871.      68. o
   5   5   6    1239.    1387.      52. o
   7   5   6    4970.    4868.     121. o
   9   5   6   14491.   13826.     211. o
  11   5   6    1286.    1134.      68. o
  13   5   6   13838.   13394.     227. o
  15   5   6    2067.    2166.      96. o
  17   5   6     871.     758.      60. o
  19   5   6     220.     232.      35. o
  21   5   6      22.      39.      32. <
  23   5   6     543.     390.      48. o
 -22   6   6     892.     788.      66. o
 -20   6   6    2812.    2607.      94. o
 -18   6   6    3697.    3625.     168. o
 -16   6   6    3624.    3529.     172. o
 -14   6   6      64.     183.      52. o
 -12   6   6      22.      37.      28. <
 -10   6   6     693.     706.      69. o
  -8   6   6    2464.    2334.     112. o
  -6   6   6      77.      63.      25. <
  -4   6   6    1335.    1414.     106. o
  -2   6   6    5499.    5629.     145. o
   0   6   6    8259.    8828.     143. o
   2   6   6     668.     599.      40. o
   4   6   6   17890.   17969.     228. o
   6   6   6     144.      72.      28. <
   8   6   6    7991.    8005.     160. o
  10   6   6    2984.    3073.     102. o
  12   6   6      55.     130.      46. <
  14   6   6     543.     510.      53. o
  16   6   6      36.      99.      30. o
  18   6   6     319.     322.      39. o
  20   6   6    1042.     914.      52. o
  22   6   6      12.       5.      19. <
 -21   7   6      11.     -54.      27. <
 -19   7   6     684.     780.      86. o
 -17   7   6      10.     -37.      46. <
 -15   7   6    1012.     839.      93. o
 -13   7   6     675.     833.      99. o
 -11   7   6     115.     111.      35. o
  -9   7   6     125.     162.      57. <
  -7   7   6     101.      52.      53. <
  -5   7   6    1535.    1803.     135. o
  -3   7   6     920.     989.      63. o
  -1   7   6       2.      -3.      36. <
   1   7   6     419.     402.      40. o
   3   7   6     113.     164.      35. o
   5   7   6       9.      26.      27. <
   7   7   6    1387.    1330.      72. o
   9   7   6      32.     110.      32. o
  11   7   6    3429.    3965.     198. o
  13   7   6     149.     116.      55. <
  15   7   6    2300.    2406.     147. o
  17   7   6      13.      39.      37. <
  19   7   6     474.     337.      51. o
 -20   8   6     655.     399.      48. o
 -18   8   6      51.      46.      25. <
 -16   8   6     462.     754.     114. o
 -14   8   6     336.     265.      55. o
 -12   8   6     336.     379.      70. o
 -10   8   6     615.     622.      57. o
  -8   8   6     466.     552.      53. o
  -6   8   6    1470.    1407.      65. o
  -4   8   6    1539.    1662.      79. o
  -2   8   6    2784.    2723.     102. o
   0   8   6      11.       1.      36. <
   2   8   6     236.     165.      38. o
   4   8   6     413.     455.      46. o
   6   8   6    4189.    4180.     130. o
   8   8   6      63.      47.      46. <
  10   8   6    8254.    8273.     281. o
  12   8   6      76.     172.      63. <
  14   8   6      99.      69.      47. <
  16   8   6     356.     247.      51. o
  18   8   6     167.     123.      32. o
 -17   9   6     331.     288.      47. o
 -15   9   6     118.      96.      30. o
 -13   9   6     199.     181.      39. o
 -11   9   6    1958.    2151.      98. o
  -9   9   6    1588.    1654.      68. o
  -7   9   6     120.     129.      29. o
  -5   9   6    1053.    1049.      56. o
  -3   9   6     147.     188.      29. o
  -1   9   6    2041.    2246.      95. o
   3   9   6    1608.    1580.      75. o
   5   9   6     114.     103.      47. <
   7   9   6    1043.    1111.     103. o
   9   9   6    1210.    1190.     107. o
  11   9   6     295.     234.      54. o
  13   9   6     243.     316.      59. o
  15   9   6     417.     491.      59. o
 -14  10   6       1.     -19.      24. <
 -12  10   6       3.       9.      22. <
 -10  10   6     723.     745.      52. o
  -8  10   6     191.     225.      26. o
  -6  10   6    1075.     997.      49. o
  -4  10   6     137.      73.      19. o
  -2  10   6     637.     714.      75. o
   0  10   6     712.     626.      72. o
   2  10   6     534.     601.      77. o
   4  10   6       6.      80.      32. <
   6  10   6    1260.    1356.      67. o
   8  10   6       0.     -29.      23. <
  10  10   6     761.     801.      51. o
  12  10   6     359.     397.      49. o
  -5  11   6      94.      95.      24. o
  -3  11   6      77.      42.      19. <
  -1  11   6     415.     456.      50. o
   1  11   6      62.      20.      22. <
   3  11   6     222.     249.      43. o
   5  11   6     201.     228.      38. o
   7  11   6      95.     106.      28. o
 -27   1   7      58.      31.      20. <
 -25   1   7     865.     988.      62. o
 -23   1   7    2818.    2816.     145. o
 -21   1   7      97.     135.      36. o
 -19   1   7    2932.    2866.     106. o
 -17   1   7      20.      28.      24. <
 -15   1   7     146.     267.      32. o
 -13   1   7     692.     572.      94. o
 -11   1   7    1900.    1982.      98. o
  -9   1   7    7879.    7158.     178. o
  -7   1   7     125.     153.      37. o
  -5   1   7   11510.    9195.     177. o
  -3   1   7    7314.    7508.     151. o
  -1   1   7    1821.    1681.      72. o
   1   1   7   90274.   84375.     461. o
   3   1   7  105878.   96225.     344. o
   5   1   7   29181.   27386.     159. o
   7   1   7    3678.    3494.      63. o
   9   1   7    2241.    2025.      77. o
  11   1   7    1433.    1530.     132. o
  13   1   7    5537.    5755.     121. o
  15   1   7    3429.    3562.     105. o
  17   1   7     617.     754.      58. o
  19   1   7     575.     599.      57. o
  21   1   7    1750.    1376.      77. o
  23   1   7     190.     153.      30. o
  25   1   7     114.      58.      32. <
 -28   2   7     173.     291.      54. o
 -26   2   7      45.     127.      43. <
 -24   2   7      74.     111.      32. o
 -22   2   7      56.      -2.      26. <
 -20   2   7      33.      97.      30. o
 -18   2   7     655.     699.      58. o
 -16   2   7     543.     635.      45. o
 -14   2   7    2033.    2239.      80. o
 -12   2   7    2827.    2821.     134. o
 -10   2   7     781.    1005.      57. o
  -8   2   7     155.     199.      31. o
  -6   2   7     191.     229.      36. o
  -4   2   7     418.     505.      43. o
  -2   2   7   50052.   46155.     336. o
   0   2   7    5968.    5315.     134. o
   2   2   7    9235.    9001.     131. o
   4   2   7    1092.     789.      52. o
   6   2   7   11332.   10836.     141. o
   8   2   7      13.      38.      21. <
  10   2   7      51.     129.      67. <
  12   2   7     422.     321.      33. o
  14   2   7     815.     600.      36. o
  16   2   7    1586.    1783.      80. o
  18   2   7     169.     178.      39. o
  20   2   7     415.     226.      64. o
  22   2   7      26.     -41.      44. <
  24   2   7    1140.     815.      80. o
  26   2   7      18.      41.      24. <
 -27   3   7     519.     630.      63. o
 -25   3   7     526.     647.      78. o
 -23   3   7       5.       5.      46. <
 -21   3   7     218.     257.      53. o
 -19   3   7    4015.    4064.     173. o
 -17   3   7    1333.    1202.      67. o
 -15   3   7     175.     139.      20. o
 -13   3   7    2819.    2589.     100. o
 -11   3   7    8322.    8469.     234. o
  -9   3   7   12400.   13295.     274. o
  -7   3   7     221.     166.      31. o
  -5   3   7     264.     212.      28. o
  -3   3   7     759.     751.      43. o
  -1   3   7   19186.   19116.     193. o
   1   3   7   14312.   15482.     156. o
   3   3   7   12016.   12725.     206. o
   5   3   7   27764.   29478.     421. o
   7   3   7   13924.   13760.     232. o
   9   3   7      18.      52.      34. <
  11   3   7     771.     921.      56. o
  13   3   7     122.      86.      31. <
  15   3   7     170.     193.      36. o
  17   3   7    1701.    1939.     121. o
  19   3   7     839.     695.      89. o
  21   3   7     348.     381.      71. o
  23   3   7     424.     273.      56. o
  25   3   7     214.     235.      43. o
 -26   4   7     990.    1139.      82. o
 -24   4   7    2543.    2716.     142. o
 -22   4   7     205.     167.      53. o
 -20   4   7     137.     151.      32. o
 -18   4   7    1421.    1251.      71. o
 -16   4   7    2550.    2337.      92. o
 -14   4   7    2205.    2054.     116. o
 -12   4   7     197.     191.      50. o
 -10   4   7    2793.    3067.     107. o
  -8   4   7     307.     513.      64. o
  -6   4   7    1212.    1408.      79. o
  -4   4   7   11690.   12704.     215. o
  -2   4   7    1874.    1941.      84. o
   0   4   7    4812.    5099.     181. o
   2   4   7     560.     682.      71. o
   4   4   7      46.     186.      38. o
   6   4   7    5269.    5831.     160. o
   8   4   7     986.    1126.      48. o
  10   4   7       2.       8.      20. <
  12   4   7      44.      62.      28. <
  14   4   7    2119.    2057.      91. o
  16   4   7     287.     420.      50. o
  18   4   7       4.     -18.      29. <
  20   4   7     152.      99.      47. <
  22   4   7      96.     122.      43. <
  24   4   7       8.      38.      29. <
 -25   5   7       0.     -64.      23. <
 -23   5   7       1.     -15.      33. <
 -21   5   7       8.     -40.      41. <
 -19   5   7      15.     -11.      25. <
 -17   5   7       5.      -1.      43. <
 -15   5   7     402.     388.      54. o
 -13   5   7      11.      52.      63. <
 -11   5   7     735.     651.      59. o
  -9   5   7     872.     861.      66. o
  -7   5   7      34.      25.      29. <
  -5   5   7    3484.    3830.     116. o
  -3   5   7     242.     203.      48. o
  -1   5   7   10219.   11454.     244. o
   1   5   7    3049.    3208.      93. o
   3   5   7   18611.   18745.     207. o
   5   5   7   10940.   10050.     134. o
   7   5   7    5336.    5519.     132. o
   9   5   7       2.      79.      22. o
  11   5   7     594.     619.      54. o
  13   5   7    9718.   10198.     203. o
  15   5   7     339.     327.      44. o
  17   5   7    2680.    2753.     106. o
  19   5   7     163.     121.      31. o
  21   5   7     178.     139.      46. o
  23   5   7      26.      60.      28. <
 -20   6   7    5048.    4782.     122. o
 -18   6   7     909.     807.      88. o
 -16   6   7    1801.    1704.     121. o
 -14   6   7    4140.    4745.     183. o
 -12   6   7       5.      -9.      34. <
 -10   6   7     820.     705.      65. o
  -8   6   7      75.      53.      26. <
  -6   6   7    2258.    2539.      88. o
  -4   6   7    4204.    4552.     183. o
  -2   6   7    4216.    4277.     129. o
   0   6   7   18082.   18773.     209. o
   2   6   7     344.     352.      37. o
   4   6   7    1176.    1285.      64. o
   6   6   7      27.      46.      26. <
   8   6   7     665.     491.      48. o
  10   6   7      60.     130.      33. o
  12   6   7    7215.    7459.     238. o
  14   6   7    7292.    7398.     174. o
  16   6   7     423.     399.      46. o
  18   6   7    2250.    2205.      89. o
  20   6   7      12.       5.      15. <
 -21   7   7      74.      -3.      23. <
 -19   7   7    1142.    1182.      93. o
 -17   7   7    2291.    2226.     137. o
 -15   7   7     156.      69.      46. <
 -13   7   7    3587.    3506.     177. o
 -11   7   7    8132.    8407.     180. o
  -9   7   7       0.      63.      55. <
  -7   7   7     165.     220.      54. o
  -5   7   7     827.     842.      54. o
  -3   7   7    5207.    5170.     154. o
  -1   7   7    2690.    2867.     115. o
   1   7   7     274.     296.      36. o
   3   7   7      99.     170.      37. o
   5   7   7     767.     682.      59. o
   7   7   7     849.     887.      59. o
   9   7   7     731.     587.      51. o
  11   7   7      92.     118.      59. <
  13   7   7     673.     676.      93. o
  15   7   7     426.     494.      77. o
  17   7   7     901.     879.      85. o
  19   7   7     212.     230.      38. o
 -20   8   7     298.     193.      35. o
 -18   8   7     610.     743.      53. o
 -16   8   7    4155.    4095.     129. o
 -14   8   7     230.     213.      54. o
 -12   8   7    6290.    6360.     241. o
 -10   8   7    2399.    2321.      85. o
  -8   8   7    3352.    3274.      98. o
  -6   8   7     121.     146.      34. o
  -4   8   7    3029.    2825.     109. o
  -2   8   7     579.     482.      48. o
   0   8   7    2326.    2207.     106. o
   2   8   7      17.     -26.      29. <
   4   8   7    2270.    2318.      95. o
   6   8   7    4455.    4637.     138. o
   8   8   7    3260.    2979.     171. o
  10   8   7    7425.    8041.     274. o
  12   8   7    2114.    2185.     142. o
  14   8   7     241.     205.      58. o
  16   8   7     247.     262.      52. o
  18   8   7      20.      -3.      21. <
 -17   9   7     183.     159.      43. o
 -15   9   7       5.      -7.      23. <
 -13   9   7       6.      32.      31. <
 -11   9   7       7.     -16.      33. <
  -9   9   7      90.      98.      27. o
  -7   9   7     284.     308.      35. o
  -5   9   7      12.       4.      25. <
  -3   9   7     728.     783.      49. o
  -1   9   7       2.       6.      39. <
   1   9   7     277.     281.      42. o
   3   9   7     111.     162.      29. o
   5   9   7    1596.    1964.      88. o
   7   9   7    1345.    1376.     113. o
   9   9   7      10.      17.      40. <
  11   9   7      15.      -9.      38. <
  13   9   7     515.     549.      68. o
  15   9   7     448.     387.      51. o
 -14  10   7     121.     112.      30. o
 -12  10   7     125.      78.      24. o
 -10  10   7       7.      11.      25. <
  -8  10   7      69.      52.      20. <
  -6  10   7     103.      38.      19. <
  -4  10   7       9.     -20.      25. <
  -2  10   7    4115.    4349.     172. o
   0  10   7     110.      77.      37. <
   2  10   7     409.     445.      65. o
   4  10   7     114.     109.      28. o
   6  10   7     815.     783.      77. o
   8  10   7     478.     570.      44. o
  10  10   7      57.      -2.      25. <
  12  10   7      74.     134.      33. o
  -5  11   7      32.      67.      25. <
  -3  11   7      76.      42.      21. <
  -1  11   7     461.     392.      48. o
   1  11   7     291.     257.      41. o
   3  11   7     105.     148.      33. o
   5  11   7    1663.    1847.      93. o
   7  11   7     839.     801.      58. o
 -28   0   8    1284.    1543.      85. o
 -26   0   8     745.     809.      79. o
 -24   0   8     157.     134.      47. <
 -22   0   8    1997.    1867.     133. o
 -20   0   8     122.     234.      52. o
 -18   0   8     366.     247.      48. o
 -16   0   8     711.     511.      61. o
 -14   0   8    3333.    3412.     133. o
  -8   0   8   18054.   16337.     383. o
  -6   0   8    3915.    3184.     156. o
  -4   0   8     122.     120.      43. <
  -2   0   8   17671.   17262.     290. o
   0   0   8   36791.   37833.     334. o
   2   0   8    9242.    8060.     142. o
   4   0   8    3416.    3385.      74. o
   6   0   8    8887.    8661.     163. o
   8   0   8    6672.    7133.     226. o
  10   0   8    1005.     893.      89. o
  12   0   8    2449.    3214.     109. o
  14   0   8    3494.    3922.     157. o
  16   0   8    1265.    1210.     100. o
  18   0   8      31.      21.      40. <
  20   0   8    1117.    1001.      97. o
  22   0   8     156.     222.      56. o
  24   0   8     465.     400.      57. o
 -27   1   8      63.      35.      18. <
 -25   1   8      16.       8.      23. <
 -23   1   8    2544.    2482.     153. o
 -21   1   8    6138.    6244.     163. o
 -19   1   8     956.     933.      58. o
 -17   1   8    3120.    2776.      92. o
 -15   1   8     165.     121.      30. o
 -13   1   8    2702.    2793.     197. o
 -11   1   8    1207.    1048.      76. o
  -9   1   8    6605.    6431.     176. o
  -7   1   8    5306.    4165.     135. o
  -5   1   8    1022.    1260.      74. o
  -3   1   8    7682.    8187.     168. o
  -1   1   8   64953.   63798.     445. o
   1   1   8     405.     195.      34. o
   3   1   8   23335.   20081.     166. o
   5   1   8       3.      50.      17. <
   7   1   8   13104.   12404.     124. o
   9   1   8    2596.    3269.     101. o
  11   1   8     783.     867.      63. o
  13   1   8    5632.    6164.     128. o
  15   1   8     469.     422.      39. o
  17   1   8    2768.    2764.     105. o
  19   1   8      87.     112.      34. o
  21   1   8    1041.     987.      67. o
  23   1   8     799.     722.      52. o
  25   1   8     374.     420.      55. o
 -28   2   8       0.      26.      27. <
 -26   2   8     939.     953.      85. o
 -24   2   8    3073.    2944.     104. o
 -22   2   8       2.      14.      40. <
 -20   2   8      26.      14.      29. <
 -18   2   8    2818.    2666.     101. o
 -16   2   8    2917.    2857.      90. o
 -14   2   8    1687.    1558.      64. o
 -12   2   8    1983.    1809.     113. o
 -10   2   8      14.      17.      25. <
  -8   2   8    2662.    3078.     116. o
  -6   2   8     417.     354.      46. o
  -4   2   8   66074.   66095.     500. o
  -2   2   8  107594.  102795.     684. o
   0   2   8  271172.  263426.    1032. o
   2   2   8    6304.    6724.     119. o
   4   2   8     540.     695.      38. o
   6   2   8   11484.   11024.     151. o
   8   2   8    3707.    3469.      88. o
  10   2   8     136.      60.      32. <
  12   2   8    7160.    7200.     140. o
  14   2   8     234.     276.      30. o
  16   2   8      23.      58.      30. <
  18   2   8     268.     255.      41. o
  20   2   8     152.     169.      58. <
  22   2   8     225.     191.      54. o
  24   2   8     868.     729.      75. o
  26   2   8       6.     -11.      20. <
 -27   3   8       0.      17.      30. <
 -25   3   8     340.     463.      66. o
 -23   3   8    1016.     976.      97. o
 -21   3   8     274.     254.      53. o
 -19   3   8    1129.    1016.      92. o
 -17   3   8    3030.    3018.     107. o
 -15   3   8      84.     129.      33. o
 -13   3   8      74.      -5.      27. <
 -11   3   8    4114.    4138.     169. o
  -9   3   8    9611.    9972.     241. o
  -7   3   8    1941.    2193.      84. o
  -5   3   8    1325.    1468.      61. o
  -3   3   8    3783.    3359.      88. o
  -1   3   8    3591.    3333.      85. o
   1   3   8     157.     190.      26. o
   3   3   8   26013.   25944.     301. o
   5   3   8    2914.    3167.     124. o
   7   3   8       0.      24.      25. <
   9   3   8     332.     328.      30. o
  11   3   8     153.     135.      30. o
  13   3   8     613.     614.      51. o
  15   3   8    4750.    4784.     133. o
  17   3   8    1543.    1510.     105. o
  19   3   8       5.     -51.      54. <
  21   3   8     833.     870.      96. o
  23   3   8     317.     215.      51. o
  25   3   8     459.     462.      52. o
 -26   4   8     215.     162.      40. o
 -24   4   8     287.     139.      45. o
 -22   4   8      17.      -4.      42. <
 -20   4   8    7903.    7340.     234. o
 -18   4   8      18.     -25.      25. <
 -16   4   8    1362.    1251.      64. o
 -14   4   8     227.     204.      51. o
 -12   4   8    3767.    4161.     133. o
 -10   4   8    3973.    4002.     125. o
  -8   4   8      54.      91.      41. <
  -6   4   8    4694.    5047.     147. o
  -4   4   8    3693.    4086.     128. o
  -2   4   8    5608.    5167.     114. o
   0   4   8    4018.    4172.     230. o
   2   4   8    5425.    5182.     126. o
   4   4   8    7488.    8929.     166. o
   6   4   8   22217.   22610.     372. o
   8   4   8   11122.   12393.     128. o
  10   4   8     894.     790.      41. o
  12   4   8   13651.   14268.     228. o
  14   4   8    4448.    4502.     133. o
  16   4   8    6744.    6784.     165. o
  18   4   8     156.      93.      29. o
  20   4   8    1496.    1353.     112. o
  22   4   8     469.     427.      63. o
  24   4   8      18.      38.      24. <
 -25   5   8       8.      38.      24. <
 -23   5   8     462.     429.      58. o
 -21   5   8     236.     185.      49. o
 -19   5   8     333.     273.      36. o
 -17   5   8     406.     496.      66. o
 -15   5   8      23.      87.      47. <
 -13   5   8    1821.    1887.     191. o
 -11   5   8      12.      25.      30. <
  -9   5   8     840.     776.      64. o
  -7   5   8    6399.    6502.     161. o
  -5   5   8    2732.    2448.      96. o
  -3   5   8    2784.    2743.     131. o
  -1   5   8    3152.    3405.     137. o
   1   5   8    3662.    3496.      98. o
   3   5   8   12385.   12414.     146. o
   5   5   8    4834.    4747.      94. o
   7   5   8     874.     783.      50. o
   9   5   8     435.     457.      35. o
  11   5   8     278.     332.      45. o
  13   5   8     888.     800.      61. o
  15   5   8    1929.    2010.      93. o
  17   5   8     932.     878.      63. o
  19   5   8     103.      64.      25. <
  21   5   8     112.      81.      35. <
  23   5   8      29.      71.      30. <
 -20   6   8     249.     144.      50. <
 -18   6   8     732.     598.      74. o
 -16   6   8     418.     496.      73. o
 -14   6   8      53.      78.      39. <
 -12   6   8     715.     720.      58. o
 -10   6   8     208.     238.      37. o
  -8   6   8       2.      36.      33. <
  -6   6   8    1703.    1738.      88. o
  -4   6   8     307.     285.      37. o
  -2   6   8    8073.    8059.     177. o
   0   6   8    2420.    2540.      78. o
   2   6   8      27.     -16.      17. <
   4   6   8    5934.    6305.     138. o
   6   6   8     287.     347.      38. o
   8   6   8    1660.    1772.      80. o
  10   6   8    4957.    4834.     128. o
  12   6   8     696.     686.      89. o
  14   6   8      57.      21.      28. <
  16   6   8    3365.    3473.     118. o
  18   6   8     348.     318.      38. o
  20   6   8     729.     778.      46. o
 -21   7   8    1568.    1560.      87. o
 -19   7   8     154.     153.      36. o
 -17   7   8     111.      70.      45. <
 -15   7   8    1814.    1666.     125. o
 -13   7   8     803.     875.      93. o
 -11   7   8     351.     450.      65. o
  -9   7   8     306.     392.      80. o
  -7   7   8    3851.    3596.     135. o
  -5   7   8     595.     593.      50. o
  -3   7   8    4030.    4063.     137. o
  -1   7   8    2024.    2287.     104. o
   1   7   8    9522.    9484.     164. o
   3   7   8    5863.    5850.     157. o
   5   7   8     954.     956.      66. o
   7   7   8    7509.    7175.     161. o
   9   7   8     881.     893.      67. o
  11   7   8     122.      75.      52. <
  13   7   8       0.      80.      51. <
  15   7   8    3780.    4015.     185. o
  17   7   8     158.     244.      49. o
  19   7   8       1.      14.      24. <
 -20   8   8      97.      11.      24. <
 -18   8   8      19.      46.      25. <
 -16   8   8     820.     981.      70. o
 -14   8   8     172.     144.      39. o
 -12   8   8    2957.    3271.     126. o
 -10   8   8    1000.     928.      57. o
  -8   8   8     650.     630.      49. o
  -6   8   8    2792.    2686.     109. o
  -4   8   8       2.      10.      25. <
  -2   8   8      70.      38.      22. <
   0   8   8     120.      92.      30. o
   2   8   8     240.     152.      32. o
   4   8   8      15.      -7.      27. <
   6   8   8     208.     214.      38. o
   8   8   8       1.      72.      48. <
  10   8   8     254.     169.      56. o
  12   8   8     267.     220.      63. o
  14   8   8     628.     665.      80. o
  16   8   8    1069.    1048.      86. o
  18   8   8      25.      78.      29. <
 -17   9   8     486.     478.      56. o
 -15   9   8       6.     -70.      28. <
 -13   9   8     360.     494.      52. o
 -11   9   8    1310.    1371.      79. o
  -9   9   8     383.     344.      37. o
  -7   9   8     378.     429.      41. o
  -5   9   8     946.     910.      53. o
  -3   9   8     103.      80.      24. o
  -1   9   8    1553.    1451.     114. o
   1   9   8    1946.    2046.     113. o
   3   9   8     430.     359.      41. o
   5   9   8     300.     251.      36. o
   7   9   8      62.      32.      43. <
   9   9   8      14.      75.      43. <
  11   9   8     796.     804.      84. o
  13   9   8       1.     -25.      36. <
  15   9   8       0.      -7.      26. <
 -14  10   8       0.     -34.      26. <
 -12  10   8     282.     349.      36. o
 -10  10   8       1.      15.      26. <
  -8  10   8      36.      27.      20. <
  -6  10   8      35.      14.      18. <
  -4  10   8     123.      53.      24. <
  -2  10   8     244.     273.      52. o
   0  10   8      20.      19.      37. <
   2  10   8     364.     451.      65. o
   4  10   8     878.     742.      53. o
   6  10   8    1294.    1073.      86. o
   8  10   8     848.     651.      69. o
  10  10   8    1283.    1178.      83. o
  12  10   8      14.      11.      20. <
  -5  11   8      35.      29.      17. <
  -3  11   8      82.      80.      26. o
  -1  11   8       3.     -24.      24. <
   1  11   8     109.      98.      29. o
   3  11   8      14.      -8.      21. <
   5  11   8      33.      55.      27. <
   7  11   8      54.      55.      23. <
 -27   1   9      75.      41.      18. <
 -25   1   9      67.      39.      25. <
 -23   1   9    1052.     979.     100. o
 -21   1   9    6379.    6556.     168. o
 -19   1   9       1.       8.      26. <
 -17   1   9    4633.    4812.     121. o
 -15   1   9      45.      89.      27. o
 -13   1   9    1441.    1206.     137. o
 -11   1   9      77.      98.      36. <
  -9   1   9   17781.   15515.     282. o
  -7   1   9     230.     171.      43. o
  -5   1   9       3.      88.      36. <
  -3   1   9     336.     381.      47. o
  -1   1   9  282784.  273042.     965. o
   1   1   9     250.     191.      31. o
   3   1   9   26266.   24258.     216. o
   5   1   9     698.     822.      38. o
   7   1   9   14158.   13924.     138. o
   9   1   9    1183.    1280.      65. o
  11   1   9    5667.    6503.     165. o
  13   1   9    1554.    1612.      69. o
  15   1   9    5869.    6186.     147. o
  17   1   9     683.     661.      57. o
  19   1   9     334.     301.      42. o
  21   1   9      34.      44.      27. <
  23   1   9     533.     421.      41. o
  25   1   9      12.      31.      26. <
 -28   2   9       1.      52.      28. <
 -26   2   9     261.     271.      54. o
 -24   2   9       6.     -16.      29. <
 -22   2   9      87.       9.      44. <
 -20   2   9    2332.    2588.     106. o
 -18   2   9     250.     272.      42. o
 -16   2   9    2846.    3045.     104. o
 -14   2   9    3034.    3020.      90. o
 -12   2   9    2078.    2254.     126. o
 -10   2   9    1202.    1117.      65. o
  -8   2   9     966.    1127.      76. o
  -6   2   9    3155.    3254.     121. o
  -4   2   9    5147.    4406.     137. o
  -2   2   9   63810.   64193.     442. o
   0   2   9    1542.    2251.     110. o
   2   2   9   11374.   11326.     161. o
   4   2   9    7790.    7804.     121. o
   6   2   9    3007.    3189.      84. o
   8   2   9    3645.    3815.      94. o
  10   2   9     129.      94.      25. o
  12   2   9     452.     572.      42. o
  14   2   9       4.      20.      20. <
  16   2   9      40.      20.      26. <
  18   2   9     138.     128.      35. o
  20   2   9    1661.    1676.     131. o
  22   2   9     343.     312.      62. o
  24   2   9     104.     132.      42. o
 -27   3   9     140.     102.      36. <
 -25   3   9     156.      93.      39. <
 -23   3   9     744.     823.      62. o
 -21   3   9    1491.    1427.     113. o
 -19   3   9     694.     680.      55. o
 -17   3   9    5532.    4942.     137. o
 -15   3   9    2381.    2464.      90. o
 -13   3   9     871.    1195.      74. o
 -11   3   9     508.     498.      67. o
  -9   3   9    4719.    5260.     179. o
  -7   3   9    2956.    3163.     104. o
  -5   3   9    1918.    1898.      72. o
  -3   3   9     429.     544.      41. o
  -1   3   9     123.     224.      29. o
   1   3   9    1186.    1156.      60. o
   3   3   9    9727.   10506.     200. o
   5   3   9     582.     629.      40. o
   7   3   9   31907.   33564.     331. o
   9   3   9      23.      42.      16. <
  11   3   9     765.     872.      55. o
  13   3   9     431.     460.      47. o
  15   3   9     642.     616.      54. o
  17   3   9      51.       2.      51. <
  19   3   9       1.     -29.      55. <
  21   3   9     251.     275.      63. o
  23   3   9     102.      92.      41. <
  25   3   9      38.       8.      24. <
 -26   4   9     593.     497.      57. o
 -24   4   9     600.     599.      73. o
 -22   4   9    5799.    5539.     146. o
 -20   4   9    2241.    2250.     133. o
 -18   4   9     638.     584.      55. o
 -16   4   9     188.      96.      28. o
 -14   4   9    2811.    2846.     133. o
 -12   4   9     936.    1002.      73. o
 -10   4   9   10244.   11037.     208. o
  -8   4   9    4701.    5255.     190. o
  -6   4   9    3046.    3219.     121. o
  -4   4   9    1338.    1821.      89. o
  -2   4   9    9397.    9898.     153. o
   0   4   9   12574.   12253.     222. o
   2   4   9    6762.    6505.     114. o
   4   4   9   27324.   28840.     304. o
   6   4   9    1053.    1196.      46. o
   8   4   9    8459.    9506.     114. o
  10   4   9    2052.    2093.      70. o
  12   4   9    6364.    6654.     157. o
  14   4   9     101.     137.      34. o
  16   4   9    3250.    3378.     119. o
  18   4   9    1248.    1210.      71. o
  20   4   9     183.     158.      52. o
  22   4   9     379.     445.      61. o
  24   4   9     715.     604.      58. o
 -25   5   9      68.      52.      24. <
 -23   5   9      41.      79.      35. <
 -21   5   9    1212.    1051.      91. o
 -19   5   9     354.     334.      38. o
 -17   5   9    1338.    1394.     102. o
 -15   5   9     687.     530.     122. o
 -13   5   9    2257.    2216.     206. o
 -11   5   9      19.      72.      36. <
  -9   5   9       3.      -9.      33. <
  -7   5   9     100.     174.      38. o
  -5   5   9     524.     592.      41. o
  -3   5   9    2190.    2071.     116. o
  -1   5   9      98.      31.      27. <
   1   5   9    1030.    1101.      48. o
   3   5   9   23093.   23890.     207. o
   5   5   9     195.     204.      28. o
   7   5   9   23086.   22618.     213. o
   9   5   9    6051.    6571.     119. o
  11   5   9    2971.    3029.     110. o
  13   5   9     452.     516.      53. o
  15   5   9    4739.    4991.     145. o
  17   5   9    1670.    1779.      87. o
  19   5   9    2399.    2159.      87. o
  21   5   9     205.     164.      42. o
  23   5   9      19.      47.      23. <
 -20   6   9      14.      85.      28. o
 -18   6   9     275.     189.      46. o
 -16   6   9       1.     -18.      42. <
 -14   6   9    1255.    1173.      90. o
 -12   6   9    1782.    1712.      82. o
 -10   6   9    1029.    1124.      66. o
  -8   6   9     171.     164.      31. o
  -6   6   9    4236.    4159.     136. o
  -4   6   9    1667.    1810.      73. o
  -2   6   9     223.     280.      47. o
   0   6   9     463.     382.      37. o
   2   6   9    1555.    1866.      68. o
   4   6   9     993.     846.      47. o
   6   6   9      93.      68.      29. <
   8   6   9    2566.    2564.      94. o
  10   6   9       0.       3.      35. <
  12   6   9      13.      78.      57. <
  14   6   9    2817.    2621.     106. o
  16   6   9       7.      -1.      27. <
  18   6   9    2508.    2485.      92. o
  20   6   9     106.      52.      17. o
 -21   7   9     290.     168.      37. o
 -19   7   9     480.     289.      37. o
 -17   7   9      33.      -5.      43. <
 -15   7   9     362.     304.      65. o
 -13   7   9     170.     159.      60. <
 -11   7   9    5336.    4883.     189. o
  -9   7   9       3.     -54.      32. <
  -7   7   9    9501.    8930.     174. o
  -5   7   9    2630.    2751.      98. o
  -3   7   9     111.     120.      33. o
  -1   7   9    3639.    3782.     135. o
   1   7   9       2.      -2.      23. <
   3   7   9     279.     204.      35. o
   5   7   9     307.     298.      42. o
   7   7   9      58.     128.      37. o
   9   7   9     491.     598.      58. o
  11   7   9    2974.    3421.     186. o
  13   7   9    1634.    1680.     129. o
  15   7   9     187.     165.      55. o
  17   7   9    5423.    5676.     194. o
  19   7   9     326.     268.      40. o
 -20   8   9     247.     138.      33. o
 -18   8   9    1034.    1014.      59. o
 -16   8   9      10.     -27.      31. <
 -14   8   9      52.     -25.      38. <
 -12   8   9      98.     168.      51. o
 -10   8   9    1700.    1755.      75. o
  -8   8   9    1726.    1933.      96. o
  -6   8   9     116.     171.      30. o
  -4   8   9    4094.    4024.     102. o
  -2   8   9    3002.    2835.      86. o
   0   8   9     713.     976.      85. o
   2   8   9    3222.    2854.     107. o
   4   8   9       1.      -4.      25. <
   6   8   9    5215.    5010.     145. o
   8   8   9   11381.   11400.     219. o
  10   8   9    1928.    1884.     138. o
  12   8   9    1996.    2059.     137. o
  14   8   9      46.      52.      44. <
  16   8   9     383.     391.      58. o
  18   8   9      17.      56.      23. <
 -17   9   9     214.     208.      40. o
 -15   9   9     334.     269.      37. o
 -13   9   9     967.     958.      78. o
 -11   9   9     742.     760.      63. o
  -9   9   9    1230.    1239.      63. o
  -7   9   9      29.      29.      26. <
  -5   9   9    4110.    4148.     105. o
  -3   9   9     366.     434.      39. o
  -1   9   9    1458.    1397.      73. o
   1   9   9    4802.    4547.     130. o
   3   9   9      51.      57.      25. <
   5   9   9    1461.    1706.      85. o
   7   9   9     171.     114.      47. <
   9   9   9     120.      92.      42. <
  11   9   9       7.     -21.      41. <
  13   9   9     546.     650.      70. o
  15   9   9      16.      -3.      23. <
 -14  10   9      81.      26.      24. <
 -12  10   9     108.      91.      24. o
 -10  10   9      11.       4.      22. <
  -8  10   9    1533.    1546.      58. o
  -6  10   9       2.     -12.      22. <
  -4  10   9    2451.    2287.      85. o
  -2  10   9     201.     166.      46. o
   0  10   9    1991.    1946.     118. o
   2  10   9     158.      85.      41. <
   4  10   9      15.      54.      27. <
   6  10   9    1429.    1582.      73. o
   8  10   9     287.     277.      47. o
  10  10   9     673.     490.      55. o
  -5  11   9      11.     -12.      19. <
  -3  11   9     194.     213.      37. o
  -1  11   9     463.     485.      51. o
   1  11   9     131.     145.      35. o
   3  11   9      37.      10.      21. <
   5  11   9    1679.    1646.      84. o
 -28   0  10     970.     876.      65. o
 -26   0  10      13.     -15.      34. <
 -24   0  10    1351.    1147.     102. o
 -22   0  10       7.     107.      51. <
 -20   0  10    6905.    7534.     227. o
 -18   0  10    7859.    7275.     219. o
 -16   0  10    2222.    2047.     113. o
 -14   0  10    2701.    2557.     118. o
 -10   0  10    2257.    2285.     172. o
  -8   0  10    5384.    4357.     211. o
  -6   0  10     488.     348.      75. o
  -4   0  10   12364.   11808.     290. o
  -2   0  10   50896.   49164.     447. o
   0   0  10   51811.   46173.     408. o
   2   0  10   39668.   38927.     353. o
   4   0  10       8.      58.      22. <
   6   0  10     250.     285.      37. o
   8   0  10    9760.   10574.     284. o
  10   0  10   21421.   23106.     263. o
  12   0  10    3209.    3680.     145. o
  14   0  10    1528.    1847.     113. o
  16   0  10       0.     -23.      40. <
  18   0  10     586.     736.      85. o
  20   0  10    1004.    1031.      98. o
  22   0  10    1763.    1924.     119. o
  24   0  10     172.     213.      46. o
 -27   1  10      59.      45.      20. <
 -25   1  10    1128.    1138.      66. o
 -23   1  10     100.     105.      37. <
 -21   1  10    2596.    2362.     105. o
 -19   1  10     257.     273.      38. o
 -17   1  10    2265.    2154.      83. o
 -15   1  10    1058.     992.      59. o
 -13   1  10     185.     180.      38. o
 -11   1  10      15.      39.      33. <
  -9   1  10    2449.    2212.     115. o
  -7   1  10    4756.    3936.     145. o
  -5   1  10     608.     638.      63. o
  -3   1  10    1533.     961.      70. o
  -1   1  10   15168.   14574.     234. o
   1   1  10    2263.    1917.      79. o
   3   1  10   20642.   19016.     182. o
   5   1  10    5707.    4786.      90. o
   7   1  10     237.     224.      28. o
   9   1  10     414.     453.      48. o
  11   1  10     178.     168.      26. o
  13   1  10      97.      67.      24. <
  15   1  10    1011.    1067.      65. o
  17   1  10     699.     780.      60. o
  19   1  10     713.     773.      59. o
  21   1  10     911.     844.      62. o
  23   1  10      42.      -3.      21. <
  25   1  10      53.      61.      29. <
 -28   2  10     194.     295.      44. o
 -26   2  10     220.     298.      53. o
 -24   2  10     275.     294.      37. o
 -22   2  10    1239.    1559.      82. o
 -20   2  10     202.     256.      38. o
 -18   2  10    6442.    6534.     144. o
 -16   2  10     188.     190.      34. o
 -14   2  10     432.     788.      50. o
 -12   2  10    2263.    1890.     120. o
 -10   2  10   14672.   14852.     280. o
  -8   2  10     757.     618.      62. o
  -6   2  10    2030.    1967.     102. o
  -4   2  10    3809.    3556.     128. o
  -2   2  10    1521.    1568.      77. o
   0   2  10   19522.   19151.     251. o
   2   2  10    7501.    6914.     132. o
   4   2  10   21372.   21208.     206. o
   6   2  10   25017.   26989.     213. o
   8   2  10     135.     199.      39. o
  10   2  10    6721.    7150.     113. o
  12   2  10      10.      23.      19. <
  14   2  10    4731.    4833.     103. o
  16   2  10    3512.    3754.     115. o
  18   2  10     698.     901.      63. o
  20   2  10    2687.    2363.     151. o
  22   2  10     467.     358.      63. o
  24   2  10     151.     277.      49. o
 -27   3  10       0.       0.      27. <
 -25   3  10      37.      -2.      36. <
 -23   3  10       1.       8.      39. <
 -21   3  10    3307.    3155.     164. o
 -19   3  10    2587.    2665.     107. o
 -17   3  10   12090.   11653.     195. o
 -15   3  10     878.     952.      59. o
 -13   3  10     121.     118.      34. o
 -11   3  10    5497.    5729.     204. o
  -9   3  10    6293.    6634.     206. o
  -7   3  10   21002.   20802.     337. o
  -5   3  10    1227.    1036.      61. o
  -3   3  10    1153.    1172.      58. o
  -1   3  10    8306.    8662.     147. o
   1   3  10   33623.   33792.     416. o
   3   3  10   19814.   21304.     276. o
   5   3  10    4228.    4280.      98. o
   7   3  10    6638.    7979.     153. o
   9   3  10    5495.    5638.      90. o
  11   3  10     509.     346.      40. o
  13   3  10    1091.    1078.      64. o
  15   3  10    9676.    9625.     189. o
  17   3  10     122.     137.      56. <
  19   3  10     990.     916.     102. o
  21   3  10       0.     -47.      50. <
  23   3  10     598.     565.      67. o
  25   3  10      17.      55.      25. <
 -26   4  10    2124.    2368.     114. o
 -24   4  10       3.      60.      38. <
 -22   4  10    1046.    1265.      73. o
 -20   4  10      95.     120.      42. <
 -18   4  10    1142.    1157.      70. o
 -16   4  10    3418.    3626.     161. o
 -14   4  10    3654.    3947.     154. o
 -12   4  10     296.     267.      42. o
 -10   4  10   14293.   15536.     250. o
  -8   4  10      41.      66.      32. <
  -6   4  10   12225.   13222.     228. o
  -4   4  10    1068.    1002.      52. o
  -2   4  10   11138.   12240.     240. o
   0   4  10      96.     134.      38. o
   2   4  10   44010.   46044.     386. o
   4   4  10    1220.    1426.      74. o
   6   4  10   17801.   18093.     172. o
   8   4  10     216.     160.      22. o
  10   4  10     809.     801.      48. o
  12   4  10    1915.    1971.      90. o
  14   4  10      30.      61.      35. <
  16   4  10    2182.    2243.      99. o
  18   4  10      35.      12.      27. <
  20   4  10     940.     932.      91. o
  22   4  10     977.    1077.      87. o
  24   4  10     152.     179.      34. o
 -25   5  10      21.      59.      28. <
 -23   5  10     309.     306.      49. o
 -21   5  10      26.     -11.      32. <
 -19   5  10     105.      32.      29. <
 -17   5  10     543.     574.      71. o
 -15   5  10    3236.    3613.     275. o
 -13   5  10    2655.    2662.     223. o
 -11   5  10    1124.     977.      75. o
  -9   5  10     277.     137.      38. o
  -7   5  10     274.     301.      38. o
  -5   5  10      12.      58.      24. <
  -3   5  10    8628.    9139.     172. o
  -1   5  10      57.      63.      22. <
   1   5  10    4413.    4322.      92. o
   3   5  10      67.      31.      20. <
   5   5  10      70.      81.      23. o
   7   5  10    5970.    5844.     110. o
   9   5  10       3.       4.      22. <
  11   5  10   11591.   11729.     179. o
  13   5  10    1537.    1722.      90. o
  15   5  10     791.     857.      64. o
  17   5  10    1531.    1642.      85. o
  19   5  10     186.     173.      32. o
  21   5  10     217.     103.      31. o
 -20   6  10     445.     324.      51. o
 -18   6  10       0.    -106.      49. <
 -16   6  10    1204.    1133.     101. o
 -14   6  10       9.      36.      36. <
 -12   6  10       6.      41.      33. <
 -10   6  10    1165.    1222.      73. o
  -8   6  10     271.     266.      48. o
  -6   6  10     630.     634.      48. o
  -4   6  10       4.      18.      26. <
  -2   6  10    1257.    1634.      87. o
   0   6  10       9.       1.      20. <
   2   6  10    1176.    1036.      51. o
   4   6  10     247.     251.      29. o
   6   6  10     448.     451.      46. o
   8   6  10    5037.    4564.     124. o
  10   6  10     614.     568.      54. o
  12   6  10   12758.   13266.     235. o
  14   6  10     946.     883.      64. o
  16   6  10    4111.    4335.     129. o
  18   6  10     277.     330.      37. o
  20   6  10      40.      33.      15. <
 -21   7  10     284.     163.      33. o
 -19   7  10    1768.    1725.      77. o
 -17   7  10       2.     -22.      35. <
 -15   7  10    1311.    1134.      79. o
 -13   7  10     226.     287.      70. o
 -11   7  10    3460.    3362.     114. o
  -9   7  10     960.    1047.      65. o
  -7   7  10   15889.   15456.     228. o
  -5   7  10     668.     552.      48. o
  -3   7  10    4001.    3916.     111. o
  -1   7  10    1349.    1347.      81. o
   1   7  10     219.     199.      42. o
   3   7  10    5325.    5367.     155. o
   5   7  10    8117.    8051.     185. o
   7   7  10    7442.    7218.     174. o
   9   7  10    3325.    3253.     122. o
  11   7  10     673.     820.     101. o
  13   7  10     114.      78.      50. <
  15   7  10      84.     -12.      40. <
  17   7  10    1057.    1112.      89. o
  19   7  10     202.     194.      34. o
 -20   8  10    2372.    2340.     102. o
 -18   8  10     284.     219.      34. o
 -16   8  10     827.     729.      58. o
 -14   8  10     410.     388.      64. o
 -12   8  10    1541.    1640.      91. o
 -10   8  10     406.     368.      41. o
  -8   8  10    1707.    1547.      86. o
  -6   8  10     895.    1074.      57. o
  -4   8  10     786.     805.      50. o
  -2   8  10     150.     146.      29. o
   0   8  10     112.      93.      34. <
   2   8  10    2199.    2324.      96. o
   4   8  10    8147.    7869.     178. o
   6   8  10      12.      16.      28. <
   8   8  10    1532.    1738.      90. o
  10   8  10     506.     506.      83. o
  12   8  10     252.     129.      54. <
  14   8  10     239.     228.      57. o
  16   8  10      33.      19.      29. <
 -17   9  10      27.      -5.      27. <
 -15   9  10      42.      27.      25. <
 -13   9  10    2844.    2876.     105. o
 -11   9  10    1364.    1416.      79. o
  -9   9  10    4105.    4221.     105. o
  -7   9  10     372.     407.      40. o
  -5   9  10    2637.    2635.      85. o
  -3   9  10    1464.    1492.      61. o
  -1   9  10    1080.    1018.      65. o
   1   9  10      98.      97.      33. <
   3   9  10     171.     172.      32. o
   5   9  10      19.     -23.      26. <
   7   9  10      17.     -23.      40. <
   9   9  10     355.     279.      59. o
  11   9  10     972.    1288.      98. o
  13   9  10      16.      99.      36. <
  15   9  10       5.      62.      28. <
 -14  10  10       1.       8.      25. <
 -12  10  10       0.     -40.      24. <
 -10  10  10      11.      26.      23. <
  -8  10  10     414.     377.      37. o
  -6  10  10      53.      24.      23. <
  -4  10  10     792.     776.      51. o
  -2  10  10      17.      32.      39. <
   0  10  10       1.      25.      39. <
   2  10  10      18.      33.      39. <
   4  10  10     221.     235.      33. o
   6  10  10      99.     173.      29. o
   8  10  10     281.     305.      33. o
  10  10  10       1.      16.      15. <
  -5  11  10      14.      23.      18. <
  -3  11  10      77.      31.      22. <
  -1  11  10     204.     160.      32. o
   1  11  10     171.     107.      30. o
   3  11  10       9.     -13.      21. <
   5  11  10     330.     298.      39. o
 -27   1  11     857.    1007.      54. o
 -25   1  11     131.     124.      30. o
 -23   1  11    3095.    2873.     112. o
 -21   1  11       3.      23.      31. <
 -19   1  11    4388.    4343.     123. o
 -17   1  11    2958.    2766.      96. o
 -15   1  11    3016.    3041.      99. o
 -13   1  11    2002.    1899.      74. o
 -11   1  11    1591.    1679.     107. o
  -9   1  11    3545.    2994.     138. o
  -7   1  11    4056.    3680.     145. o
  -5   1  11    3336.    3513.     136. o
  -3   1  11   18318.   20197.     302. o
  -1   1  11   28316.   29536.     351. o
   1   1  11   12756.   11904.     173. o
   3   1  11   18412.   18699.     212. o
   5   1  11    2843.    2702.      72. o
   7   1  11    5965.    5960.     125. o
   9   1  11     135.     155.      33. o
  11   1  11     348.     435.      27. o
  13   1  11     131.      83.      25. o
  15   1  11    1458.    1471.      78. o
  17   1  11       1.     -26.      32. <
  19   1  11      43.      35.      28. <
  21   1  11     306.     298.      42. o
  23   1  11     116.     135.      27. o
  25   1  11      17.     -42.      26. <
 -28   2  11      77.     175.      37. o
 -26   2  11    2180.    2203.     124. o
 -24   2  11     704.     632.      50. o
 -22   2  11    1718.    1716.      87. o
 -20   2  11     917.    1069.      70. o
 -18   2  11    5927.    5884.     139. o
 -16   2  11     197.     174.      33. o
 -14   2  11    3729.    3532.     101. o
 -12   2  11      64.      13.      41. <
 -10   2  11    1741.    1688.     102. o
  -8   2  11    1508.    1329.      90. o
  -6   2  11    2835.    2538.     118. o
  -4   2  11      59.      33.      38. <
  -2   2  11   64015.   66386.     556. o
   0   2  11      66.     115.      31. o
   2   2  11       8.      22.      23. <
   4   2  11       6.      48.      21. <
   6   2  11   10563.   10358.     129. o
   8   2  11    1423.    1608.      85. o
  10   2  11     651.     863.      37. o
  12   2  11      71.      55.      21. <
  14   2  11    2040.    2119.      71. o
  16   2  11     702.     677.      55. o
  18   2  11    4901.    4679.     212. o
  20   2  11     282.     281.      67. o
  22   2  11     118.      40.      38. <
  24   2  11     137.      53.      27. <
 -27   3  11     784.     738.      66. o
 -25   3  11     303.     250.      54. o
 -23   3  11    2049.    1949.     127. o
 -21   3  11    1383.    1359.     111. o
 -19   3  11    4270.    4388.     135. o
 -17   3  11    4540.    4637.     132. o
 -15   3  11       2.      30.      25. <
 -13   3  11      21.      42.      32. <
 -11   3  11   11248.   11202.     290. o
  -9   3  11   10643.   10906.     269. o
  -7   3  11       5.      34.      30. <
  -5   3  11      85.     112.      30. o
  -3   3  11    3420.    3722.     104. o
  -1   3  11    3213.    3282.      94. o
   1   3  11    1439.    1630.      98. o
   3   3  11      97.     143.      34. o
   5   3  11   15139.   15788.     215. o
   7   3  11    1152.    1158.      51. o
   9   3  11     325.     441.      30. o
  11   3  11    1077.    1256.      70. o
  13   3  11    2799.    2862.     104. o
  15   3  11    9154.    9575.     190. o
  17   3  11       8.      -1.      52. <
  19   3  11    5568.    5615.     228. o
  21   3  11      19.       4.      41. <
  23   3  11    1297.    1148.      57. o
 -26   4  11     382.     403.      52. o
 -24   4  11     733.     579.      69. o
 -22   4  11      10.      33.      31. <
 -20   4  11    3216.    2972.     153. o
 -18   4  11    3675.    3371.     108. o
 -16   4  11     613.     563.      65. o
 -14   4  11       4.      80.      37. <
 -12   4  11     634.     750.      64. o
 -10   4  11    2510.    2790.     110. o
  -8   4  11    3322.    3521.     116. o
  -6   4  11     321.     152.      37. o
  -4   4  11   13382.   13953.     204. o
  -2   4  11   18819.   20561.     302. o
   0   4  11    5165.    5864.     118. o
   2   4  11   42971.   42666.     425. o
   4   4  11   11960.   12253.     207. o
   6   4  11    4975.    5636.      99. o
   8   4  11      22.      55.      18. o
  10   4  11    3297.    3503.      93. o
  12   4  11    7433.    7367.     169. o
  14   4  11    8510.    8442.     187. o
  16   4  11      18.       9.      28. <
  18   4  11    2651.    2712.     103. o
  20   4  11     835.     732.      83. o
  22   4  11     199.     229.      47. o
 -25   5  11       0.      19.      20. <
 -23   5  11       0.       5.      30. <
 -21   5  11     269.     202.      44. o
 -19   5  11     281.     215.      44. o
 -17   5  11    1183.    1256.      98. o
 -15   5  11    1170.    1521.     188. o
 -13   5  11      68.      60.      48. <
 -11   5  11     999.    1117.      81. o
  -9   5  11     194.     214.      46. o
  -7   5  11     554.     565.      47. o
  -5   5  11    2041.    1830.      60. o
  -3   5  11    8170.    8398.     133. o
  -1   5  11    4323.    4556.      97. o
   1   5  11    1098.    1107.      50. o
   3   5  11   13914.   14639.     172. o
   5   5  11    3015.    3190.      82. o
   7   5  11      69.     198.      27. o
   9   5  11      47.     103.      29. o
  11   5  11     649.     769.      51. o
  13   5  11    3525.    3371.     122. o
  15   5  11      50.      41.      30. <
  17   5  11     108.      68.      30. <
  19   5  11     119.      49.      23. <
  21   5  11     683.     752.      70. o
 -20   6  11    1248.    1066.      85. o
 -18   6  11     237.     247.      39. o
 -16   6  11    1966.    1925.     126. o
 -14   6  11     494.     710.      75. o
 -12   6  11       3.      -2.      30. <
 -10   6  11    3529.    3485.     115. o
  -8   6  11      50.     103.      32. o
  -6   6  11     217.     260.      40. o
  -4   6  11    2738.    2799.      91. o
  -2   6  11     587.     542.      57. o
   0   6  11     193.     185.      25. o
   2   6  11    2251.    2237.      75. o
   4   6  11     966.     955.      52. o
   6   6  11   12569.   12131.     214. o
   8   6  11    7360.    7416.     160. o
  10   6  11    4613.    4495.     138. o
  12   6  11     276.     355.      46. o
  14   6  11     125.     184.      38. o
  16   6  11       2.       8.      25. <
  18   6  11     321.     269.      33. o
  20   6  11      40.       2.      19. <
 -21   7  11     271.     198.      35. o
 -19   7  11    1301.    1182.      64. o
 -17   7  11       1.      -2.      31. <
 -15   7  11    2227.    2375.     104. o
 -13   7  11    1605.    1605.      87. o
 -11   7  11    9315.    9365.     162. o
  -9   7  11     148.     105.      34. o
  -7   7  11    1469.    1298.      70. o
  -5   7  11    4971.    4676.     124. o
  -3   7  11    2627.    2666.      95. o
  -1   7  11     512.     517.      56. o
   1   7  11    1458.    1451.      83. o
   3   7  11      17.      38.      34. <
   5   7  11   10728.   10711.     212. o
   7   7  11     991.    1060.      72. o
   9   7  11     103.     154.      38. o
  11   7  11    1143.    1293.     123. o
  13   7  11       3.      68.      55. <
  15   7  11     368.     400.      64. o
  17   7  11    2571.    2747.     132. o
 -20   8  11    1776.    1782.      93. o
 -18   8  11     228.     225.      32. o
 -16   8  11       9.     -24.      27. <
 -14   8  11    3690.    3824.     129. o
 -12   8  11     140.     171.      44. o
 -10   8  11    1295.    1295.      66. o
  -8   8  11    2342.    2533.      85. o
  -6   8  11       6.      13.      24. <
  -4   8  11    4775.    4831.     114. o
  -2   8  11     778.     747.      49. o
   0   8  11    2170.    2253.     131. o
   2   8  11     374.     250.      38. o
   4   8  11    2102.    2202.      97. o
   6   8  11    4852.    4820.     143. o
   8   8  11      86.      74.      32. <
  10   8  11     568.     475.      80. o
  12   8  11      10.      14.      43. <
  14   8  11       5.      54.      36. <
  16   8  11    1887.    1778.     101. o
 -17   9  11    1821.    1883.     101. o
 -15   9  11     794.     700.      50. o
 -13   9  11    1173.    1072.      66. o
 -11   9  11     170.     134.      38. o
  -9   9  11      23.      30.      26. <
  -7   9  11      37.      78.      27. <
  -5   9  11      15.     -23.      28. <
  -3   9  11     220.     225.      29. o
  -1   9  11       4.      28.      28. <
   1   9  11    3032.    2783.     103. o
   3   9  11     104.     120.      30. o
   5   9  11    1806.    1598.      80. o
   7   9  11    1704.    1999.     130. o
   9   9  11     578.     446.      65. o
  11   9  11    1985.    1973.     119. o
  13   9  11     173.     162.      40. o
 -14  10  11      45.      56.      24. <
 -12  10  11    1368.    1338.      90. o
 -10  10  11     271.     265.      46. o
  -8  10  11     396.     426.      38. o
  -6  10  11      54.      52.      23. <
  -4  10  11     391.     317.      35. o
  -2  10  11     185.     206.      47. o
   0  10  11    2262.    2454.     131. o
   2  10  11     297.     273.      33. o
   4  10  11      58.     113.      39. <
   6  10  11      43.      57.      25. <
   8  10  11     249.     266.      31. o
  10  10  11      13.      56.      18. o
  -5  11  11     127.     143.      28. o
  -3  11  11       2.       5.      21. <
  -1  11  11      32.      36.      20. <
   1  11  11      20.     -17.      25. <
   3  11  11      54.      43.      21. <
 -28   0  12     411.     369.      45. o
 -26   0  12    1100.    1280.      93. o
 -24   0  12    1561.    1481.     117. o
 -22   0  12     578.     678.      85. o
 -20   0  12   10417.   10207.     268. o
 -18   0  12    1338.    1284.      98. o
 -16   0  12    3658.    3432.     154. o
 -14   0  12    1082.     956.      77. o
 -10   0  12    5188.    5539.     275. o
  -8   0  12    5224.    5279.     248. o
  -6   0  12   29662.   30198.     544. o
  -4   0  12    4540.    3844.     186. o
  -2   0  12     521.     528.      60. o
   0   0  12    4734.    4933.     148. o
   2   0  12    8167.    8349.     181. o
   4   0  12      90.      60.      21. <
   6   0  12    4659.    4488.     208. o
   8   0  12     547.     614.      77. o
  10   0  12    1227.    1210.      51. o
  12   0  12      94.      13.      35. <
  14   0  12       1.     -41.      46. <
  16   0  12     435.     333.      67. o
  18   0  12    2217.    2437.     145. o
  20   0  12      27.     -17.      36. <
  22   0  12     130.      57.      33. <
  24   0  12       3.     -26.      25. <
 -27   1  12     290.     278.      31. o
 -25   1  12      17.      17.      38. <
 -23   1  12     968.    1155.      75. o
 -21   1  12      17.      34.      29. <
 -19   1  12     181.     182.      35. o
 -17   1  12    2934.    2900.     107. o
 -15   1  12      83.      97.      32. o
 -13   1  12    1631.    1951.      78. o
 -11   1  12   25501.   24550.     411. o
  -9   1  12     481.     494.      65. o
  -7   1  12    2973.    2579.     126. o
  -5   1  12    3032.    2595.     122. o
  -3   1  12   12193.   10085.     225. o
  -1   1  12    8611.    8753.     199. o
   1   1  12   12849.   12628.     234. o
   3   1  12    3949.    3324.      94. o
   5   1  12    1502.    1260.      53. o
   7   1  12    7146.    7764.     124. o
   9   1  12    7001.    7563.     133. o
  11   1  12       0.      33.      18. <
  13   1  12      25.      12.      24. <
  15   1  12      62.      24.      28. <
  17   1  12     393.     445.      48. o
  19   1  12     932.     888.      64. o
  21   1  12     306.     275.      37. o
  23   1  12       0.       9.      22. <
 -28   2  12     985.    1125.      75. o
 -26   2  12     175.     125.      40. o
 -24   2  12      69.      55.      47. <
 -22   2  12    6001.    5962.     156. o
 -20   2  12    3304.    3394.     119. o
 -18   2  12     267.     300.      38. o
 -16   2  12     728.     645.      54. o
 -14   2  12     204.     199.      31. o
 -12   2  12      93.     118.      36. o
 -10   2  12   31623.   31079.     440. o
  -8   2  12   16415.   15665.     304. o
  -6   2  12     774.    1111.      85. o
  -4   2  12    2161.    2151.     111. o
  -2   2  12   44111.   45402.     478. o
   0   2  12    6642.    6347.     160. o
   2   2  12     951.    1026.      66. o
   4   2  12    1635.    1676.      55. o
   6   2  12       2.      35.      23. <
   8   2  12     283.     266.      33. o
  10   2  12     380.     443.      28. o
  12   2  12    1246.    1312.      54. o
  14   2  12   23170.   23408.     227. o
  16   2  12     354.     437.      48. o
  18   2  12   10111.   10405.     312. o
  20   2  12    1064.    1026.     103. o
  22   2  12     696.     782.      83. o
  24   2  12       1.      11.      26. <
 -27   3  12     559.     661.      62. o
 -25   3  12       9.      -1.      35. <
 -23   3  12    1549.    1493.     111. o
 -21   3  12      86.     100.      30. o
 -19   3  12     240.     213.      34. o
 -17   3  12    2864.    2877.     106. o
 -15   3  12    2194.    2271.      88. o
 -13   3  12     577.     578.      59. o
 -11   3  12   13090.   13443.     231. o
  -9   3  12    9833.   10220.     264. o
  -7   3  12    4202.    4371.     104. o
  -5   3  12    1744.    1920.     112. o
  -3   3  12   21720.   22190.     320. o
  -1   3  12     617.     648.      50. o
   1   3  12    1744.    1737.     137. o
   3   3  12    2903.    2985.     104. o
   5   3  12    3501.    3753.     109. o
   7   3  12     707.     864.      35. o
   9   3  12   17893.   19294.     173. o
  11   3  12      24.      68.      25. <
  13   3  12    1953.    2073.      90. o
  15   3  12     469.     620.      55. o
  17   3  12    1610.    1535.      79. o
  19   3  12      78.      93.      56. <
  21   3  12    1474.    1366.     107. o
  23   3  12      45.      57.      32. <
 -26   4  12     177.     191.      40. o
 -24   4  12     227.     180.      46. o
 -22   4  12      44.      31.      31. <
 -20   4  12      41.     -10.      33. <
 -18   4  12      25.      47.      24. <
 -16   4  12     350.     480.      66. o
 -14   4  12    2331.    2625.     120. o
 -12   4  12   10236.   10188.     220. o
 -10   4  12    9909.   10403.     168. o
  -8   4  12    1288.    1306.      74. o
  -6   4  12    1349.    1331.      71. o
  -4   4  12   29285.   29169.     299. o
  -2   4  12    9611.    9357.     154. o
   0   4  12    3884.    4388.     107. o
   2   4  12    3152.    3053.     117. o
   4   4  12     302.     367.      30. o
   6   4  12     452.     407.      28. o
   8   4  12     804.     789.      38. o
  10   4  12   21255.   21419.     199. o
  12   4  12     121.      80.      33. <
  14   4  12   13641.   14404.     239. o
  16   4  12     527.     633.      57. o
  18   4  12      85.      84.      30. <
  20   4  12     332.     391.      63. o
  22   4  12     456.     301.      50. o
 -25   5  12     230.     242.      38. o
 -23   5  12    1913.    1929.     110. o
 -21   5  12      32.      10.      30. <
 -19   5  12      14.     -19.      22. <
 -17   5  12      35.       6.      24. <
 -15   5  12     175.     282.      96. <
 -13   5  12       2.      29.      42. <
 -11   5  12    2036.    2028.     104. o
  -9   5  12     744.     550.      58. o
  -7   5  12       7.      14.      22. <
  -5   5  12    2294.    2345.      78. o
  -3   5  12       7.      23.      22. <
  -1   5  12     496.     385.      34. o
   1   5  12    6119.    6682.     117. o
   3   5  12    1526.    1496.      57. o
   5   5  12     114.     167.      26. o
   7   5  12     319.     296.      30. o
   9   5  12     990.     888.      53. o
  11   5  12    1128.    1253.      64. o
  13   5  12      79.      55.      31. <
  15   5  12     461.     531.      53. o
  17   5  12     162.     191.      34. o
  19   5  12    2011.    2018.      80. o
  21   5  12    1684.    1493.      92. o
 -20   6  12     334.     354.      51. o
 -18   6  12      32.      57.      28. <
 -16   6  12       5.      30.      28. <
 -14   6  12     134.      99.      50. <
 -12   6  12     181.     269.      41. o
 -10   6  12     339.     406.      42. o
  -8   6  12       3.      -4.      28. <
  -6   6  12     496.     534.      45. o
  -4   6  12     337.     323.      37. o
  -2   6  12    5841.    5662.     152. o
   0   6  12     151.     133.      28. o
   2   6  12       9.      21.      22. <
   4   6  12    2751.    2823.      87. o
   6   6  12      83.      87.      27. o
   8   6  12    1183.    1088.      68. o
  10   6  12   10368.   10898.     216. o
  12   6  12       1.     -17.      30. <
  14   6  12    2586.    2506.     104. o
  16   6  12      29.      45.      29. <
  18   6  12     722.     821.      50. o
  20   6  12       8.     -48.      24. <
 -21   7  12    1428.    1261.      75. o
 -19   7  12       2.      26.      24. <
 -17   7  12    1441.    1436.      77. o
 -15   7  12      94.     108.      41. <
 -13   7  12       0.     -15.      32. <
 -11   7  12    1125.    1213.      63. o
  -9   7  12    1054.     904.      65. o
  -7   7  12    4673.    4785.     133. o
  -5   7  12     176.     198.      34. o
  -3   7  12      28.       9.      32. <
  -1   7  12    2887.    2735.     114. o
   1   7  12     341.     329.      47. o
   3   7  12    1870.    2009.      95. o
   5   7  12    2274.    2262.     102. o
   7   7  12     322.     227.      42. o
   9   7  12     469.     424.      53. o
  11   7  12    1204.    1238.     118. o
  13   7  12     487.     559.      79. o
  15   7  12     254.     302.      59. o
  17   7  12      67.     121.      35. o
 -18   8  12     300.     300.      34. o
 -16   8  12      30.      -6.      28. <
 -14   8  12    2496.    2490.     104. o
 -12   8  12       6.      21.      38. <
 -10   8  12    2058.    2016.      75. o
  -8   8  12    4902.    4986.     117. o
  -6   8  12    1749.    1832.      73. o
  -4   8  12      14.      15.      26. <
  -2   8  12    6279.    6256.     156. o
   0   8  12    2083.    1782.      85. o
   2   8  12    1153.    1046.      69. o
   4   8  12     898.    1072.      71. o
   6   8  12    1344.    1406.      80. o
   8   8  12    1206.    1354.      81. o
  10   8  12    1532.    1693.     129. o
  12   8  12     330.     202.      50. o
  14   8  12      12.     -39.      37. <
  16   8  12     583.     652.      62. o
 -17   9  12    1433.    1613.      94. o
 -15   9  12      12.      20.      23. <
 -13   9  12      12.      42.      28. <
 -11   9  12      34.      80.      36. <
  -9   9  12     573.     537.      43. o
  -7   9  12     402.     359.      37. o
  -5   9  12      41.      49.      24. <
  -3   9  12     212.     232.      30. o
  -1   9  12       1.     -50.      29. <
   1   9  12       2.      -4.      26. <
   3   9  12    1727.    1532.      64. o
   5   9  12     148.     113.      27. o
   7   9  12    4165.    4146.     183. o
   9   9  12     291.     421.      63. o
  11   9  12      65.      87.      40. <
  13   9  12     190.     287.      47. o
 -14  10  12       3.       1.      25. <
 -12  10  12       1.     -24.      29. <
 -10  10  12     607.     652.      65. o
  -8  10  12     262.     209.      30. o
  -6  10  12       1.      41.      21. <
  -4  10  12     103.     144.      27. o
  -2  10  12      20.      -3.      32. <
   0  10  12     226.     210.      29. o
   2  10  12      37.      62.      21. <
   4  10  12       8.      13.      30. <
   6  10  12    1228.    1231.      60. o
   8  10  12     190.     196.      26. o
  10  10  12     403.     446.      32. o
  -5  11  12     266.     302.      37. o
  -3  11  12     572.     562.      51. o
  -1  11  12      84.      43.      20. <
   1  11  12     346.     299.      38. o
   3  11  12     424.     388.      43. o
 -27   1  13      42.      13.      18. <
 -25   1  13     105.      57.      40. <
 -23   1  13     169.     191.      43. o
 -21   1  13     514.     571.      59. o
 -19   1  13    3223.    3335.     111. o
 -17   1  13    1490.    1404.      78. o
 -15   1  13    1546.    1549.      76. o
 -13   1  13    3578.    3595.     107. o
 -11   1  13    6136.    5956.     208. o
  -9   1  13    4856.    4681.     182. o
  -7   1  13   23426.   22204.     373. o
  -5   1  13     638.     621.      69. o
  -3   1  13    7353.    7145.     196. o
  -1   1  13    1303.    1305.      84. o
   1   1  13    3021.    3356.     110. o
   3   1  13     549.     579.      48. o
   5   1  13     347.     357.      36. o
   7   1  13    1294.    1327.      65. o
   9   1  13     294.     312.      27. o
  11   1  13     434.     471.      25. o
  13   1  13     125.      89.      17. o
  15   1  13      87.      36.      31. <
  17   1  13     351.     483.      51. o
  19   1  13      70.      86.      31. <
  21   1  13     193.     206.      35. o
  23   1  13     399.     407.      56. o
 -28   2  13      47.      73.      29. <
 -26   2  13       1.     -24.      36. <
 -24   2  13    1398.    1336.     109. o
 -22   2  13    7762.    7821.     177. o
 -20   2  13    5174.    5442.     148. o
 -18   2  13    4748.    4898.     141. o
 -16   2  13    2970.    3023.     109. o
 -14   2  13       3.      27.      24. <
 -12   2  13   17596.   17776.     312. o
 -10   2  13   12117.   12944.     295. o
  -8   2  13   65299.   66374.     648. o
  -6   2  13   16940.   16102.     313. o
  -4   2  13   10010.   10017.     239. o
  -2   2  13    2294.    2438.     119. o
   0   2  13    2729.    2108.      98. o
   2   2  13      10.      55.      29. <
   4   2  13    2462.    3054.      89. o
   6   2  13    2030.    2491.      83. o
   8   2  13   10023.    9971.     136. o
  10   2  13    5201.    5227.      88. o
  12   2  13    5131.    5349.     108. o
  14   2  13   11124.   11123.     157. o
  16   2  13    2776.    3072.     110. o
  18   2  13    5555.    5651.     229. o
  20   2  13     152.     159.      60. <
  22   2  13     612.     435.      61. o
  24   2  13     210.     181.      37. o
 -27   3  13      56.      66.      34. <
 -25   3  13      90.     149.      66. <
 -23   3  13     688.     698.      81. o
 -21   3  13    1134.    1039.      66. o
 -19   3  13    6920.    7058.     161. o
 -17   3  13     997.     849.      59. o
 -15   3  13    4387.    3972.     115. o
 -13   3  13    1805.    1713.      93. o
 -11   3  13     479.     511.      56. o
  -9   3  13       4.      54.      32. <
  -7   3  13     267.     105.      25. o
  -5   3  13   12902.   12956.     207. o
  -3   3  13    6903.    6983.     152. o
  -1   3  13    2020.    2349.     101. o
   1   3  13   54984.   58317.     471. o
   3   3  13    1864.    1806.      85. o
   5   3  13    8315.    9381.     175. o
   7   3  13     784.     864.      35. o
   9   3  13     197.     203.      25. o
  11   3  13    3328.    3296.      90. o
  13   3  13    6105.    6172.     153. o
  15   3  13    1690.    1864.      85. o
  17   3  13     462.     422.      47. o
  19   3  13     793.     841.      94. o
  21   3  13    2219.    2328.     133. o
  23   3  13       0.      34.      29. <
 -26   4  13      34.      15.      23. <
 -24   4  13    1040.    1101.      90. o
 -22   4  13     262.     243.      48. o
 -20   4  13    1369.    1278.     102. o
 -18   4  13     427.     487.      45. o
 -16   4  13    1139.    1069.      93. o
 -14   4  13       2.      14.      45. <
 -12   4  13      22.      58.      37. <
 -10   4  13    6950.    7105.     143. o
  -8   4  13    3416.    3544.      96. o
  -6   4  13     106.     133.      23. o
  -4   4  13   26528.   25664.     232. o
  -2   4  13    4692.    4470.     111. o
   0   4  13     158.     120.      34. o
   2   4  13       1.      13.      21. <
   4   4  13    1814.    1659.      56. o
   6   4  13      22.      45.      19. <
   8   4  13     200.     147.      25. o
  10   4  13      30.     126.      25. o
  12   4  13    4449.    4296.     133. o
  14   4  13     977.     904.      67. o
  16   4  13    2373.    2280.      99. o
  18   4  13    3629.    3582.     116. o
  20   4  13    1316.    1406.     106. o
  22   4  13     546.     468.      37. o
 -25   5  13     112.     226.      35. o
 -23   5  13      54.     159.      42. o
 -21   5  13     247.     309.      35. o
 -19   5  13       0.       0.      21. <
 -17   5  13     245.     317.      39. o
 -15   5  13    1699.    1567.     103. o
 -13   5  13     375.     394.      80. o
 -11   5  13      53.      62.      34. <
  -9   5  13     210.     253.      34. o
  -7   5  13     772.     705.      44. o
  -5   5  13    2231.    1988.      75. o
  -3   5  13      36.      61.      22. <
  -1   5  13       7.       4.      18. <
   1   5  13       1.      22.      20. <
   3   5  13     305.     352.      33. o
   5   5  13       1.      54.      23. <
   7   5  13    1251.    1407.      52. o
   9   5  13    3340.    3316.      97. o
  11   5  13     887.     945.      69. o
  13   5  13    4232.    4247.     138. o
  15   5  13     546.     507.      52. o
  17   5  13      23.      53.      27. <
  19   5  13     221.     236.      33. o
  21   5  13       6.       0.      24. <
 -20   6  13     172.     142.      35. o
 -18   6  13      43.      96.      26. o
 -16   6  13     561.     652.      50. o
 -14   6  13    5666.    5385.     163. o
 -12   6  13    1726.    1570.      71. o
 -10   6  13    1605.    1349.      71. o
  -8   6  13    1561.    1549.      75. o
  -6   6  13    1247.    1189.      65. o
  -4   6  13     178.     178.      32. o
  -2   6  13     246.     212.      39. o
   0   6  13     166.     174.      30. o
   2   6  13      47.       7.      25. <
   4   6  13    2991.    2905.      88. o
   6   6  13    1406.    1531.      65. o
   8   6  13    2094.    2045.      96. o
  10   6  13      62.      89.      37. <
  12   6  13     607.     558.      56. o
  14   6  13       0.     -11.      29. <
  16   6  13     584.     571.      49. o
  18   6  13       3.      15.      19. <
 -21   7  13      74.      85.      27. o
 -19   7  13      23.      21.      20. <
 -17   7  13      20.      49.      28. <
 -15   7  13      25.      58.      30. <
 -13   7  13    3840.    3742.     130. o
 -11   7  13     165.     110.      30. o
  -9   7  13    6158.    6029.     132. o
  -7   7  13       0.     -33.      29. <
  -5   7  13     369.     321.      44. o
  -3   7  13     413.     345.      42. o
  -1   7  13    1237.    1100.     104. o
   1   7  13     689.     700.      43. o
   3   7  13    2533.    2373.     103. o
   5   7  13     548.     547.      50. o
   7   7  13      65.       2.      30. <
   9   7  13     937.    1001.      71. o
  11   7  13      24.     -25.      49. <
  13   7  13     429.     438.      75. o
  15   7  13    1390.    1506.     107. o
  17   7  13     901.     857.      71. o
 -18   8  13     478.     492.      39. o
 -16   8  13     765.     860.      57. o
 -14   8  13     828.     822.      65. o
 -12   8  13       1.      31.      38. <
 -10   8  13     841.     847.      51. o
  -8   8  13     207.     217.      33. o
  -6   8  13   10793.   11565.     177. o
  -4   8  13      34.      50.      27. <
  -2   8  13   12339.   12129.     218. o
   0   8  13    1231.    1057.      69. o
   2   8  13     338.     274.      40. o
   4   8  13     958.     893.      64. o
   6   8  13      12.     -31.      31. <
   8   8  13     302.     329.      46. o
  10   8  13     995.    1042.     102. o
  12   8  13     555.     586.      78. o
  14   8  13    1557.    1340.      96. o
  16   8  13     901.     913.      68. o
 -17   9  13     724.     761.      65. o
 -15   9  13     300.     366.      38. o
 -13   9  13      98.     192.      36. o
 -11   9  13     193.     291.      43. o
  -9   9  13     993.    1084.      55. o
  -7   9  13      11.      -8.      19. <
  -5   9  13    4156.    3988.      97. o
  -3   9  13     490.     455.      36. o
  -1   9  13    1237.    1188.      68. o
   1   9  13     455.     549.      49. o
   3   9  13     184.     250.      30. o
   5   9  13     484.     502.      47. o
   7   9  13    2014.    2151.     130. o
   9   9  13     463.     491.      67. o
  11   9  13    3782.    3696.     151. o
  13   9  13     158.     175.      35. o
 -12  10  13     261.     292.      44. o
 -10  10  13      38.      27.      25. <
  -8  10  13     684.     757.      48. o
  -6  10  13      38.      20.      22. <
  -4  10  13     231.     144.      24. o
  -2  10  13     140.     111.      35. o
   0  10  13     271.     258.      31. o
   2  10  13     547.     529.      43. o
   4  10  13    1643.    1604.      98. o
   6  10  13    1586.    1499.      63. o
   8  10  13     773.     794.      44. o
  -5  11  13       0.     -11.      18. <
  -3  11  13     352.     325.      38. o
  -1  11  13     215.     228.      35. o
   1  11  13      73.      58.      20. <
 -28   0  14     327.     267.      39. o
 -26   0  14     152.     321.      55. o
 -24   0  14    5222.    5037.     203. o
 -22   0  14   10892.   10969.     311. o
 -20   0  14   54283.   56570.     642. o
 -18   0  14    1849.    2016.     125. o
 -16   0  14   21500.   21348.     382. o
 -14   0  14    2097.    2143.     116. o
 -12   0  14   17062.   19093.     312. o
 -10   0  14       4.      36.      70. <
  -8   0  14   54725.   59931.     881. o
  -6   0  14     248.     100.      50. <
  -4   0  14    5666.    6791.     209. o
  -2   0  14      14.      43.      43. <
   0   0  14    6742.    7649.     201. o
   2   0  14     290.     308.      44. o
   4   0  14    4602.    5469.     151. o
   6   0  14    1384.    1587.     132. o
   8   0  14    6291.    6849.     124. o
  10   0  14    5447.    5662.      96. o
  12   0  14    1088.     881.      82. o
  14   0  14    3547.    3334.     164. o
  16   0  14    3754.    3804.     119. o
  18   0  14    4827.    4937.     202. o
  20   0  14       4.      19.      40. <
  22   0  14      13.      47.      32. <
 -27   1  14      19.      66.      23. <
 -25   1  14     305.     266.      61. o
 -23   1  14    6119.    5949.     158. o
 -21   1  14   23722.   24611.     322. o
 -19   1  14   19886.   20420.     272. o
 -17   1  14   23982.   23388.     302. o
 -15   1  14    2765.    2605.      93. o
 -13   1  14    7648.    7735.     157. o
 -11   1  14    1538.    1654.     167. o
  -9   1  14    4601.    4966.     192. o
  -7   1  14     128.     208.      49. o
  -5   1  14    1209.    1016.      85. o
  -3   1  14   10455.   10231.     241. o
  -1   1  14    9509.    8465.     215. o
   1   1  14       0.      13.      25. <
   3   1  14    6371.    6762.     178. o
   5   1  14   38690.   40892.     286. o
   7   1  14    7369.    8012.     191. o
   9   1  14    1604.    1756.      44. o
  11   1  14    2424.    2489.      55. o
  13   1  14     179.     127.      20. o
  15   1  14    1167.    1173.      73. o
  17   1  14    2887.    3088.     114. o
  19   1  14      11.     -15.      20. <
  21   1  14      70.      71.      25. <
  23   1  14     305.     274.      44. o
 -28   2  14     312.     309.      41. o
 -26   2  14      16.      78.      34. <
 -24   2  14      68.      44.      47. <
 -22   2  14    2339.    2293.      99. o
 -20   2  14    2897.    2921.     111. o
 -18   2  14      25.      21.      30. <
 -16   2  14   18540.   17849.     256. o
 -14   2  14    2159.    1894.      80. o
 -12   2  14    2232.    2115.      83. o
 -10   2  14    6540.    6090.     310. o
  -8   2  14       7.      45.      40. <
  -6   2  14    3285.    3487.     152. o
  -4   2  14   20495.   20174.     350. o
  -2   2  14    7080.    7029.     203. o
   0   2  14    5607.    6350.     190. o
   2   2  14    1627.    1872.      78. o
   4   2  14      72.      73.      31. <
   6   2  14    5257.    5202.     159. o
   8   2  14    4830.    4892.      84. o
  10   2  14     151.     115.      20. o
  12   2  14    2060.    1974.      66. o
  14   2  14     587.     607.      42. o
  16   2  14      17.      12.      30. <
  18   2  14     203.     251.      63. o
  20   2  14     153.      93.      47. <
  22   2  14      13.       9.      31. <
  24   2  14     107.     149.      32. o
 -27   3  14     529.     478.      54. o
 -25   3  14    3136.    3344.     105. o
 -23   3  14    2202.    2233.     134. o
 -21   3  14     544.     507.      49. o
 -19   3  14    1236.    1257.      71. o
 -17   3  14      86.      59.      34. <
 -15   3  14       3.      -3.      26. <
 -13   3  14      20.     -12.      35. <
 -11   3  14    6285.    6690.     138. o
  -9   3  14     494.     487.      38. o
  -7   3  14    9784.   10938.     233. o
  -5   3  14    5995.    5986.     166. o
  -3   3  14    7991.    7975.     140. o
  -1   3  14   11834.   11750.     223. o
   1   3  14   21117.   23102.     308. o
   3   3  14    2724.    2490.      94. o
   5   3  14      70.     132.      17. o
   7   3  14     430.     448.      32. o
   9   3  14     665.     586.      36. o
  11   3  14    2756.    2880.      85. o
  13   3  14   13197.   13368.     224. o
  15   3  14     269.     320.      44. o
  17   3  14    1763.    1594.      81. o
  19   3  14      65.      93.      54. <
  21   3  14     212.     330.      39. o
  23   3  14       7.      22.      23. <
 -26   4  14     129.     137.      32. o
 -24   4  14      10.      -8.      19. <
 -22   4  14      18.     -48.      34. <
 -20   4  14       0.      16.      37. <
 -18   4  14     918.    1022.      63. o
 -16   4  14    2443.    2562.     140. o
 -14   4  14       3.     -28.      26. <
 -12   4  14     771.     734.      54. o
 -10   4  14     224.     177.      25. o
  -8   4  14    2305.    2412.      62. o
  -6   4  14    3571.    3552.      80. o
  -4   4  14   23906.   23692.     197. o
  -2   4  14      66.      36.      23. <
   0   4  14     111.      71.      25. <
   2   4  14     120.     123.      24. o
   4   4  14    8771.    8654.     114. o
   6   4  14     708.     737.      36. o
   8   4  14    1549.    1548.      56. o
  10   4  14    1651.    1757.      61. o
  12   4  14       0.      -8.      28. <
  14   4  14    2112.    2298.     102. o
  16   4  14     203.     146.      35. o
  18   4  14     559.     551.      50. o
  20   4  14    1719.    1704.     113. o
  22   4  14    1229.    1386.      59. o
 -25   5  14     708.     618.      53. o
 -23   5  14      79.      80.      32. <
 -21   5  14      12.      36.      27. <
 -19   5  14       2.      21.      21. <
 -17   5  14     203.     157.      29. o
 -15   5  14     277.     200.      32. o
 -13   5  14    3302.    3262.     142. o
 -11   5  14     656.     637.      53. o
  -9   5  14    1173.     975.      60. o
  -7   5  14    2285.    2336.      84. o
  -5   5  14    3409.    3476.      80. o
  -3   5  14    1148.    1092.      47. o
  -1   5  14      32.      41.      23. <
   1   5  14     929.     979.      52. o
   3   5  14    3470.    3521.      90. o
   5   5  14     305.     222.      25. o
   7   5  14     424.     495.      35. o
   9   5  14    6331.    6252.     112. o
  11   5  14    2371.    2366.     104. o
  13   5  14    9991.    9828.     208. o
  15   5  14    3226.    3191.     117. o
  17   5  14      12.      22.      25. <
  19   5  14     178.     208.      30. o
  21   5  14     832.     812.      63. o
 -20   6  14       2.      15.      26. <
 -18   6  14     331.     328.      35. o
 -16   6  14     281.     211.      44. o
 -14   6  14     878.     756.      68. o
 -12   6  14     132.     110.      29. o
 -10   6  14    1307.    1404.      73. o
  -8   6  14     144.     141.      35. o
  -6   6  14    3754.    3780.     111. o
  -4   6  14    3071.    3150.      99. o
  -2   6  14     129.     136.      22. o
   0   6  14    1952.    2020.      72. o
   2   6  14    1254.    1210.      59. o
   4   6  14    1436.    1468.      64. o
   6   6  14       1.      21.      25. <
   8   6  14    4916.    5086.     149. o
  10   6  14     374.     402.      40. o
  12   6  14     907.     730.      60. o
  14   6  14      11.      32.      28. <
  16   6  14     117.      60.      23. <
  18   6  14      34.      44.      18. <
 -19   7  14      25.     -34.      37. <
 -17   7  14       0.       9.      22. <
 -15   7  14     610.     506.      42. o
 -13   7  14     395.     352.      47. o
 -11   7  14     929.    1055.      60. o
  -9   7  14    7107.    7076.     143. o
  -7   7  14      37.      71.      28. <
  -5   7  14    2146.    1955.      85. o
  -3   7  14    4631.    4627.     126. o
  -1   7  14     495.     428.      52. o
   1   7  14      99.      53.      26. <
   3   7  14       1.       2.      34. <
   5   7  14     458.     465.      50. o
   7   7  14     664.     634.      60. o
   9   7  14       3.      -7.      33. <
  11   7  14      24.     -14.      49. <
  13   7  14      17.       7.      40. <
  15   7  14    1701.    1664.     110. o
  17   7  14     307.     242.      41. o
 -18   8  14     105.     118.      36. o
 -16   8  14     100.      18.      24. <
 -14   8  14     760.     720.      60. o
 -12   8  14      47.      28.      26. <
 -10   8  14    1221.    1301.      61. o
  -8   8  14     355.     289.      36. o
  -6   8  14     564.     486.      42. o
  -4   8  14      71.      37.      29. <
  -2   8  14    3728.    3536.     119. o
   0   8  14     113.     146.      36. o
   2   8  14     262.     194.      35. o
   4   8  14       3.     -16.      32. <
   6   8  14      38.      85.      31. <
   8   8  14     588.     614.      56. o
  10   8  14    3163.    3367.     171. o
  12   8  14    1057.     962.      90. o
  14   8  14    2024.    2030.     113. o
  16   8  14     319.     190.      33. o
 -17   9  14     230.     164.      32. o
 -15   9  14     457.     434.      39. o
 -13   9  14    2830.    2841.      97. o
 -11   9  14       5.       7.      38. <
  -9   9  14    2291.    2256.      76. o
  -7   9  14      23.      58.      22. <
  -5   9  14      68.     117.      32. o
  -3   9  14     106.     104.      29. o
  -1   9  14      50.     107.      30. o
   1   9  14      94.      59.      26. <
   3   9  14     731.     601.      42. o
   5   9  14      16.       1.      19. <
   7   9  14     431.     403.      43. o
   9   9  14     113.      75.      40. <
  11   9  14     516.     467.      37. o
  13   9  14     212.     280.      40. o
 -12  10  14     483.     394.      48. o
 -10  10  14     173.     161.      37. o
  -8  10  14      71.      70.      21. o
  -6  10  14     220.     282.      31. o
  -4  10  14     115.     118.      23. o
  -2  10  14     327.     263.      30. o
   0  10  14     224.     259.      32. o
   2  10  14       0.      -3.      20. <
   4  10  14    1400.    1176.      83. o
   6  10  14     297.     243.      28. o
   8  10  14    1679.    1621.      59. o
  -3  11  14      98.      96.      25. o
  -1  11  14      21.      35.      20. <
 -27   1  15      95.      68.      20. o
 -25   1  15    1704.    1674.      81. o
 -23   1  15    1155.    1209.      78. o
 -21   1  15   10757.   10762.     217. o
 -19   1  15    1685.    1728.      84. o
 -17   1  15    9172.    9268.     192. o
 -15   1  15     241.     213.      32. o
 -13   1  15    4894.    4866.     128. o
 -11   1  15       8.      30.      38. <
  -9   1  15    7269.    7680.     337. o
  -7   1  15     122.      82.      42. <
  -5   1  15    7294.    6390.     207. o
  -3   1  15   11205.   11023.     259. o
  -1   1  15    5387.    5286.     154. o
   1   1  15     730.     706.      57. o
   3   1  15   37986.   40811.     311. o
   5   1  15   26523.   26841.     325. o
   7   1  15    8375.    9086.     153. o
   9   1  15    2752.    3009.      58. o
  11   1  15    1141.    1209.      40. o
  13   1  15    2113.    2005.      59. o
  15   1  15     328.     333.      45. o
  17   1  15    3543.    3859.     128. o
  19   1  15     521.     504.      38. o
  21   1  15       7.       8.      22. <
  23   1  15      53.     117.      33. o
 -28   2  15     207.     253.      37. o
 -26   2  15     309.     395.      59. o
 -24   2  15      28.      33.      35. <
 -22   2  15     438.     459.      50. o
 -20   2  15     272.     244.      40. o
 -18   2  15    1360.    1308.      77. o
 -16   2  15      89.      88.      36. <
 -14   2  15    1289.    1232.      66. o
 -12   2  15    6428.    7021.     148. o
 -10   2  15    1976.    1999.     109. o
  -8   2  15   25211.   25750.     610. o
  -6   2  15      12.      34.      63. <
  -4   2  15     745.     834.      79. o
  -2   2  15     591.     575.      56. o
   0   2  15   18473.   17910.     263. o
   2   2  15    5043.    4713.     126. o
   4   2  15   12797.   13339.     196. o
   6   2  15       1.      28.      18. <
   8   2  15      55.      67.      15. o
  10   2  15     522.     536.      28. o
  12   2  15    5064.    4930.     106. o
  14   2  15     328.     246.      29. o
  16   2  15    3061.    3041.     111. o
  18   2  15     112.     101.      51. <
  20   2  15    2291.    2132.      89. o
  22   2  15      87.      43.      29. <
 -27   3  15      38.      46.      26. <
 -25   3  15      17.      39.      25. <
 -23   3  15     102.     112.      43. <
 -21   3  15     125.     133.      32. o
 -19   3  15     269.     313.      42. o
 -17   3  15    3387.    3395.     119. o
 -15   3  15     176.      81.      27. <
 -13   3  15      34.      27.      35. <
 -11   3  15    1565.    1720.      73. o
  -9   3  15    6533.    6372.     108. o
  -7   3  15    1348.    1469.      91. o
  -5   3  15    5607.    5434.     161. o
  -3   3  15       3.      65.      40. <
  -1   3  15    7316.    7245.     180. o
   1   3  15     997.    1149.      74. o
   3   3  15    2323.    2077.      72. o
   5   3  15    2339.    2428.      58. o
   7   3  15       6.       7.      18. <
   9   3  15     628.     730.      41. o
  11   3  15     445.     592.      45. o
  13   3  15      11.      53.      33. <
  15   3  15       0.      19.      29. <
  17   3  15    2238.    2145.      93. o
  19   3  15     223.     214.      60. o
  21   3  15    2856.    2693.      91. o
  23   3  15     107.      28.      23. <
 -26   4  15       7.     -14.      22. <
 -24   4  15     121.     124.      26. o
 -22   4  15      66.      36.      30. <
 -20   4  15    1057.    1072.      94. o
 -18   4  15       0.       1.      35. <
 -16   4  15     158.     157.      42. o
 -14   4  15       0.     -10.      30. <
 -12   4  15      11.      -3.      27. <
 -10   4  15     238.     243.      29. o
  -8   4  15    7034.    7455.     110. o
  -6   4  15    5240.    5121.      97. o
  -4   4  15    1060.    1028.      42. o
  -2   4  15    7253.    7112.     148. o
   0   4  15    1020.    1154.      50. o
   2   4  15    4471.    4933.      99. o
   4   4  15    4843.    5215.      91. o
   6   4  15    4117.    4158.      83. o
   8   4  15    2169.    2598.      70. o
  10   4  15     230.     226.      29. o
  12   4  15    3183.    3369.     123. o
  14   4  15    2895.    2722.     111. o
  16   4  15    3101.    2928.     110. o
  18   4  15     164.     143.      31. o
  20   4  15      40.     128.      40. o
  22   4  15     744.     777.      63. o
 -23   5  15     169.      61.      29. <
 -21   5  15      24.      21.      24. <
 -19   5  15    2316.    2283.      88. o
 -17   5  15     439.     432.      61. o
 -15   5  15     131.      74.      27. <
 -13   5  15    3684.    3810.     118. o
 -11   5  15    7288.    7402.     164. o
  -9   5  15    1142.     945.      60. o
  -7   5  15      15.      24.      32. <
  -5   5  15    3312.    3065.      78. o
  -3   5  15    2882.    2600.      70. o
  -1   5  15     406.     395.      36. o
   1   5  15     540.     586.      41. o
   3   5  15    1833.    1884.      69. o
   5   5  15     926.     928.      44. o
   7   5  15    5946.    6016.     109. o
   9   5  15    1418.    1468.      59. o
  11   5  15     904.     899.      69. o
  13   5  15    1619.    1648.      88. o
  15   5  15      91.     111.      32. o
  17   5  15     136.     113.      30. o
  19   5  15     522.     461.      59. o
  21   5  15     133.     154.      31. o
 -20   6  15      62.      23.      27. <
 -18   6  15     302.     328.      47. o
 -16   6  15     770.     861.      70. o
 -14   6  15    2400.    2437.     112. o
 -12   6  15     563.     624.      51. o
 -10   6  15    3924.    3661.     114. o
  -8   6  15     419.     385.      42. o
  -6   6  15     129.     134.      34. o
  -4   6  15    4773.    4751.     121. o
  -2   6  15    1053.     975.      54. o
   0   6  15    1066.    1054.      57. o
   2   6  15     859.     857.      52. o
   4   6  15       8.       6.      25. <
   6   6  15    2771.    2967.      91. o
   8   6  15    1628.    1727.      90. o
  10   6  15    2019.    1956.      77. o
  12   6  15     474.     422.      51. o
  14   6  15      30.      -9.      25. <
  16   6  15      11.      12.      20. <
  18   6  15     114.     135.      33. o
 -19   7  15     121.     121.      38. o
 -17   7  15    1048.     969.      50. o
 -15   7  15       1.      -3.      27. <
 -13   7  15    3147.    3254.     121. o
 -11   7  15      67.     104.      29. o
  -9   7  15     615.     600.      48. o
  -7   7  15    1713.    1626.      71. o
  -5   7  15       2.      29.      32. <
  -3   7  15    6967.    6168.     156. o
  -1   7  15     230.     293.      34. o
   1   7  15     369.     329.      35. o
   3   7  15     231.     117.      25. o
   5   7  15     279.     201.      37. o
   7   7  15      69.     101.      38. <
   9   7  15      72.      41.      35. <
  11   7  15    2123.    2301.     148. o
  13   7  15     125.     205.      55. o
  15   7  15     223.     171.      42. o
  17   7  15       0.     -70.      33. <
 -18   8  15     499.     595.      60. o
 -16   8  15     154.     155.      30. o
 -14   8  15      14.      17.      22. <
 -12   8  15      37.      19.      27. <
 -10   8  15     481.     414.      39. o
  -8   8  15      17.      28.      26. <
  -6   8  15      54.      38.      28. <
  -4   8  15    1516.    1397.      77. o
  -2   8  15    6178.    6294.     158. o
   0   8  15     168.     179.      36. o
   2   8  15     719.     738.      48. o
   4   8  15      15.     -37.      31. <
   6   8  15    1724.    1599.      84. o
   8   8  15     470.     462.      51. o
  10   8  15     751.     826.      89. o
  12   8  15      83.     111.      46. <
  14   8  15    1569.    1774.     101. o
 -17   9  15      18.      16.      21. <
 -15   9  15     485.     455.      56. o
 -13   9  15     179.     229.      52. o
 -11   9  15    5335.    5577.     199. o
  -9   9  15     466.     523.      37. o
  -7   9  15     603.     566.      39. o
  -5   9  15      18.      -6.      25. <
  -3   9  15     114.      14.      25. <
  -1   9  15     452.     393.      44. o
   1   9  15    1038.     971.      61. o
   3   9  15     432.     383.      34. o
   5   9  15     488.     449.      36. o
   7   9  15      62.      63.      26. <
   9   9  15      54.      -4.      20. <
  11   9  15      61.      65.      20. o
 -12  10  15    1953.    1905.      96. o
 -10  10  15     172.     212.      38. o
  -8  10  15      58.      36.      19. <
  -6  10  15      28.      57.      18. o
  -4  10  15       9.     -19.      28. <
  -2  10  15     230.     187.      27. o
   0  10  15     249.     253.      30. o
   2  10  15      71.     109.      23. o
   4  10  15       5.      13.      28. <
   6  10  15      24.       8.      15. <
 -28   0  16     409.     448.      46. o
 -26   0  16     760.     802.      77. o
 -24   0  16    2195.    1814.     125. o
 -22   0  16    4011.    4528.     201. o
 -20   0  16    5086.    5086.     211. o
 -18   0  16    7262.    7354.     233. o
 -16   0  16     861.     742.      79. o
 -14   0  16   10268.   10043.     254. o
 -12   0  16   22702.   24052.     372. o
 -10   0  16   60583.   65578.    1046. o
  -8   0  16   72674.   79238.    1077. o
  -6   0  16   61359.   66104.     917. o
  -4   0  16   24298.   26238.     433. o
  -2   0  16   49896.   49816.     565. o
   0   0  16    3425.    3791.     149. o
   2   0  16     957.     689.      64. o
   4   0  16    7801.    7701.     186. o
   6   0  16   15073.   15915.     159. o
   8   0  16    1579.    1564.      66. o
  10   0  16    5366.    5438.     125. o
  12   0  16   13146.   12105.     299. o
  14   0  16    4885.    4971.     136. o
  16   0  16   13588.   13869.     228. o
  18   0  16       8.      45.      44. <
  20   0  16    6491.    5746.     199. o
  22   0  16       7.       0.      23. <
 -27   1  16     249.     326.      32. o
 -25   1  16     289.     306.      40. o
 -23   1  16    2629.    2573.     106. o
 -21   1  16    2588.    2759.     111. o
 -19   1  16    7033.    6948.     162. o
 -17   1  16    8558.    8294.     186. o
 -15   1  16      76.      57.      25. <
 -13   1  16    4240.    4278.     114. o
 -11   1  16     136.     138.      34. o
  -9   1  16    9290.    9549.     382. o
  -7   1  16     587.     440.      93. o
  -5   1  16    8745.    8926.     334. o
  -3   1  16    2242.    2084.     118. o
  -1   1  16    2344.    2483.     109. o
   1   1  16     445.     400.      41. o
   3   1  16    7854.    7656.     203. o
   5   1  16      18.      60.      32. <
   7   1  16    2401.    2382.      50. o
   9   1  16       7.      55.      14. o
  11   1  16    1885.    1666.      47. o
  13   1  16     177.     121.      21. o
  15   1  16    5072.    5450.     151. o
  17   1  16     864.     947.      53. o
  19   1  16    1364.    1336.      58. o
  21   1  16      10.      -2.      25. <
  23   1  16     568.     357.      45. o
 -28   2  16      27.      60.      24. <
 -26   2  16       1.      -8.      30. <
 -24   2  16      14.      -9.      25. <
 -22   2  16    1515.    1552.      82. o
 -20   2  16       3.      36.      31. <
 -18   2  16    1720.    1820.      92. o
 -16   2  16    1223.    1218.      74. o
 -14   2  16    1395.    1170.      64. o
 -12   2  16    1671.    1631.      78. o
 -10   2  16    4703.    4468.     165. o
  -8   2  16     102.     215.      79. <
  -6   2  16     289.     114.      65. <
  -4   2  16    2539.    2311.     179. o
  -2   2  16     279.     285.      45. o
   0   2  16   41594.   43918.     426. o
   2   2  16    6949.    7366.     160. o
   4   2  16    6739.    8041.     131. o
   6   2  16     407.     424.      26. o
   8   2  16   14485.   14780.     116. o
  10   2  16     667.     681.      32. o
  12   2  16     593.     720.      44. o
  14   2  16     620.     711.      46. o
  16   2  16    1361.    1280.     119. o
  18   2  16      31.      67.      53. <
  20   2  16     958.    1046.      63. o
  22   2  16      99.      49.      31. <
 -27   3  16      63.      68.      26. <
 -25   3  16     547.     565.      65. o
 -23   3  16      26.      17.      36. <
 -21   3  16     253.     271.      39. o
 -19   3  16       0.      -1.      23. <
 -17   3  16    1876.    2159.      95. o
 -15   3  16       3.      71.      31. <
 -13   3  16    4818.    4825.     161. o
 -11   3  16      37.      62.      29. <
  -9   3  16      85.     116.      28. o
  -7   3  16     228.     238.      55. o
  -5   3  16      26.      88.      29. o
  -3   3  16   10629.   10191.     230. o
  -1   3  16    2293.    2752.     116. o
   1   3  16    5565.    5692.     162. o
   3   3  16     451.     512.      29. o
   5   3  16    1920.    1967.      47. o
   7   3  16    7172.    7400.      95. o
   9   3  16    1550.    1546.      54. o
  11   3  16    5855.    6016.     126. o
  13   3  16    8392.    8881.     193. o
  15   3  16     257.     162.      36. o
  17   3  16    2070.    2137.     146. o
  19   3  16       6.      33.      44. <
  21   3  16     882.     774.      50. o
 -26   4  16     737.     860.      64. o
 -24   4  16     544.     465.      41. o
 -22   4  16     243.     188.      48. o
 -20   4  16     914.     936.      92. o
 -18   4  16    4411.    4579.     193. o
 -16   4  16     660.     717.      77. o
 -14   4  16      54.       3.      32. <
 -12   4  16      98.      96.      32. <
 -10   4  16     253.     284.      30. o
  -8   4  16     382.     311.      28. o
  -6   4  16     124.     165.      22. o
  -4   4  16    2505.    2511.      67. o
  -2   4  16    5275.    5126.     104. o
   0   4  16     228.     231.      28. o
   2   4  16       1.      34.      21. <
   4   4  16    4814.    5002.      92. o
   6   4  16    2028.    2014.      61. o
   8   4  16    3640.    3786.      86. o
  10   4  16     318.     402.      35. o
  12   4  16     362.     412.      51. o
  14   4  16      81.      79.      34. <
  16   4  16      85.     154.      36. o
  18   4  16     704.     532.      47. o
  20   4  16      19.     -22.      22. <
 -23   5  16      51.      51.      23. <
 -21   5  16       1.     -10.      26. <
 -19   5  16       8.      27.      24. <
 -17   5  16    2890.    3135.     150. o
 -15   5  16    3606.    3579.     114. o
 -13   5  16    1100.    1011.      66. o
 -11   5  16      80.      72.      25. <
  -9   5  16    4113.    4294.     116. o
  -7   5  16    9172.    8789.     158. o
  -5   5  16       9.      30.      23. <
  -3   5  16     118.      93.      26. o
  -1   5  16    6967.    7103.     112. o
   1   5  16     478.     433.      37. o
   3   5  16     502.     445.      38. o
   5   5  16      80.     105.      25. o
   7   5  16     899.     996.      48. o
   9   5  16       0.       4.      23. <
  11   5  16       6.     -17.      32. <
  13   5  16     147.     179.      41. o
  15   5  16     172.     180.      37. o
  17   5  16     239.     243.      35. o
  19   5  16     189.     174.      39. o
 -20   6  16     502.     546.      45. o
 -18   6  16      86.      90.      35. <
 -16   6  16     199.     267.      46. o
 -14   6  16     114.     176.      46. o
 -12   6  16     540.     615.      64. o
 -10   6  16     197.     169.      33. o
  -8   6  16      48.      49.      34. <
  -6   6  16     768.     767.      55. o
  -4   6  16    4472.    4460.     116. o
  -2   6  16     263.     227.      30. o
   0   6  16    4065.    4049.     106. o
   2   6  16     984.     912.      53. o
   4   6  16     364.     425.      39. o
   6   6  16      77.      65.      26. <
   8   6  16       5.      35.      35. <
  10   6  16      52.      64.      37. <
  12   6  16       3.     -10.      32. <
  14   6  16      26.      33.      27. <
  16   6  16     222.     108.      36. <
  18   6  16     311.     292.      39. o
 -19   7  16     476.     364.      52. o
 -17   7  16      98.      91.      24. o
 -15   7  16      17.      35.      29. <
 -13   7  16     562.     494.      53. o
 -11   7  16    1632.    1533.      70. o
  -9   7  16      39.      19.      29. <
  -7   7  16     347.     349.      40. o
  -5   7  16     347.     305.      36. o
  -3   7  16     186.     212.      39. o
  -1   7  16    1670.    1535.      73. o
   1   7  16    4552.    4777.      96. o
   3   7  16     824.     826.      49. o
   5   7  16      37.      31.      30. <
   7   7  16      86.      82.      33. <
   9   7  16     174.     151.      40. o
  11   7  16     950.     911.      99. o
  13   7  16     224.     332.      60. o
  15   7  16     132.     124.      39. o
  17   7  16       2.      82.      32. <
 -18   8  16     446.     448.      54. o
 -16   8  16      53.      47.      25. <
 -14   8  16     118.     110.      26. o
 -12   8  16     752.     579.      51. o
 -10   8  16     173.     147.      29. o
  -8   8  16      53.      14.      25. <
  -6   8  16     224.     259.      42. o
  -4   8  16     281.     284.      41. o
  -2   8  16      69.      59.      31. <
   0   8  16     132.     107.      30. o
   2   8  16     460.     421.      38. o
   4   8  16      17.      12.      22. <
   6   8  16     228.     201.      39. o
   8   8  16     586.     420.      69. o
  10   8  16      33.       1.      38. <
  12   8  16     129.     216.      48. o
  14   8  16      44.      59.      29. <
 -15   9  16       3.     -11.      30. <
 -13   9  16     383.     569.      68. o
 -11   9  16      35.     132.      53. <
  -9   9  16     140.      96.      24. o
  -7   9  16      80.     106.      26. o
  -5   9  16     140.     180.      32. o
  -3   9  16      22.      22.      25. <
  -1   9  16     376.     366.      42. o
   1   9  16     105.      99.      28. o
   3   9  16      48.      79.      21. o
   5   9  16     115.      96.      21. o
   7   9  16      33.      40.      22. <
   9   9  16     151.     127.      24. o
  11   9  16     558.     395.      48. o
 -12  10  16      14.      15.      22. <
 -10  10  16      28.      36.      23. <
  -8  10  16       9.       3.      24. <
  -6  10  16      46.      90.      21. o
  -4  10  16      38.      38.      18. <
  -2  10  16       2.       8.      18. <
   0  10  16      47.      43.      20. <
   2  10  16      75.      67.      19. o
   4  10  16      10.      58.      27. <
   6  10  16     805.     858.      61. o
 -27   1  17      12.      -1.      16. <
 -25   1  17     179.     223.      35. o
 -23   1  17    1223.    1174.      73. o
 -21   1  17       5.      -3.      32. <
 -19   1  17    1992.    2084.      91. o
 -17   1  17     581.     629.      58. o
 -15   1  17    6770.    6644.     152. o
 -13   1  17   18106.   17682.     257. o
 -11   1  17    6114.    6161.     145. o
  -9   1  17   20157.   22082.     595. o
  -7   1  17    1323.    1494.     158. o
  -5   1  17    5254.    6503.     293. o
  -3   1  17    2043.    2046.     160. o
  -1   1  17   21513.   21454.     474. o
   1   1  17     906.    1159.      70. o
   3   1  17   12835.   13308.     165. o
   5   1  17     482.     434.      23. o
   7   1  17    5408.    5460.      78. o
   9   1  17     564.     510.      28. o
  11   1  17   16862.   16158.     145. o
  13   1  17      29.      25.      22. <
  15   1  17   13957.   14420.     244. o
  17   1  17      57.      73.      25. <
  19   1  17    4995.    4597.     102. o
  21   1  17     254.     215.      47. o
 -26   2  17     729.     848.      76. o
 -24   2  17      63.      38.      24. <
 -22   2  17    2126.    2016.      92. o
 -20   2  17      59.      59.      29. <
 -18   2  17     938.     860.      68. o
 -16   2  17    1119.    1105.      70. o
 -14   2  17    5050.    5414.     136. o
 -12   2  17     211.     230.      36. o
 -10   2  17    2167.    2034.     117. o
  -8   2  17    2400.    2392.     127. o
  -6   2  17    4817.    5811.     294. o
  -4   2  17    3693.    3927.     235. o
  -2   2  17    4673.    4326.     146. o
   0   2  17    2961.    3184.     121. o
   2   2  17     934.     796.      61. o
   4   2  17     175.     184.      19. o
   6   2  17     634.     513.      26. o
   8   2  17    4186.    4434.      66. o
  10   2  17     709.     622.      32. o
  12   2  17     514.     423.      38. o
  14   2  17      31.      17.      23. <
  16   2  17     625.     617.      89. o
  18   2  17     909.     825.      63. o
  20   2  17     126.     123.      28. o
  22   2  17     270.     186.      40. o
 -27   3  17      34.      42.      24. <
 -25   3  17       2.     -26.      29. <
 -23   3  17       4.      21.      36. <
 -21   3  17    3529.    3355.     112. o
 -19   3  17    3704.    3714.     119. o
 -17   3  17    5040.    5227.     147. o
 -15   3  17    4446.    4425.     129. o
 -13   3  17      48.     114.      43. <
 -11   3  17      58.      80.      29. <
  -9   3  17      79.      99.      26. o
  -7   3  17    6009.    6354.     123. o
  -5   3  17   12319.   12152.     269. o
  -3   3  17    6827.    6787.     195. o
  -1   3  17   44668.   45395.     477. o
   1   3  17      46.      50.      17. <
   3   3  17     794.     671.      30. o
   5   3  17       0.       5.      14. <
   7   3  17     585.     586.      30. o
   9   3  17     904.     984.      46. o
  11   3  17     233.     150.      31. o
  13   3  17      46.      92.      36. <
  15   3  17    5719.    5824.     154. o
  17   3  17       0.      49.      50. <
  19   3  17    1390.    1205.      69. o
  21   3  17      21.      45.      21. <
 -26   4  17     129.     178.      34. o
 -24   4  17       9.       7.      19. <
 -22   4  17     391.     330.      55. o
 -20   4  17     183.     117.      45. <
 -18   4  17       1.      53.      35. <
 -16   4  17     134.     124.      44. <
 -14   4  17      61.      81.      29. <
 -12   4  17    1991.    1916.      84. o
 -10   4  17    1434.    1588.      56. o
  -8   4  17      34.      69.      23. <
  -6   4  17      34.      40.      22. <
  -4   4  17    2086.    2177.      73. o
  -2   4  17    1080.    1134.      45. o
   0   4  17    2667.    2673.      65. o
   2   4  17    3653.    3733.      91. o
   4   4  17    1907.    1806.      64. o
   6   4  17     579.     592.      37. o
   8   4  17     231.     276.      30. o
  10   4  17    1522.    1695.      62. o
  12   4  17     633.     624.      59. o
  14   4  17      14.      33.      28. <
  16   4  17     201.     203.      37. o
  18   4  17     114.     119.      48. <
  20   4  17      59.      27.      18. <
 -23   5  17       9.      32.      28. <
 -21   5  17      39.     118.      36. o
 -19   5  17     797.     742.      53. o
 -17   5  17       2.      11.      35. <
 -15   5  17     779.     682.      52. o
 -13   5  17      80.      31.      29. <
 -11   5  17     924.     904.      52. o
  -9   5  17    1597.    1651.      65. o
  -7   5  17    1311.    1312.      55. o
  -5   5  17       8.      -3.      21. <
  -3   5  17     314.     302.      33. o
  -1   5  17    3007.    2836.      74. o
   1   5  17     202.     174.      32. o
   3   5  17     192.     188.      29. o
   5   5  17     262.     242.      32. o
   7   5  17      81.     103.      24. o
   9   5  17    1899.    1858.      65. o
  11   5  17     159.      90.      33. <
  13   5  17      28.      13.      30. <
  15   5  17       6.      13.      29. <
  17   5  17      12.      19.      22. <
  19   5  17     139.     146.      37. o
 -22   6  17     336.     309.      45. o
 -20   6  17     212.     178.      32. o
 -18   6  17     269.     259.      42. o
 -16   6  17     547.     539.      56. o
 -14   6  17      15.      14.      35. <
 -12   6  17     191.     113.      40. <
 -10   6  17     775.     772.      58. o
  -8   6  17    4239.    4184.     124. o
  -6   6  17    1604.    1629.      77. o
  -4   6  17    2039.    2009.      82. o
  -2   6  17     803.     864.      45. o
   0   6  17       4.     -12.      19. <
   2   6  17      35.      22.      22. <
   4   6  17     481.     466.      38. o
   6   6  17     684.     772.      51. o
   8   6  17      93.      60.      33. <
  10   6  17      69.      34.      36. <
  12   6  17      82.      52.      50. <
  14   6  17     367.     475.      67. o
  16   6  17       1.      -3.      29. <
  18   6  17     239.     281.      45. o
 -19   7  17     392.     298.      32. o
 -17   7  17     318.     215.      31. o
 -15   7  17     470.     346.      43. o
 -13   7  17    2912.    2904.     113. o
 -11   7  17     599.     634.      49. o
  -9   7  17    4738.    4829.     118. o
  -7   7  17    2573.    2369.      84. o
  -5   7  17    3566.    3430.     119. o
  -3   7  17     198.     181.      37. o
  -1   7  17     459.     420.      38. o
   1   7  17    1261.    1188.      49. o
   3   7  17     483.     433.      40. o
   5   7  17     133.     136.      33. o
   7   7  17     120.      80.      35. <
   9   7  17     302.     235.      43. o
  11   7  17       3.      17.      43. <
  13   7  17      14.      32.      34. <
  15   7  17     388.     468.      56. o
 -18   8  17     498.     442.      53. o
 -16   8  17     298.     361.      58. o
 -14   8  17    1055.    1008.      51. o
 -12   8  17     611.     662.      54. o
 -10   8  17     714.     691.      55. o
  -8   8  17       9.      45.      30. <
  -6   8  17     583.     636.      56. o
  -4   8  17      17.      42.      31. <
  -2   8  17    2694.    2410.      99. o
   0   8  17     108.     108.      33. o
   2   8  17     611.     501.      40. o
   4   8  17     238.     219.      30. o
   6   8  17     438.     417.      38. o
   8   8  17     167.      93.      29. o
  10   8  17     598.     544.      44. o
  12   8  17      26.      25.      29. <
  14   8  17      16.      17.      24. <
 -15   9  17     981.    1046.      76. o
 -13   9  17     990.    1331.      96. o
 -11   9  17      88.     129.      29. o
  -9   9  17     112.     147.      24. o
  -7   9  17       0.      -7.      22. <
  -5   9  17      22.      30.      25. <
  -3   9  17     838.     858.      57. o
  -1   9  17       8.      11.      23. <
   1   9  17     467.     412.      42. o
   3   9  17      39.      21.      19. <
   5   9  17      35.       8.      18. <
   7   9  17     294.     263.      33. o
   9   9  17     249.     199.      25. o
  11   9  17     369.     402.      46. o
 -10  10  17     254.     195.      34. o
  -8  10  17       0.       4.      20. <
  -6  10  17       1.      11.      18. <
  -4  10  17     205.     206.      25. o
  -2  10  17      64.      69.      18. o
   0  10  17     301.     275.      28. o
   2  10  17       1.      21.      16. <
   4  10  17      48.      73.      26. <
 -26   0  18     999.    1079.      85. o
 -24   0  18     568.     544.      74. o
 -22   0  18     692.     656.      85. o
 -20   0  18     127.     183.      54. o
 -18   0  18     881.     867.      92. o
 -16   0  18     258.     269.      60. o
 -14   0  18   28935.   29872.     452. o
 -12   0  18    3551.    3894.     163. o
 -10   0  18   13420.   14106.     299. o
  -8   0  18     112.     156.      90. <
  -6   0  18   15779.   14952.     467. o
  -4   0  18    1474.    1286.     138. o
  -2   0  18    2699.    2888.     185. o
   0   0  18    4238.    4404.     216. o
   2   0  18    8759.    9096.     185. o
   4   0  18    1143.    1236.      49. o
   6   0  18      69.      73.      20. o
   8   0  18     504.     503.      35. o
  10   0  18    9780.    9433.     143. o
  12   0  18    2277.    2264.      94. o
  14   0  18    8836.    8584.     183. o
  16   0  18    4817.    5110.     140. o
  18   0  18     555.     411.      64. o
  20   0  18     761.     668.      70. o
 -27   1  18     575.     631.      41. o
 -25   1  18      11.      43.      23. <
 -23   1  18      17.      11.      28. <
 -21   1  18    3832.    4004.     133. o
 -19   1  18    1453.    1447.      82. o
 -17   1  18    1644.    1668.      86. o
 -15   1  18    1970.    2024.      87. o
 -13   1  18     959.    1179.      73. o
 -11   1  18    1152.    1073.      67. o
  -9   1  18      24.       2.      45. <
  -7   1  18    1028.    1229.     149. o
  -5   1  18       1.       3.      60. <
  -3   1  18    5128.    5361.     261. o
  -1   1  18      77.     150.      39. o
   1   1  18    5356.    5246.     116. o
   3   1  18   17623.   18832.     124. o
   5   1  18    2366.    2706.      55. o
   7   1  18    2795.    2950.      60. o
   9   1  18     130.     121.      19. o
  11   1  18    1050.    1225.      49. o
  13   1  18     939.     908.      51. o
  15   1  18     645.     796.      51. o
  17   1  18       9.      -3.      24. <
  19   1  18    5303.    5282.     106. o
  21   1  18     945.     834.      73. o
 -26   2  18      52.     136.      41. o
 -24   2  18     165.     161.      30. o
 -22   2  18    1445.    1510.      81. o
 -20   2  18     160.     184.      35. o
 -18   2  18    6366.    6304.     169. o
 -16   2  18     682.     686.      62. o
 -14   2  18    1504.    1389.      79. o
 -12   2  18      99.     159.      36. o
 -10   2  18    2572.    2762.     101. o
  -8   2  18    1969.    1864.     118. o
  -6   2  18    1764.    1445.     164. o
  -4   2  18    2653.    3014.     211. o
  -2   2  18     241.     131.      39. o
   0   2  18      71.      89.      32. <
   2   2  18    2632.    2560.      68. o
   4   2  18    1585.    1536.      46. o
   6   2  18    4960.    5001.      77. o
   8   2  18     353.     400.      26. o
  10   2  18    4445.    4296.      77. o
  12   2  18    2639.    2470.      80. o
  14   2  18    8393.    9004.     151. o
  16   2  18      62.      52.      50. <
  18   2  18    1584.    1445.      78. o
  20   2  18     201.     219.      31. o
 -27   3  18     159.     194.      34. o
 -25   3  18     261.     329.      51. o
 -23   3  18     108.      88.      39. <
 -21   3  18     884.     922.      61. o
 -19   3  18     561.     563.      51. o
 -17   3  18    1465.    1518.      82. o
 -15   3  18      67.      62.      32. <
 -13   3  18     467.     353.      57. o
 -11   3  18    1473.    1537.      74. o
  -9   3  18       2.       6.      25. <
  -7   3  18    1365.    1457.      80. o
  -5   3  18    1994.    1805.     112. o
  -3   3  18      14.      14.      28. <
  -1   3  18    3105.    2954.      68. o
   1   3  18    1655.    1761.      52. o
   3   3  18       0.      30.      15. <
   5   3  18    3577.    3427.      67. o
   7   3  18     481.     516.      30. o
   9   3  18     713.     793.      43. o
  11   3  18     666.     737.      51. o
  13   3  18    1424.    1488.      84. o
  15   3  18    2025.    2108.      96. o
  17   3  18    2216.    2339.     146. o
  19   3  18     523.     411.      44. o
  21   3  18     551.     425.      44. o
 -24   4  18      84.      19.      22. <
 -22   4  18     104.     177.      44. o
 -20   4  18      84.     108.      39. <
 -18   4  18     323.     351.      62. o
 -16   4  18     305.     420.      65. o
 -14   4  18    5376.    5307.     181. o
 -12   4  18     862.     814.      58. o
 -10   4  18    5647.    5601.     103. o
  -8   4  18     126.     109.      22. o
  -6   4  18    1271.    1418.      59. o
  -4   4  18    4928.    5166.     112. o
  -2   4  18    3143.    3276.      75. o
   0   4  18   12501.   12313.     141. o
   2   4  18     594.     634.      42. o
   4   4  18      88.     108.      23. o
   6   4  18     992.    1111.      48. o
   8   4  18    1546.    1604.      59. o
  10   4  18     168.     229.      30. o
  12   4  18     838.     885.      67. o
  14   4  18    1652.    1674.      87. o
  16   4  18    2421.    2663.     103. o
  18   4  18      71.     -13.      27. <
  20   4  18     631.     559.      55. o
 -23   5  18     236.     259.      35. o
 -21   5  18       8.       7.      24. <
 -19   5  18    1152.    1147.      63. o
 -17   5  18    1291.    1184.      96. o
 -15   5  18    4500.    4379.     126. o
 -13   5  18    7349.    7244.     169. o
 -11   5  18     620.     517.      43. o
  -9   5  18     745.     772.      47. o
  -7   5  18    2244.    2429.      67. o
  -5   5  18     258.     226.      28. o
  -3   5  18    1643.    1656.      56. o
  -1   5  18     188.     259.      28. o
   1   5  18       0.     -21.      22. <
   3   5  18     108.      76.      25. o
   5   5  18     267.     298.      36. o
   7   5  18     243.     360.      40. o
   9   5  18       1.       0.      24. <
  11   5  18       7.     -10.      33. <
  13   5  18       0.       4.      30. <
  15   5  18      18.      19.      24. <
  17   5  18      64.      53.      29. <
  19   5  18      72.       5.      24. <
 -22   6  18     324.     218.      41. o
 -20   6  18      73.      68.      23. <
 -18   6  18    1065.    1124.      71. o
 -16   6  18      10.      31.      33. <
 -14   6  18    3734.    3464.     130. o
 -12   6  18     455.     373.      53. o
 -10   6  18     167.     156.      33. o
  -8   6  18    1484.    1630.      79. o
  -6   6  18    5136.    4860.     156. o
  -4   6  18     153.     201.      36. o
  -2   6  18    3380.    3412.      86. o
   0   6  18     106.     104.      25. o
   2   6  18      76.      52.      25. <
   4   6  18      11.     -12.      23. <
   6   6  18     115.     147.      31. o
   8   6  18     349.     255.      44. o
  10   6  18      42.      22.      51. <
  12   6  18       6.     -11.      43. <
  14   6  18       8.      24.      38. <
  16   6  18       8.      38.      26. <
  18   6  18     154.     137.      34. o
 -19   7  18       0.      -3.      19. <
 -17   7  18     685.     579.      49. o
 -15   7  18      81.      80.      29. <
 -13   7  18    2650.    2416.     102. o
 -11   7  18    2569.    2464.      86. o
  -9   7  18     678.     743.      51. o
  -7   7  18    1094.     995.      70. o
  -5   7  18     218.     203.      38. o
  -3   7  18     424.     397.      47. o
  -1   7  18     315.     265.      27. o
   1   7  18     364.     317.      30. o
   3   7  18    1280.    1356.      54. o
   5   7  18     193.     150.      35. o
   7   7  18     448.     482.      53. o
   9   7  18     201.     124.      34. o
  11   7  18      25.      15.      40. <
  13   7  18       2.       9.      34. <
  15   7  18     181.     212.      29. o
 -18   8  18     948.    1127.      77. o
 -16   8  18     193.     187.      29. o
 -14   8  18    1648.    1740.      78. o
 -12   8  18    2147.    1953.     117. o
 -10   8  18    4910.    5092.     137. o
  -8   8  18     518.     594.      54. o
  -6   8  18    2911.    3117.     113. o
  -4   8  18       6.      -2.      28. <
  -2   8  18      11.      22.      27. <
   0   8  18      53.      57.      29. <
   2   8  18      68.      47.      23. <
   4   8  18      17.       0.      21. <
   6   8  18     296.     302.      32. o
   8   8  18      92.      -6.      21. <
  10   8  18      96.      76.      22. o
  12   8  18     443.     495.      38. o
  14   8  18     508.     594.      52. o
 -15   9  18      10.     -49.      29. <
 -13   9  18    5194.    6063.     188. o
 -11   9  18     193.     274.      33. o
  -9   9  18    2149.    2142.      67. o
  -7   9  18      72.       8.      20. <
  -5   9  18     898.     969.      59. o
  -3   9  18      45.     -20.      23. <
  -1   9  18       6.       3.      22. <
   1   9  18     148.     146.      30. o
   3   9  18    1395.    1374.      54. o
   5   9  18    2288.    2075.      64. o
   7   9  18     610.     649.      43. o
   9   9  18     488.     424.      51. o
 -10  10  18       5.      -1.      21. <
  -8  10  18     266.     235.      34. o
  -6  10  18      25.      16.      16. <
  -4  10  18     397.     354.      31. o
  -2  10  18      41.      23.      14. <
   0  10  18    1313.    1277.      55. o
   2  10  18     180.     129.      21. o
   4  10  18    3579.    3886.     121. o
 -27   1  19     139.      81.      19. o
 -25   1  19      69.      76.      25. <
 -23   1  19    2409.    2452.     100. o
 -21   1  19     250.     279.      45. o
 -19   1  19    1025.    1099.      75. o
 -17   1  19      97.     103.      33. o
 -15   1  19       8.      25.      30. <
 -13   1  19    1783.    1786.      89. o
 -11   1  19   18734.   21175.     272. o
  -9   1  19     264.     251.      41. o
  -7   1  19     176.     280.      61. o
  -5   1  19    1038.     933.     127. o
  -3   1  19    2139.    2402.     182. o
  -1   1  19     908.     712.      64. o
   1   1  19     550.     624.      32. o
   3   1  19     999.    1157.      37. o
   5   1  19    2148.    2226.      47. o
   7   1  19    1013.    1010.      35. o
   9   1  19     348.     391.      27. o
  11   1  19    1795.    1894.      54. o
  13   1  19    5190.    5339.     103. o
  15   1  19     576.     632.      46. o
  17   1  19      22.      46.      22. <
  19   1  19     960.    1012.      59. o
 -26   2  19      63.      30.      30. <
 -24   2  19     916.    1018.      61. o
 -22   2  19    1554.    1560.      82. o
 -20   2  19     512.     483.      51. o
 -18   2  19    2339.    2398.     102. o
 -16   2  19      72.      34.      29. <
 -14   2  19      84.     156.      39. o
 -12   2  19     198.     204.      40. o
 -10   2  19       4.      53.      27. <
  -8   2  19     492.     640.      75. o
  -6   2  19    1319.    1304.     153. o
  -4   2  19    1394.    1154.     144. o
  -2   2  19     730.     677.      50. o
   0   2  19     472.     503.      30. o
   2   2  19     704.     930.      38. o
   4   2  19    1457.    1457.      43. o
   6   2  19    4398.    4664.      76. o
   8   2  19     873.    1016.      45. o
  10   2  19     294.     199.      30. o
  12   2  19     471.     506.      54. o
  14   2  19     327.     442.      79. o
  16   2  19     460.     437.      52. o
  18   2  19       6.      27.      28. <
  20   2  19     555.     460.      39. o
 -25   3  19     215.     202.      43. o
 -23   3  19      36.      50.      35. <
 -21   3  19     369.     340.      42. o
 -19   3  19    1639.    1560.      80. o
 -17   3  19     909.     807.      58. o
 -15   3  19    4760.    4849.     175. o
 -13   3  19     903.     826.      75. o
 -11   3  19    2540.    2252.     115. o
  -9   3  19     141.     132.      54. <
  -7   3  19    1967.    2141.      96. o
  -5   3  19    2125.    2144.      72. o
  -3   3  19   13156.   13738.     175. o
  -1   3  19     298.     280.      26. o
   1   3  19    7373.    7593.      97. o
   3   3  19     801.     730.      35. o
   5   3  19     351.     494.      30. o
   7   3  19     150.     111.      21. o
   9   3  19      23.      18.      23. <
  11   3  19     357.     277.      36. o
  13   3  19     322.     302.      49. o
  15   3  19     180.     335.      74. o
  17   3  19      25.      32.      32. <
  19   3  19     630.     580.      47. o
 -24   4  19      18.      33.      26. <
 -22   4  19     341.     361.      58. o
 -20   4  19      15.      13.      32. <
 -18   4  19       8.      50.      48. <
 -16   4  19     778.     737.      82. o
 -14   4  19     209.     300.      49. o
 -12   4  19      31.      25.      27. <
 -10   4  19      98.      96.      24. o
  -8   4  19    1315.    1371.      62. o
  -6   4  19    4693.    4932.     108. o
  -4   4  19    6026.    6144.     108. o
  -2   4  19   12905.   12930.     150. o
   0   4  19    4419.    4557.      79. o
   2   4  19    1194.    1244.      57. o
   4   4  19     479.     478.      37. o
   6   4  19    1769.    1826.      70. o
   8   4  19    1088.    1136.      52. o
  10   4  19    1327.    1177.      54. o
  12   4  19     826.     846.      67. o
  14   4  19       2.      23.      31. <
  16   4  19     161.     172.      54. o
  18   4  19       4.     -20.      23. <
  20   4  19      72.      58.      23. <
 -23   5  19      45.      65.      23. <
 -21   5  19      83.      -4.      26. <
 -19   5  19     175.     206.      32. o
 -17   5  19       0.      36.      33. <
 -15   5  19      91.      65.      22. <
 -13   5  19    1631.    1816.      83. o
 -11   5  19      38.     118.      36. o
  -9   5  19      99.      86.      27. o
  -7   5  19    1491.    1515.      62. o
  -5   5  19      54.      51.      28. <
  -3   5  19     711.     727.      40. o
  -1   5  19    1446.    1386.      54. o
   1   5  19       2.       6.      20. <
   3   5  19     371.     310.      33. o
   5   5  19     287.     247.      34. o
   7   5  19    1200.    1053.      59. o
   9   5  19    4038.    4219.     111. o
  11   5  19     390.     381.      50. o
  13   5  19    1303.    1367.      78. o
  15   5  19     604.     588.      69. o
  17   5  19    1191.    1170.      90. o
  19   5  19      19.      20.      20. <
 -22   6  19    1225.    1066.      77. o
 -20   6  19       0.     -39.      22. <
 -18   6  19     441.     574.      55. o
 -16   6  19     359.     314.      45. o
 -14   6  19    1231.    1264.      82. o
 -12   6  19      18.       8.      34. <
 -10   6  19    3876.    3877.     108. o
  -8   6  19   11392.   11765.     250. o
  -6   6  19     628.     584.      63. o
  -4   6  19   18669.   18741.     239. o
  -2   6  19     481.     473.      33. o
   0   6  19     145.     171.      25. o
   2   6  19     113.     128.      24. o
   4   6  19     968.    1020.      57. o
   6   6  19    1352.    1522.      70. o
   8   6  19     982.     948.      70. o
  10   6  19    1163.    1362.     117. o
  12   6  19      78.     108.      53. <
  14   6  19       2.      12.      33. <
  16   6  19     791.     695.      46. o
 -19   7  19     293.     294.      30. o
 -17   7  19    1388.    1202.      66. o
 -15   7  19      55.      31.      44. <
 -13   7  19     144.     144.      51. <
 -11   7  19     721.     713.      86. o
  -9   7  19    2609.    2339.     102. o
  -7   7  19     596.     562.      54. o
  -5   7  19    2576.    2523.     104. o
  -3   7  19     430.     467.      50. o
  -1   7  19     215.     258.      27. o
   1   7  19     960.     883.      43. o
   3   7  19       2.      26.      19. <
   5   7  19     273.     196.      29. o
   7   7  19     675.     578.      43. o
   9   7  19      79.      33.      45. <
  11   7  19      61.      60.      37. <
  13   7  19     146.     114.      26. o
  15   7  19       1.     -12.      19. <
 -18   8  19       6.     -52.      28. <
 -16   8  19      30.      47.      24. <
 -14   8  19     321.     389.      41. o
 -12   8  19      83.      10.      29. <
 -10   8  19     178.     252.      38. o
  -8   8  19     359.     343.      43. o
  -6   8  19      66.      11.      31. <
  -4   8  19    1163.    1191.      71. o
  -2   8  19     246.     245.      37. o
   0   8  19     137.     114.      32. o
   2   8  19    1419.    1351.      60. o
   4   8  19      65.      62.      22. <
   6   8  19     221.     227.      28. o
   8   8  19    2094.    1972.      78. o
  10   8  19      55.      19.      19. <
  12   8  19      60.      56.      17. o
 -15   9  19      33.      35.      25. <
 -13   9  19    1442.    1456.      92. o
 -11   9  19      25.      34.      23. <
  -9   9  19      10.      -1.      19. <
  -7   9  19     427.     411.      40. o
  -5   9  19     101.      76.      25. o
  -3   9  19      15.      21.      21. <
  -1   9  19       1.      19.      22. <
   1   9  19      48.      52.      22. <
   3   9  19     859.     896.      43. o
   5   9  19      60.      71.      18. o
   7   9  19     599.     588.      39. o
   9   9  19     399.     418.      48. o
  -8  10  19      10.     -33.      17. <
  -6  10  19     426.     412.      31. o
  -4  10  19     751.     841.      43. o
  -2  10  19      62.      17.      16. <
   0  10  19     387.     254.      25. o
   2  10  19    1229.    1008.      64. o
 -26   0  20     179.     118.      35. o
 -24   0  20    8088.    7623.     238. o
 -22   0  20     100.      84.      48. <
 -20   0  20   15342.   15541.     371. o
 -18   0  20     989.    1124.     104. o
 -16   0  20    4849.    5039.     203. o
 -14   0  20     198.     161.      48. o
 -12   0  20    6645.    6757.     225. o
 -10   0  20      35.     -20.      47. <
  -8   0  20    1196.    1179.     101. o
  -6   0  20    1519.    1442.     168. o
  -4   0  20    7228.    7164.     329. o
  -2   0  20     941.     897.     121. o
   0   0  20      18.      60.      22. <
   2   0  20     466.     546.      45. o
   4   0  20    4235.    3960.     110. o
   6   0  20   12974.   13458.     168. o
   8   0  20    1061.     990.      50. o
  10   0  20    1185.    1205.      71. o
  12   0  20     924.    1041.      70. o
  14   0  20    4887.    5278.     145. o
  16   0  20    5712.    5164.     139. o
 -27   1  20      18.     -18.      19. <
 -25   1  20    1278.    1152.      64. o
 -23   1  20    2770.    2694.     104. o
 -21   1  20     568.     707.      60. o
 -19   1  20   10454.   11480.     224. o
 -17   1  20    1276.    1345.      81. o
 -15   1  20    1475.    1516.      80. o
 -13   1  20    1008.    1042.      75. o
 -11   1  20    1121.    1151.      70. o
  -9   1  20    2285.    2506.     104. o
  -7   1  20     302.     137.      44. o
  -5   1  20    3236.    3090.     132. o
  -3   1  20   11616.   12478.     246. o
  -1   1  20    1498.    1524.      57. o
   1   1  20    9594.    9602.     118. o
   3   1  20    2803.    2790.      65. o
   5   1  20    1386.    1497.      45. o
   7   1  20    1215.    1226.      48. o
   9   1  20    2692.    2709.      64. o
  11   1  20     136.     131.      22. o
  13   1  20     798.     830.      44. o
  15   1  20     640.     688.      49. o
  17   1  20    3963.    3940.     122. o
  19   1  20      23.      32.      24. <
 -26   2  20     607.     496.      58. o
 -24   2  20      39.      97.      26. o
 -22   2  20     122.     104.      30. o
 -20   2  20     880.     980.      69. o
 -18   2  20     623.     652.      57. o
 -16   2  20     708.     690.      60. o
 -14   2  20     787.     584.      53. o
 -12   2  20     125.     209.      43. o
 -10   2  20     772.     861.      61. o
  -8   2  20    5062.    4963.     146. o
  -6   2  20    3874.    3936.     265. o
  -4   2  20     204.     136.      38. o
  -2   2  20    5298.    5394.      91. o
   0   2  20    1065.    1162.      38. o
   2   2  20     334.     242.      20. o
   4   2  20    8110.    8095.      98. o
   6   2  20      81.      54.      18. o
   8   2  20    2556.    2698.      72. o
  10   2  20     159.     119.      24. o
  12   2  20    2074.    1858.      90. o
  14   2  20     168.     134.      38. o
  16   2  20    2042.    1892.      92. o
  18   2  20     115.     111.      32. o
  20   2  20      21.     109.      27. o
 -25   3  20       8.      20.      27. <
 -23   3  20     148.     195.      50. o
 -21   3  20     859.     846.      59. o
 -19   3  20    5835.    5580.     146. o
 -17   3  20    2891.    2744.     103. o
 -15   3  20    4515.    4364.     172. o
 -13   3  20       2.      58.      45. <
 -11   3  20     623.     627.      66. o
  -9   3  20     545.     559.      74. o
  -7   3  20   18249.   18944.     341. o
  -5   3  20   10943.   10713.     161. o
  -3   3  20   23010.   22580.     230. o
  -1   3  20       9.       2.      19. <
   1   3  20     201.     146.      19. o
   3   3  20    1223.    1273.      46. o
   5   3  20     166.     199.      25. o
   7   3  20     962.     979.      41. o
   9   3  20     995.     965.      41. o
  11   3  20     207.     210.      36. o
  13   3  20     287.     306.      45. o
  15   3  20    1358.    1313.      80. o
  17   3  20     623.     656.      55. o
  19   3  20     390.     441.      55. o
 -24   4  20     469.     450.      53. o
 -22   4  20       0.      -4.      30. <
 -20   4  20    1041.    1066.      96. o
 -18   4  20      81.     238.      60. o
 -16   4  20     770.     804.      88. o
 -14   4  20     652.     666.      68. o
 -12   4  20    3183.    3229.     114. o
 -10   4  20    2014.    2083.      90. o
  -8   4  20    3741.    3612.      95. o
  -6   4  20      52.     105.      29. o
  -4   4  20     162.     151.      25. o
  -2   4  20    2152.    2254.      65. o
   0   4  20      43.      55.      20. <
   2   4  20      31.      10.      24. <
   4   4  20     691.     785.      48. o
   6   4  20     245.     297.      35. o
   8   4  20    2623.    2837.      79. o
  10   4  20    1250.    1388.      68. o
  12   4  20     288.     334.      47. o
  14   4  20      61.      42.      28. <
  16   4  20      40.       2.      29. <
  18   4  20       1.     -41.      31. <
 -23   5  20       3.      39.      25. <
 -21   5  20     128.      88.      30. <
 -19   5  20    3103.    3104.      99. o
 -17   5  20     326.     632.      75. o
 -15   5  20    8468.    8506.     255. o
 -13   5  20   12679.   12921.     218. o
 -11   5  20    9415.    9948.     233. o
  -9   5  20     905.     748.      57. o
  -7   5  20   14748.   15512.     191. o
  -5   5  20    7628.    7419.     134. o
  -3   5  20    6026.    5970.     111. o
  -1   5  20    1078.     948.      46. o
   1   5  20      98.      55.      19. <
   3   5  20      96.      80.      23. o
   5   5  20       7.      23.      25. <
   7   5  20    5686.    5788.     128. o
   9   5  20    1161.    1338.      66. o
  11   5  20       0.      43.      48. <
  13   5  20    1500.    1608.     117. o
  15   5  20       0.     -33.      26. <
  17   5  20       5.      27.      30. <
 -22   6  20     110.     139.      32. o
 -20   6  20     180.     162.      28. o
 -18   6  20     307.     303.      42. o
 -16   6  20     353.     340.      78. o
 -14   6  20      22.      63.      65. <
 -12   6  20    1055.    1082.     121. o
 -10   6  20    3650.    3350.     126. o
  -8   6  20    7018.    6807.     172. o
  -6   6  20       3.     -22.      32. <
  -4   6  20     934.     971.      58. o
  -2   6  20    3147.    3046.      83. o
   0   6  20      25.      -2.      21. <
   2   6  20     449.     430.      34. o
   4   6  20     492.     564.      38. o
   6   6  20     738.     777.      53. o
   8   6  20       7.       4.      34. <
  10   6  20     327.     294.      64. o
  12   6  20      12.      21.      42. <
  14   6  20     219.     187.      32. o
  16   6  20     351.     270.      41. o
 -19   7  20     145.      77.      18. o
 -17   7  20     154.     192.      34. o
 -15   7  20     326.     158.      47. o
 -13   7  20      44.      -2.      38. <
 -11   7  20     556.     447.      73. o
  -9   7  20      12.       5.      33. <
  -7   7  20     186.     153.      37. o
  -5   7  20    2066.    1871.      91. o
  -3   7  20      25.      14.      27. <
  -1   7  20    1117.     965.      52. o
   1   7  20      40.      37.      19. <
   3   7  20     304.     274.      28. o
   5   7  20     548.     469.      40. o
   7   7  20    1532.    1387.      63. o
   9   7  20     261.     212.      35. o
  11   7  20     440.     318.      39. o
  13   7  20      32.      63.      22. <
  15   7  20      95.     124.      30. o
 -18   8  20      20.     -20.      21. <
 -16   8  20      55.      85.      24. o
 -14   8  20     614.     698.      51. o
 -12   8  20     138.     203.      44. o
 -10   8  20    3799.    3599.     163. o
  -8   8  20     229.     305.      42. o
  -6   8  20     330.     318.      41. o
  -4   8  20     426.     487.      48. o
  -2   8  20     773.     783.      58. o
   0   8  20     889.     803.      57. o
   2   8  20      56.       2.      19. <
   4   8  20     295.     161.      30. o
   6   8  20     796.     662.      40. o
   8   8  20      26.      37.      32. <
  10   8  20     393.     419.      56. o
  12   8  20      10.      70.      21. o
 -15   9  20       3.      38.      26. <
 -13   9  20     449.     563.      59. o
 -11   9  20     322.     399.      36. o
  -9   9  20     108.     142.      26. o
  -7   9  20      13.      12.      21. <
  -5   9  20     303.     341.      36. o
  -3   9  20     224.     248.      34. o
  -1   9  20     130.     105.      25. o
   1   9  20    1022.    1000.      55. o
   3   9  20       2.       8.      18. <
   5   9  20     164.     146.      20. o
   7   9  20      47.      36.      23. <
  -4  10  20      48.      94.      17. o
  -2  10  20     449.     403.      29. o
   0  10  20     305.     296.      26. o
 -27   1  21       8.      57.      26. <
 -25   1  21      30.      86.      25. o
 -23   1  21    1275.    1167.      70. o
 -21   1  21      81.     188.      40. o
 -19   1  21     143.     125.      35. o
 -17   1  21    1355.    1454.      82. o
 -15   1  21     121.      73.      32. <
 -13   1  21     191.     267.      43. o
 -11   1  21     382.     288.      40. o
  -9   1  21     793.     672.      62. o
  -7   1  21    5274.    5424.     130. o
  -5   1  21    2617.    2810.      95. o
  -3   1  21   10976.   11754.     186. o
  -1   1  21     357.     315.      32. o
   1   1  21     846.     896.      39. o
   3   1  21    1412.    1349.      48. o
   5   1  21     107.     142.      21. o
   7   1  21     231.     272.      29. o
   9   1  21      75.      57.      21. <
  11   1  21     872.     963.      47. o
  13   1  21    1693.    1500.      68. o
  15   1  21     111.     113.      27. o
  17   1  21      33.      52.      28. <
  19   1  21      81.      69.      19. o
 -26   2  21     181.     184.      37. o
 -24   2  21      45.      40.      22. <
 -22   2  21      66.      94.      32. <
 -20   2  21    1614.    1614.      84. o
 -18   2  21     104.      87.      32. <
 -16   2  21    1080.    1194.      75. o
 -14   2  21     212.     163.      36. o
 -12   2  21     555.     526.      57. o
 -10   2  21     121.     103.      35. <
  -8   2  21      64.      54.      39. <
  -6   2  21      25.      51.      45. <
  -4   2  21      30.      33.      22. <
  -2   2  21    5392.    5606.      95. o
   0   2  21     167.     232.      25. o
   2   2  21       4.      27.      15. <
   4   2  21     743.     787.      34. o
   6   2  21    2266.    2083.      62. o
   8   2  21     949.    1144.      45. o
  10   2  21       5.      -9.      20. <
  12   2  21     415.     396.      40. o
  14   2  21      81.      34.      34. <
  16   2  21     657.     682.      58. o
  18   2  21    2653.    2573.     123. o
 -25   3  21     255.     239.      41. o
 -23   3  21     825.     748.      77. o
 -21   3  21     775.     795.      89. o
 -19   3  21       2.      53.      32. <
 -17   3  21     934.     980.     101. o
 -15   3  21    1388.    1489.     103. o
 -13   3  21      14.      81.      48. <
 -11   3  21     209.     229.      47. o
  -9   3  21     778.     774.      93. o
  -7   3  21    1819.    1826.      80. o
  -5   3  21    2380.    2658.      86. o
  -3   3  21   20216.   20658.     225. o
  -1   3  21    2297.    2303.      65. o
   1   3  21    3543.    3843.      73. o
   3   3  21     177.     238.      23. o
   5   3  21     571.     605.      35. o
   7   3  21     853.     794.      42. o
   9   3  21     243.     264.      26. o
  11   3  21     970.    1074.      61. o
  13   3  21     609.     572.      58. o
  15   3  21     294.     285.      45. o
  17   3  21     289.     359.      58. o
  19   3  21     270.     239.      38. o
 -24   4  21     410.     294.      44. o
 -22   4  21     603.     460.      59. o
 -20   4  21    2110.    2054.     130. o
 -18   4  21     496.     560.      76. o
 -16   4  21   13375.   12932.     329. o
 -14   4  21       9.       2.      34. <
 -12   4  21    5814.    5725.     151. o
 -10   4  21      17.      34.      44. <
  -8   4  21    2201.    2101.      75. o
  -6   4  21     176.     206.      34. o
  -4   4  21     632.     698.      48. o
  -2   4  21      71.      89.      23. o
   0   4  21    1732.    1672.      57. o
   2   4  21     566.     513.      34. o
   4   4  21      28.      31.      28. <
   6   4  21     128.     168.      31. o
   8   4  21      99.     149.      32. o
  10   4  21      15.      87.      38. <
  12   4  21     121.     144.      51. <
  14   4  21     244.     268.      38. o
  16   4  21     551.     492.      67. o
  18   4  21       1.      26.      31. <
 -23   5  21     691.     532.      67. o
 -21   5  21     437.     363.      43. o
 -19   5  21     818.     851.      54. o
 -17   5  21    6188.    6356.     219. o
 -15   5  21       7.      70.      42. <
 -13   5  21    7136.    6747.     185. o
 -11   5  21      64.     178.      49. o
  -9   5  21      75.      43.      26. <
  -7   5  21       8.      15.      24. <
  -5   5  21      46.      56.      28. <
  -3   5  21     896.     806.      43. o
  -1   5  21    1643.    1602.      59. o
   1   5  21     730.     725.      38. o
   3   5  21       1.      18.      23. <
   5   5  21     250.     286.      38. o
   7   5  21    2835.    2981.      94. o
   9   5  21     173.     154.      32. o
  11   5  21    1366.    1548.     123. o
  13   5  21      18.      46.      35. <
  15   5  21     169.     137.      41. o
  17   5  21     412.     392.      53. o
 -22   6  21       6.      90.      30. <
 -20   6  21     200.     199.      29. o
 -18   6  21     130.     201.      38. o
 -16   6  21     480.     518.      88. o
 -14   6  21      14.     113.      65. <
 -12   6  21     515.     591.      94. o
 -10   6  21    1580.    1611.      90. o
  -8   6  21    7306.    7263.     178. o
  -6   6  21   26037.   24370.     316. o
  -4   6  21    5594.    5570.     118. o
  -2   6  21    8289.    8009.     123. o
   0   6  21     264.     197.      26. o
   2   6  21     500.     511.      35. o
   4   6  21    2115.    2011.      67. o
   6   6  21      10.      50.      27. <
   8   6  21    2444.    2564.     105. o
  10   6  21      92.     128.      52. <
  12   6  21     273.     278.      38. o
  14   6  21      67.     118.      28. o
  16   6  21      11.      10.      22. <
 -19   7  21     193.     199.      25. o
 -17   7  21      73.      91.      28. o
 -15   7  21      28.      21.      37. <
 -13   7  21     589.     789.      91. o
 -11   7  21    1826.    1766.     129. o
  -9   7  21     590.     590.      56. o
  -7   7  21     992.     808.      62. o
  -5   7  21     136.     153.      36. o
  -3   7  21    7588.    7248.     169. o
  -1   7  21      96.      82.      19. o
   1   7  21      61.      46.      18. <
   3   7  21     344.     382.      31. o
   5   7  21     605.     621.      42. o
   7   7  21    1834.    1795.      69. o
   9   7  21     902.     971.      63. o
  11   7  21     601.     567.      47. o
  13   7  21     136.     133.      24. o
 -16   8  21     315.     330.      33. o
 -14   8  21    1092.    1147.      61. o
 -12   8  21     660.     706.      71. o
 -10   8  21     193.     240.      51. o
  -8   8  21      72.      98.      29. o
  -6   8  21     210.     177.      33. o
  -4   8  21     223.     162.      33. o
  -2   8  21       7.      53.      26. <
   0   8  21     749.     802.      57. o
   2   8  21      61.      49.      20. <
   4   8  21     369.     481.      36. o
   6   8  21      10.      33.      24. <
   8   8  21     335.     321.      53. o
  10   8  21       3.       1.      26. <
 -13   9  21       0.      65.      31. <
 -11   9  21    2712.    2787.      82. o
  -9   9  21     125.     161.      34. o
  -7   9  21    1629.    1556.      66. o
  -5   9  21       6.      25.      21. <
  -3   9  21      40.      73.      23. o
  -1   9  21     112.     184.      29. o
   1   9  21       4.      -9.      18. <
   3   9  21      27.      11.      16. <
   5   9  21      11.      14.      17. <
   7   9  21       4.      19.      18. <
  -4  10  21     155.     139.      27. o
  -2  10  21       1.      25.      16. <
 -26   0  22       0.     -28.      29. <
 -24   0  22    4051.    4042.     170. o
 -22   0  22     186.     167.      51. o
 -20   0  22    3206.    3534.     181. o
 -18   0  22    2075.    2181.     141. o
 -16   0  22      93.     185.      60. o
 -14   0  22    1069.    1073.     102. o
 -12   0  22     732.     642.      83. o
 -10   0  22    1298.    1229.     117. o
  -8   0  22    3674.    3591.     219. o
  -6   0  22     148.      78.      39. <
  -4   0  22    2605.    2517.     124. o
  -2   0  22    3847.    3772.     142. o
   0   0  22   13359.   13608.     219. o
   2   0  22       5.      -9.      27. <
   4   0  22    3335.    3755.     113. o
   6   0  22      89.      57.      29. <
   8   0  22     167.     130.      32. o
  10   0  22     283.     240.      53. o
  12   0  22      27.      -2.      37. <
  14   0  22      90.     177.      53. o
  16   0  22    1103.    1170.      90. o
 -27   1  22     629.     731.      58. o
 -25   1  22    1186.    1191.      61. o
 -23   1  22      35.      34.      26. <
 -21   1  22    5017.    5326.     150. o
 -19   1  22     263.     265.      41. o
 -17   1  22    1138.    1266.      79. o
 -15   1  22     734.     793.      62. o
 -13   1  22    6370.    6571.     163. o
 -11   1  22    1504.    1558.      89. o
  -9   1  22    3171.    3644.     132. o
  -7   1  22    3793.    3799.     128. o
  -5   1  22    1042.     987.      61. o
  -3   1  22     779.     742.      52. o
  -1   1  22    2886.    2900.      81. o
   1   1  22      86.     144.      22. o
   3   1  22    7315.    7527.     112. o
   5   1  22    1009.    1020.      52. o
   7   1  22       0.       8.      22. <
   9   1  22     375.     417.      34. o
  11   1  22   17847.   18673.     191. o
  13   1  22     242.     215.      32. o
  15   1  22    1875.    1521.      62. o
  17   1  22      35.      39.      30. <
 -26   2  22     883.     885.      69. o
 -24   2  22     324.     286.      35. o
 -22   2  22    5569.    5679.     146. o
 -20   2  22     623.     709.      61. o
 -18   2  22     354.     236.      39. o
 -16   2  22     119.     150.      38. o
 -14   2  22     664.     636.      61. o
 -12   2  22     856.     692.      65. o
 -10   2  22    2317.    2290.     104. o
  -8   2  22     122.     157.      45. o
  -6   2  22    3587.    3505.     165. o
  -4   2  22    4695.    4687.     109. o
  -2   2  22    2146.    2200.      63. o
   0   2  22   13732.   14035.     137. o
   2   2  22    4066.    3824.      80. o
   4   2  22       0.      -7.      19. <
   6   2  22     562.     607.      37. o
   8   2  22    9180.    9534.     139. o
  10   2  22     713.     606.      40. o
  12   2  22      12.     -12.      27. <
  14   2  22     437.     448.      54. o
  16   2  22      99.      96.      41. <
  18   2  22       3.      16.      25. <
 -25   3  22       0.     -15.      23. <
 -23   3  22     385.     347.      57. o
 -21   3  22    1493.    1584.     118. o
 -19   3  22      19.      -2.      44. <
 -17   3  22     688.     535.      81. o
 -15   3  22     488.     493.      67. o
 -13   3  22     108.     107.      41. <
 -11   3  22     518.     522.      67. o
  -9   3  22    3805.    3933.     188. o
  -7   3  22     119.      94.      40. <
  -5   3  22    6894.    6739.     133. o
  -3   3  22      18.      18.      25. <
  -1   3  22     191.     170.      25. o
   1   3  22     110.      87.      18. o
   3   3  22    2995.    3109.      67. o
   5   3  22     944.     921.      39. o
   7   3  22    1023.    1041.      42. o
   9   3  22     850.     829.      38. o
  11   3  22    1433.    1455.      60. o
  13   3  22       4.      20.      33. <
  15   3  22     357.     367.      68. o
  17   3  22     519.     617.      67. o
  19   3  22    2396.    2059.      94. o
 -24   4  22      62.       6.      23. <
 -22   4  22      84.      66.      32. <
 -20   4  22       8.      19.      33. <
 -18   4  22    3589.    3530.     175. o
 -16   4  22     374.     369.      68. o
 -14   4  22    1271.    1191.     105. o
 -12   4  22    2828.    2806.     108. o
 -10   4  22    3361.    3282.     131. o
  -8   4  22    3465.    3247.      92. o
  -6   4  22    1321.    1291.      62. o
  -4   4  22     178.     168.      30. o
  -2   4  22     265.     361.      39. o
   0   4  22     189.     187.      26. o
   2   4  22    2734.    2593.      72. o
   4   4  22      83.      86.      22. o
   6   4  22      18.      23.      25. <
   8   4  22      15.      32.      27. <
  10   4  22       0.      68.      36. <
  12   4  22     935.     874.      66. o
  14   4  22    3053.    3167.     162. o
  16   4  22     230.     236.      48. o
  18   4  22    1096.     998.      71. o
 -23   5  22     101.     102.      39. <
 -21   5  22     275.     195.      34. o
 -19   5  22      31.     103.      37. <
 -17   5  22     563.     609.      73. o
 -15   5  22    8322.    8073.     200. o
 -13   5  22     631.     592.      65. o
 -11   5  22      12.      37.      43. <
  -9   5  22     148.      92.      25. o
  -7   5  22    2341.    2494.      81. o
  -5   5  22    2127.    2209.      76. o
  -3   5  22    4907.    4582.      99. o
  -1   5  22    2797.    2708.      76. o
   1   5  22     612.     606.      40. o
   3   5  22      70.      59.      23. <
   5   5  22    2075.    1761.      72. o
   7   5  22    3531.    3820.     126. o
   9   5  22     200.     202.      35. o
  11   5  22    2488.    2475.     104. o
  13   5  22      14.      -9.      30. <
  15   5  22      52.      45.      30. <
  17   5  22      99.     136.      33. o
 -20   6  22      60.      57.      35. <
 -18   6  22     341.     454.      47. o
 -16   6  22     512.     490.      82. o
 -14   6  22    1800.    1709.     143. o
 -12   6  22    3649.    3676.     198. o
 -10   6  22    3577.    3492.     190. o
  -8   6  22    2220.    2058.      98. o
  -6   6  22    3472.    3058.     114. o
  -4   6  22    4665.    4563.     135. o
  -2   6  22    1546.    1442.      54. o
   0   6  22    4634.    4511.      94. o
   2   6  22    1190.    1154.      49. o
   4   6  22     497.     443.      35. o
   6   6  22      27.      26.      22. <
   8   6  22      46.      30.      23. <
  10   6  22       2.      34.      33. <
  12   6  22     276.     209.      35. o
  14   6  22      46.      15.      31. <
 -19   7  22     486.     457.      34. o
 -17   7  22     975.     931.      56. o
 -15   7  22     198.     249.      53. o
 -13   7  22    2561.    2355.     143. o
 -11   7  22     635.     548.      77. o
  -9   7  22     946.     990.      68. o
  -7   7  22    7772.    7639.     175. o
  -5   7  22     586.     525.      53. o
  -3   7  22    5274.    5104.     141. o
  -1   7  22    4204.    4235.      89. o
   1   7  22      50.      92.      21. o
   3   7  22    2555.    2598.      70. o
   5   7  22       7.     -27.      28. <
   7   7  22     390.     386.      35. o
   9   7  22     619.     761.      55. o
  11   7  22     578.     538.      43. o
  13   7  22     732.     810.      62. o
 -16   8  22    1735.    1766.      65. o
 -14   8  22     949.    1074.      58. o
 -12   8  22     210.     189.      42. o
 -10   8  22     350.     332.      54. o
  -8   8  22    1150.    1166.      65. o
  -6   8  22     336.     342.      41. o
  -4   8  22     688.     689.      52. o
  -2   8  22      69.      33.      25. <
   0   8  22       4.      36.      22. <
   2   8  22     321.     216.      27. o
   4   8  22      20.      49.      18. <
   6   8  22     220.     290.      34. o
   8   8  22      21.      74.      34. <
  10   8  22       9.      33.      26. <
 -13   9  22      82.     124.      33. o
 -11   9  22      87.     130.      24. o
  -9   9  22    1161.    1134.      75. o
  -7   9  22      40.      37.      25. <
  -5   9  22      63.      83.      23. o
  -3   9  22     830.     876.      51. o
  -1   9  22      33.       6.      17. <
   1   9  22     386.     289.      30. o
   3   9  22    1244.    1227.      54. o
 -25   1  23     262.     185.      30. o
 -23   1  23      54.      40.      26. <
 -21   1  23    6667.    6824.     168. o
 -19   1  23      27.       1.      33. <
 -17   1  23    3540.    3705.     128. o
 -15   1  23     766.     793.      63. o
 -13   1  23       0.      52.      38. <
 -11   1  23     736.     890.      72. o
  -9   1  23     227.     282.      52. o
  -7   1  23       4.      61.      38. <
  -5   1  23     509.     477.      39. o
  -3   1  23     608.     645.      45. o
  -1   1  23    5468.    5641.     102. o
   1   1  23     970.     999.      46. o
   3   1  23    3072.    3066.      75. o
   5   1  23      97.     129.      27. o
   7   1  23    1419.    1503.      64. o
   9   1  23      17.      33.      25. <
  11   1  23       8.     128.      28. o
  13   1  23      36.       1.      26. <
  15   1  23     503.     540.      68. o
  17   1  23       3.      18.      30. <
 -26   2  23       7.      25.      21. <
 -24   2  23     380.     319.      35. o
 -22   2  23    1177.    1243.      71. o
 -20   2  23     283.     395.      46. o
 -18   2  23    1464.    1581.      85. o
 -16   2  23      66.       5.      31. <
 -14   2  23      34.      83.      40. <
 -12   2  23     562.     467.      55. o
 -10   2  23     289.     226.      45. o
  -8   2  23    1977.    2084.     108. o
  -6   2  23    2639.    2540.      87. o
  -4   2  23     417.     352.      36. o
  -2   2  23     457.     542.      36. o
   0   2  23      19.      13.      17. <
   2   2  23     240.     255.      33. o
   4   2  23     877.     770.      49. o
   6   2  23     744.     681.      47. o
   8   2  23     150.      70.      27. <
  10   2  23    2799.    2809.      87. o
  12   2  23    1941.    1865.      86. o
  14   2  23     799.     982.      96. o
  16   2  23    3919.    3427.     154. o
  18   2  23     357.     260.      41. o
 -25   3  23     403.     314.      43. o
 -23   3  23    1275.    1335.      96. o
 -21   3  23     769.     900.      90. o
 -19   3  23     839.     814.      95. o
 -17   3  23      32.     -23.      52. <
 -15   3  23     163.     187.      59. o
 -13   3  23    1244.    1233.      93. o
 -11   3  23     117.      84.      40. <
  -9   3  23      19.     -46.      56. <
  -7   3  23    1615.    1455.      79. o
  -5   3  23     982.     835.      67. o
  -3   3  23    2738.    2741.      87. o
  -1   3  23    3775.    3595.      96. o
   1   3  23    1138.    1141.      43. o
   3   3  23    2032.    2045.      57. o
   5   3  23    2784.    2661.      64. o
   7   3  23     276.     333.      27. o
   9   3  23     568.     642.      41. o
  11   3  23     600.     624.      57. o
  13   3  23      48.      45.      42. <
  15   3  23     284.     302.      57. o
  17   3  23    1199.    1308.      89. o
 -24   4  23      36.      79.      24. o
 -22   4  23      39.       3.      27. <
 -20   4  23     193.     170.      48. o
 -18   4  23     237.     388.      70. o
 -16   4  23       3.      -8.      44. <
 -14   4  23    1170.    1166.     106. o
 -12   4  23    1244.    1202.      87. o
 -10   4  23     457.     385.      48. o
  -8   4  23     418.     379.      48. o
  -6   4  23    3429.    3432.      96. o
  -4   4  23    2522.    2411.      82. o
  -2   4  23    3194.    3042.     112. o
   0   4  23    3280.    3401.      85. o
   2   4  23      22.      19.      22. <
   4   4  23     930.    1005.      48. o
   6   4  23     903.     862.      46. o
   8   4  23     409.     445.      37. o
  10   4  23    1962.    1912.      77. o
  12   4  23     159.     140.      49. <
  14   4  23       0.      25.      40. <
  16   4  23     274.     277.      48. o
  18   4  23       0.     -11.      19. <
 -23   5  23     308.     288.      51. o
 -21   5  23     569.     487.      45. o
 -19   5  23      13.      58.      33. <
 -17   5  23    3650.    3619.     133. o
 -15   5  23     182.     167.      47. o
 -13   5  23    1213.    1212.      87. o
 -11   5  23     270.     285.      49. o
  -9   5  23    7415.    7309.     151. o
  -7   5  23    2144.    2070.      76. o
  -5   5  23   29657.   29815.     274. o
  -3   5  23     143.     184.      31. o
  -1   5  23    6313.    6066.     135. o
   1   5  23     134.     158.      25. o
   3   5  23      96.      56.      22. <
   5   5  23    2304.    2117.      69. o
   7   5  23       3.      30.      21. <
   9   5  23     881.     814.      66. o
  11   5  23       0.     -24.      30. <
  13   5  23     236.     200.      49. o
  15   5  23      56.      79.      35. <
 -20   6  23      41.     -31.      35. <
 -18   6  23      64.      17.      37. <
 -16   6  23    2743.    2400.     155. o
 -14   6  23    2276.    2407.     161. o
 -12   6  23      60.      88.      53. <
 -10   6  23     294.     256.      69. o
  -8   6  23    1005.    1035.      71. o
  -6   6  23    7807.    7688.     178. o
  -4   6  23    6679.    6538.     129. o
  -2   6  23    2635.    2485.      80. o
   0   6  23     450.     446.      33. o
   2   6  23    1797.    1874.      90. o
   4   6  23    3030.    2855.      78. o
   6   6  23       0.      -9.      21. <
   8   6  23     176.     260.      32. o
  10   6  23     482.     464.      48. o
  12   6  23     137.     113.      28. o
  14   6  23     456.     510.      56. o
 -19   7  23     118.      43.      20. <
 -17   7  23      67.      29.      23. <
 -15   7  23     133.       2.      38. <
 -13   7  23    6453.    6021.     220. o
 -11   7  23       6.     -17.      43. <
  -9   7  23    4155.    4193.     192. o
  -7   7  23      38.      55.      29. <
  -5   7  23     639.     685.      57. o
  -3   7  23     189.     200.      36. o
  -1   7  23     119.     105.      24. o
   1   7  23     511.     501.      33. o
   3   7  23      60.      82.      25. o
   5   7  23     210.     222.      39. o
   7   7  23       3.     -16.      21. <
   9   7  23     791.     784.      52. o
  11   7  23     244.     142.      33. o
 -16   8  23     314.     451.      49. o
 -14   8  23     684.     867.      51. o
 -12   8  23     258.     164.      38. o
 -10   8  23     761.     887.      81. o
  -8   8  23    1646.    1394.     101. o
  -6   8  23    1125.    1008.      61. o
  -4   8  23    1599.    1485.      73. o
  -2   8  23       2.      33.      23. <
   0   8  23     918.     845.      54. o
   2   8  23      88.      84.      23. o
   4   8  23     406.     360.      39. o
   6   8  23     183.     246.      32. o
 -11   9  23       4.      76.      19. o
  -9   9  23    1022.    1098.      52. o
  -7   9  23      55.      69.      24. <
  -5   9  23       8.     -10.      17. <
  -3   9  23     493.     394.      34. o
  -1   9  23     560.     529.      38. o
   1   9  23     275.     237.      26. o
   3   9  23      74.     125.      31. o
 -26   0  24     802.     821.      65. o
 -24   0  24     714.     646.      69. o
 -22   0  24    1160.    1111.      97. o
 -20   0  24    1473.    1388.     114. o
 -18   0  24     908.     501.      72. o
 -16   0  24    1481.    1323.     111. o
 -14   0  24     390.     262.      66. o
 -12   0  24    1482.    1348.     123. o
 -10   0  24    6025.    6107.     255. o
  -8   0  24    5309.    4638.     258. o
  -6   0  24    1653.    1787.     115. o
  -4   0  24     462.     456.      67. o
  -2   0  24    4919.    5078.     147. o
   0   0  24    1148.    1351.      77. o
   2   0  24   19224.   19822.     271. o
   4   0  24    9623.    9903.     190. o
   6   0  24     135.     188.      36. o
   8   0  24     131.     182.      34. o
  10   0  24    2891.    2988.     158. o
  12   0  24     168.     239.      56. o
  14   0  24    1041.    1199.      93. o
  16   0  24    1038.     896.      71. o
 -25   1  24      19.       9.      18. <
 -23   1  24     439.     565.      50. o
 -21   1  24     470.     490.      50. o
 -19   1  24      18.       8.      33. <
 -17   1  24    1245.    1174.      75. o
 -15   1  24      10.      59.      35. <
 -13   1  24    4820.    5359.     154. o
 -11   1  24    4451.    4493.     152. o
  -9   1  24    1415.    1347.      90. o
  -7   1  24    1564.    1383.      79. o
  -5   1  24    2929.    2975.      90. o
  -3   1  24      40.      74.      27. <
  -1   1  24    4171.    4364.      93. o
   1   1  24     601.     589.      38. o
   3   1  24      40.      72.      22. o
   5   1  24     438.     489.      41. o
   7   1  24     494.     549.      44. o
   9   1  24     910.     831.      50. o
  11   1  24     489.     482.      39. o
  13   1  24    2067.    2181.      92. o
  15   1  24    1477.    1579.     106. o
  17   1  24      91.      44.      30. <
 -26   2  24       2.      -1.      18. <
 -24   2  24      34.      10.      18. <
 -22   2  24     704.     836.      57. o
 -20   2  24    2965.    3106.     113. o
 -18   2  24      55.      29.      30. <
 -16   2  24     155.     116.      34. o
 -14   2  24    2712.    2801.     119. o
 -12   2  24     613.     546.      59. o
 -10   2  24     797.     784.      70. o
  -8   2  24    1212.    1178.      84. o
  -6   2  24    2671.    2886.      96. o
  -4   2  24     727.     604.      45. o
  -2   2  24    9465.    9481.     134. o
   0   2  24     303.     256.      25. o
   2   2  24    1492.    1732.      69. o
   4   2  24      49.     114.      29. o
   6   2  24    4598.    4797.     114. o
   8   2  24      53.      37.      25. <
  10   2  24    3255.    3399.      96. o
  12   2  24      39.      57.      29. <
  14   2  24    2206.    2066.     131. o
  16   2  24      42.     191.      46. o
  18   2  24     133.     212.      34. o
 -25   3  24     172.     188.      35. o
 -23   3  24      84.     138.      42. o
 -21   3  24     308.     345.      62. o
 -19   3  24       0.     -20.      45. <
 -17   3  24     439.     352.      67. o
 -15   3  24    2094.    2155.     147. o
 -13   3  24     278.     356.      60. o
 -11   3  24     235.     163.      45. o
  -9   3  24     404.     303.      56. o
  -7   3  24     832.     793.      64. o
  -5   3  24      61.      52.      34. <
  -3   3  24    4093.    3972.     105. o
  -1   3  24     376.     409.      39. o
   1   3  24      91.      78.      22. o
   3   3  24      22.      26.      18. <
   5   3  24      66.      70.      20. o
   7   3  24    1981.    1906.      62. o
   9   3  24    1088.    1102.      58. o
  11   3  24    1052.    1035.     107. o
  13   3  24     237.     245.      59. o
  15   3  24      44.      65.      40. <
  17   3  24     365.     297.      46. o
 -24   4  24     166.     247.      32. o
 -22   4  24      27.      17.      26. <
 -20   4  24     544.     627.      75. o
 -18   4  24    3577.    3665.     176. o
 -16   4  24     708.     607.      80. o
 -14   4  24   10631.   10714.     220. o
 -12   4  24    4487.    4450.     148. o
 -10   4  24    2188.    2157.      91. o
  -8   4  24   10534.    9816.     190. o
  -6   4  24     877.     737.      48. o
  -4   4  24   23997.   23855.     318. o
  -2   4  24    2486.    2571.     105. o
   0   4  24    2094.    2174.      67. o
   2   4  24     341.     373.      34. o
   4   4  24    1073.    1095.      51. o
   6   4  24       7.      -3.      23. <
   8   4  24     449.     365.      33. o
  10   4  24    1054.    1115.      74. o
  12   4  24      28.     -78.      51. <
  14   4  24       0.     -29.      32. <
  16   4  24     139.     133.      38. o
 -23   5  24     800.     809.      70. o
 -21   5  24     420.     372.      38. o
 -19   5  24      25.      56.      34. <
 -17   5  24     129.     117.      39. o
 -15   5  24     277.     344.      58. o
 -13   5  24       2.      36.      42. <
 -11   5  24    6584.    6469.     181. o
  -9   5  24     515.     441.      43. o
  -7   5  24    8684.    8167.     137. o
  -5   5  24     997.     989.      55. o
  -3   5  24    5565.    5432.     126. o
  -1   5  24    1722.    1631.      85. o
   1   5  24    1588.    1477.      57. o
   3   5  24    2191.    2155.      69. o
   5   5  24     123.     104.      25. o
   7   5  24     111.      48.      23. <
   9   5  24     106.      25.      30. <
  11   5  24     350.     271.      58. o
  13   5  24     544.     568.      69. o
  15   5  24    1033.    1141.      81. o
 -20   6  24     192.     225.      43. o
 -18   6  24     767.     809.      86. o
 -16   6  24       0.      81.      48. <
 -14   6  24    2667.    2553.     160. o
 -12   6  24     205.     221.      65. o
 -10   6  24      59.      40.      53. <
  -8   6  24     201.     137.      33. o
  -6   6  24     743.     719.      46. o
  -4   6  24     429.     356.      35. o
  -2   6  24     131.     126.      26. o
   0   6  24    1309.    1232.      60. o
   2   6  24       2.      33.      24. <
   4   6  24     788.     530.      38. o
   6   6  24    1037.    1042.      48. o
   8   6  24      23.      92.      24. o
  10   6  24      18.      50.      26. <
  12   6  24     362.     333.      52. o
  14   6  24     414.     469.      50. o
 -17   7  24     255.     251.      32. o
 -15   7  24    3790.    3388.     152. o
 -13   7  24    1211.    1119.      98. o
 -11   7  24     449.     421.      70. o
  -9   7  24    4231.    3883.     180. o
  -7   7  24      22.      39.      29. <
  -5   7  24    1918.    1950.      88. o
  -3   7  24    2081.    2176.      71. o
  -1   7  24     503.     538.      37. o
   1   7  24      29.      53.      23. <
   3   7  24     557.     498.      38. o
   5   7  24     577.     545.      49. o
   7   7  24     304.     335.      31. o
   9   7  24      12.      33.      22. <
  11   7  24     120.     145.      33. o
 -16   8  24     972.     927.      65. o
 -14   8  24    1241.    1346.      60. o
 -12   8  24       5.      30.      29. <
 -10   8  24     295.     371.      54. o
  -8   8  24      72.     125.      44. <
  -6   8  24      61.      16.      21. <
  -4   8  24      47.      67.      25. <
  -2   8  24     660.     606.      46. o
   0   8  24      27.       5.      20. <
   2   8  24      13.       0.      29. <
   4   8  24      13.     -23.      27. <
 -11   9  24    1103.    1251.      74. o
  -9   9  24     800.     685.      40. o
  -7   9  24     191.     158.      31. o
  -5   9  24      11.     -12.      22. <
  -3   9  24      61.      93.      20. o
  -1   9  24      23.      39.      15. <
   1   9  24      81.      44.      25. <
   3   9  24       1.      -8.      17. <
 -25   1  25      50.      80.      21. o
 -23   1  25    2830.    2946.     100. o
 -21   1  25      11.      26.      26. <
 -19   1  25     284.     274.      42. o
 -17   1  25     501.     434.      52. o
 -15   1  25    9030.    8817.     197. o
 -13   1  25    1794.    1856.      96. o
 -11   1  25    4359.    4295.     148. o
  -9   1  25     840.     965.      82. o
  -7   1  25     420.     516.      60. o
  -5   1  25     607.     668.      60. o
  -3   1  25    3969.    3952.     106. o
  -1   1  25      30.      25.      22. <
   1   1  25       5.      25.      21. <
   3   1  25       2.      18.      21. <
   5   1  25     462.     549.      44. o
   7   1  25    2156.    2187.      78. o
   9   1  25    1760.    1782.      71. o
  11   1  25     680.     594.      54. o
  13   1  25     333.     221.      35. o
  15   1  25     468.     500.      62. o
  17   1  25     578.     612.      54. o
 -24   2  25      60.      98.      22. o
 -22   2  25     118.      91.      26. o
 -20   2  25     384.     497.      51. o
 -18   2  25     233.     177.      35. o
 -16   2  25     620.     537.      55. o
 -14   2  25    2536.    2502.     106. o
 -12   2  25    1720.    1598.      93. o
 -10   2  25    1100.    1188.      83. o
  -8   2  25     452.     384.      58. o
  -6   2  25      26.      73.      32. <
  -4   2  25     305.     338.      38. o
  -2   2  25     470.     427.      35. o
   0   2  25    2638.    2632.      75. o
   2   2  25     586.     508.      44. o
   4   2  25     666.     663.      48. o
   6   2  25     805.     743.      50. o
   8   2  25     263.     291.      36. o
  10   2  25    1484.    1460.      65. o
  12   2  25     854.     789.      57. o
  14   2  25    1088.    1041.      94. o
  16   2  25      12.      16.      29. <
 -25   3  25     263.     269.      38. o
 -23   3  25    1712.    1817.     107. o
 -21   3  25    1471.    1487.     109. o
 -19   3  25    2133.    2130.     140. o
 -17   3  25     250.     312.      61. o
 -15   3  25    2758.    2755.     166. o
 -13   3  25     215.     367.      80. o
 -11   3  25     280.     271.      43. o
  -9   3  25    2496.    2535.     103. o
  -7   3  25      98.      49.      41. <
  -5   3  25       0.     -63.      42. <
  -3   3  25       3.     -21.      29. <
  -1   3  25    4848.    5000.     117. o
   1   3  25       0.       3.      21. <
   3   3  25     520.     534.      37. o
   5   3  25     132.     124.      24. o
   7   3  25    1401.    1351.      64. o
   9   3  25     345.     309.      36. o
  11   3  25     600.     572.      83. o
  13   3  25     214.     232.      58. o
  15   3  25      11.      34.      29. <
  17   3  25     278.     362.      46. o
 -24   4  25     594.     550.      65. o
 -22   4  25     209.     149.      34. o
 -20   4  25     471.     439.      63. o
 -18   4  25       0.      25.      40. <
 -16   4  25     247.     201.      56. o
 -14   4  25       7.     -15.      33. <
 -12   4  25     183.     285.      46. o
 -10   4  25    2881.    2789.     102. o
  -8   4  25    5055.    4967.     137. o
  -6   4  25    9513.    9516.     189. o
  -4   4  25    2870.    2843.     115. o
  -2   4  25   11389.   11479.     220. o
   0   4  25      32.      11.      24. <
   2   4  25    5293.    5185.     119. o
   4   4  25     183.     165.      27. o
   6   4  25       6.     -16.      22. <
   8   4  25       6.       9.      23. <
  10   4  25    1125.    1163.     108. o
  12   4  25     470.     551.      75. o
  14   4  25     169.      41.      31. <
  16   4  25     477.     356.      47. o
 -21   5  25       1.      19.      22. <
 -19   5  25    1011.     999.      65. o
 -17   5  25      23.      32.      33. <
 -15   5  25      26.      81.      42. <
 -13   5  25     293.     268.      51. o
 -11   5  25    4235.    4244.     114. o
  -9   5  25    4713.    4607.     122. o
  -7   5  25    2814.    2678.      96. o
  -5   5  25    4813.    4818.     109. o
  -3   5  25     255.     262.      47. o
  -1   5  25     162.     246.      41. o
   1   5  25    1916.    1853.      73. o
   3   5  25     323.     235.      29. o
   5   5  25     792.     848.      46. o
   7   5  25      26.      -1.      20. <
   9   5  25     216.     133.      47. <
  11   5  25       0.      26.      36. <
  13   5  25      38.      15.      31. <
  15   5  25    2032.    2410.     107. o
 -20   6  25      30.     -36.      30. <
 -18   6  25     712.     770.      79. o
 -16   6  25    1886.    1881.     131. o
 -14   6  25    1389.    1335.     120. o
 -12   6  25    1022.    1113.     110. o
 -10   6  25      13.     -63.      59. <
  -8   6  25     389.     327.      68. o
  -6   6  25     757.     695.      44. o
  -4   6  25     677.     606.      43. o
  -2   6  25    3620.    3489.      93. o
   0   6  25     770.     959.      66. o
   2   6  25    1794.    1760.      71. o
   4   6  25    1114.    1092.      49. o
   6   6  25    1670.    1711.      58. o
   8   6  25      12.     -43.      40. <
  10   6  25    1282.    1167.      89. o
  12   6  25     196.     190.      39. o
 -17   7  25    1086.    1052.      53. o
 -15   7  25       4.      26.      33. <
 -13   7  25    1445.    1273.     100. o
 -11   7  25     675.     704.      80. o
  -9   7  25    1097.     979.      95. o
  -7   7  25      37.      71.      47. <
  -5   7  25    2520.    2462.      95. o
  -3   7  25     188.     244.      29. o
  -1   7  25    1148.    1187.      52. o
   1   7  25       0.       7.      23. <
   3   7  25      29.      52.      25. <
   5   7  25       2.      42.      34. <
   9   7  25       3.      43.      25. <
 -14   8  25       4.      63.      21. <
 -12   8  25      34.      29.      26. <
 -10   8  25      25.      43.      28. <
  -8   8  25     372.     351.      55. o
  -6   8  25      27.       9.      33. <
  -4   8  25    1043.     929.      54. o
  -2   8  25      86.      51.      21. <
   0   8  25      61.      99.      23. o
   2   8  25     147.      72.      28. <
   4   8  25    1075.    1047.      75. o
  -9   9  25      16.     -18.      14. <
  -7   9  25      21.      57.      25. <
  -5   9  25     455.     404.      45. o
  -3   9  25      67.      31.      19. <
  -1   9  25     205.     254.      37. o
   1   9  25     607.     528.      48. o
 -24   0  26     127.     179.      39. o
 -22   0  26    1930.    2049.     125. o
 -20   0  26     320.     419.      71. o
 -18   0  26    2269.    2401.     148. o
 -16   0  26    1868.    1886.     135. o
 -14   0  26       1.      71.      57. <
 -12   0  26       7.     -51.      59. <
 -10   0  26       1.      -9.      68. <
  -8   0  26    1075.    1058.     146. o
  -6   0  26     719.     753.      94. o
  -4   0  26    2039.    1919.     127. o
  -2   0  26    2086.    2077.     103. o
   0   0  26     582.     594.      59. o
   2   0  26    1972.    2048.      94. o
   4   0  26     814.     870.      64. o
   6   0  26    2329.    2356.      97. o
   8   0  26    2406.    2677.     154. o
  10   0  26    8688.    8439.     264. o
  12   0  26     737.     865.      85. o
  14   0  26     454.     317.      50. o
  16   0  26       2.     -30.      25. <
 -25   1  26       5.      31.      15. <
 -23   1  26     488.     426.      40. o
 -21   1  26     711.     693.      55. o
 -19   1  26     564.     708.      59. o
 -17   1  26     495.     471.      52. o
 -15   1  26      43.     121.      37. o
 -13   1  26     247.     322.      53. o
 -11   1  26     113.      89.      40. <
  -9   1  26     249.     147.      42. o
  -7   1  26    1192.    1062.      62. o
  -5   1  26    1247.    1191.      72. o
  -3   1  26    7179.    6969.     142. o
  -1   1  26     236.     282.      34. o
   1   1  26     365.     366.      35. o
   3   1  26     284.     290.      30. o
   5   1  26    1374.    1409.      65. o
   7   1  26     129.     146.      30. o
   9   1  26    1427.    1391.      64. o
  11   1  26      60.      65.      29. <
  13   1  26     581.     470.      45. o
  15   1  26      61.      61.      30. <
  17   1  26      92.      46.      18. <
 -24   2  26    1438.    1413.      91. o
 -22   2  26      35.      -3.      23. <
 -20   2  26     499.     532.      49. o
 -18   2  26     124.     104.      33. o
 -16   2  26      69.      10.      36. <
 -14   2  26    3368.    3222.     120. o
 -12   2  26    1665.    1696.      95. o
 -10   2  26     310.     305.      50. o
  -8   2  26     148.     145.      38. o
  -6   2  26    2431.    2137.      74. o
  -4   2  26      50.      95.      29. o
  -2   2  26     922.     906.      42. o
   0   2  26    1322.    1488.      59. o
   2   2  26    1294.    1313.      64. o
   4   2  26     321.     274.      36. o
   6   2  26     778.     745.      59. o
   8   2  26     926.     917.      55. o
  10   2  26     248.     194.      30. o
  12   2  26    1954.    1985.      85. o
  14   2  26       9.      40.      38. <
  16   2  26      65.      66.      27. <
 -23   3  26    1109.    1221.      86. o
 -21   3  26     771.     778.      81. o
 -19   3  26     602.     666.      83. o
 -17   3  26     975.     919.      99. o
 -15   3  26     167.     177.      62. <
 -13   3  26    2003.    1956.     109. o
 -11   3  26       1.      12.      51. <
  -9   3  26       8.      15.      37. <
  -7   3  26     413.     454.      55. o
  -5   3  26    7674.    7149.     182. o
  -3   3  26    5904.    6053.     133. o
  -1   3  26    1664.    1577.      68. o
   1   3  26     311.     281.      34. o
   3   3  26      23.      14.      21. <
   5   3  26    1605.    1532.      69. o
   7   3  26      80.      53.      26. <
   9   3  26      35.      13.      24. <
  11   3  26     283.     345.      68. o
  13   3  26       6.      73.      45. <
  15   3  26     865.     901.      76. o
 -22   4  26     107.     143.      30. o
 -20   4  26     404.     402.      51. o
 -18   4  26       2.      55.      36. <
 -16   4  26      44.      29.      41. <
 -14   4  26     736.     859.      62. o
 -12   4  26    3270.    3393.     112. o
 -10   4  26    5628.    5891.     147. o
  -8   4  26     346.     389.      49. o
  -6   4  26    7251.    7041.     164. o
  -4   4  26       0.      70.      43. <
  -2   4  26    1976.    1846.      75. o
   0   4  26    4267.    4309.     110. o
   2   4  26    2992.    2947.      91. o
   4   4  26     547.     524.      42. o
   6   4  26    2368.    2212.      77. o
   8   4  26     892.     909.      69. o
  10   4  26      33.      41.      46. <
  12   4  26     106.     110.      43. <
  14   4  26     236.     216.      44. o
  16   4  26     551.     566.      51. o
 -21   5  26       5.      -6.      18. <
 -19   5  26      79.      69.      30. <
 -17   5  26     445.     468.      51. o
 -15   5  26     768.     779.      68. o
 -13   5  26      17.      44.      36. <
 -11   5  26    7934.    8118.     156. o
  -9   5  26    3198.    3207.     101. o
  -7   5  26   15052.   15210.     223. o
  -5   5  26     581.     579.      41. o
  -3   5  26     499.     471.      51. o
  -1   5  26     595.     653.      57. o
   1   5  26    4990.    5365.     146. o
   3   5  26     706.     614.      45. o
   5   5  26     806.     848.      50. o
   7   5  26    1726.    1632.      66. o
   9   5  26     380.     296.      57. o
  11   5  26     163.     290.      52. o
  13   5  26      55.      60.      32. <
 -20   6  26     732.     616.      59. o
 -18   6  26     326.     314.      52. o
 -16   6  26      23.      35.      39. <
 -14   6  26       4.     -27.      49. <
 -12   6  26      88.      29.      48. <
 -10   6  26    1933.    1782.     132. o
  -8   6  26      50.      18.      51. <
  -6   6  26    1122.    1131.      55. o
  -4   6  26       5.      15.      19. <
  -2   6  26      87.     139.      34. o
   0   6  26     612.     580.      53. o
   2   6  26     241.     228.      38. o
   4   6  26     244.     215.      29. o
   6   6  26      32.      54.      21. <
   8   6  26      63.      93.      34. <
  10   6  26     540.     531.      59. o
  12   6  26      48.      31.      23. <
 -17   7  26      27.      44.      19. <
 -15   7  26      73.      48.      32. <
 -13   7  26     363.     316.      55. o
 -11   7  26       1.      13.      36. <
  -9   7  26    1170.    1077.      96. o
  -7   7  26    1238.    1231.     100. o
  -5   7  26      43.      34.      24. <
  -3   7  26     420.     365.      30. o
  -1   7  26     111.     120.      27. o
   1   7  26      50.      24.      23. <
   3   7  26    2002.    1939.     112. o
   5   7  26     690.     657.      65. o
 -14   8  26       8.      30.      17. <
 -12   8  26     707.     735.      63. o
 -10   8  26     364.     264.      43. o
  -8   8  26      92.      39.      28. <
  -6   8  26    1366.    1200.      86. o
  -4   8  26     604.     488.      59. o
  -2   8  26     283.     257.      29. o
   0   8  26     412.     336.      48. o
   2   8  26       2.      51.      28. <
   4   8  26      54.      33.      24. <
  -7   9  26     124.     174.      30. o
  -5   9  26     141.     148.      29. o
  -3   9  26    1102.    1220.      70. o
  -1   9  26     206.     238.      34. o
 -25   1  27      92.     100.      29. o
 -23   1  27      48.      70.      24. <
 -21   1  27     842.     927.      61. o
 -19   1  27    1339.    1295.      77. o
 -17   1  27    1212.    1215.      76. o
 -15   1  27    1307.    1365.      84. o
 -13   1  27     519.     698.      64. o
 -11   1  27    3798.    3947.     145. o
  -9   1  27     292.     353.      66. o
  -7   1  27       0.      29.      39. <
  -5   1  27     594.     653.      60. o
  -3   1  27     563.     626.      44. o
  -1   1  27       0.       8.      25. <
   1   1  27       1.      31.      24. <
   3   1  27     360.     393.      34. o
   5   1  27    1091.     908.      54. o
   7   1  27       5.       9.      25. <
   9   1  27    1108.    1166.      58. o
  11   1  27     100.     102.      30. o
  13   1  27     468.     412.      41. o
  15   1  27     196.     160.      37. o
 -24   2  27     446.     552.      59. o
 -22   2  27       3.       5.      20. <
 -20   2  27     526.     460.      48. o
 -18   2  27       8.       2.      31. <
 -16   2  27    1066.     948.      69. o
 -14   2  27      23.      47.      36. <
 -12   2  27      97.      93.      50. <
 -10   2  27      49.      29.      33. <
  -8   2  27     145.     165.      37. o
  -6   2  27     877.     838.      52. o
  -4   2  27       1.      -7.      26. <
  -2   2  27      95.     128.      28. o
   0   2  27      14.      44.      30. <
   2   2  27     993.     972.      57. o
   4   2  27      23.      31.      26. <
   6   2  27    1166.    1176.      61. o
   8   2  27       5.     -15.      24. <
  10   2  27       0.      32.      23. <
  12   2  27      63.      96.      29. o
  14   2  27      71.      78.      37. <
  16   2  27      11.       8.      22. <
 -23   3  27      26.      54.      26. <
 -21   3  27     120.     124.      42. <
 -19   3  27    2159.    2098.     134. o
 -17   3  27     306.     309.      49. o
 -15   3  27     546.     522.      63. o
 -13   3  27      22.      28.      43. <
 -11   3  27     872.     845.      66. o
  -9   3  27      86.     150.      41. o
  -7   3  27   28179.   27535.     327. o
  -5   3  27    1086.    1148.      77. o
  -3   3  27   25685.   25686.     275. o
  -1   3  27    2455.    2433.      84. o
   1   3  27     141.     144.      29. o
   3   3  27      24.      43.      29. <
   5   3  27      94.      79.      26. o
   7   3  27    1741.    1705.      72. o
   9   3  27     407.     465.      53. o
  11   3  27     907.    1079.     101. o
  13   3  27    1697.    1774.     114. o
  15   3  27      25.      69.      28. <
 -22   4  27       4.       4.      20. <
 -20   4  27     210.     305.      44. o
 -18   4  27       1.      63.      38. <
 -16   4  27     506.     564.      64. o
 -14   4  27     164.     218.      40. o
 -12   4  27    1136.    1035.      66. o
 -10   4  27     454.     349.      44. o
  -8   4  27    4555.    4604.     131. o
  -6   4  27     693.     743.      66. o
  -4   4  27    6656.    6738.     172. o
  -2   4  27    1738.    1599.      69. o
   0   4  27     731.     809.      50. o
   2   4  27    2955.    2986.     109. o
   4   4  27     185.     176.      30. o
   6   4  27     996.     904.      52. o
   8   4  27     120.     120.      35. o
  10   4  27     171.      73.      41. <
  12   4  27     166.     130.      45. <
  14   4  27     140.     165.      38. o
 -21   5  27       2.     -20.      31. <
 -19   5  27     146.     272.      37. o
 -17   5  27       1.     -12.      24. <
 -15   5  27     425.     489.      56. o
 -13   5  27     513.     497.      55. o
 -11   5  27     166.     240.      35. o
  -9   5  27     120.      91.      28. o
  -7   5  27    5868.    6146.     142. o
  -5   5  27    1974.    1899.      84. o
  -3   5  27     576.     504.      53. o
  -1   5  27     117.      85.      30. <
   1   5  27     142.     163.      27. o
   3   5  27     510.     464.      40. o
   5   5  27     835.     864.      50. o
   7   5  27      66.      60.      22. <
   9   5  27     927.     823.      82. o
  11   5  27       3.     -26.      31. <
  13   5  27      37.      20.      26. <
 -20   6  27      82.      30.      21. <
 -18   6  27     172.     119.      23. o
 -16   6  27     784.     691.      75. o
 -14   6  27     727.     548.      76. o
 -12   6  27    1322.    1342.     114. o
 -10   6  27       0.     -41.      51. <
  -8   6  27     207.     150.      51. <
  -6   6  27     205.     156.      34. o
  -4   6  27     612.     562.      45. o
  -2   6  27     650.     662.      54. o
   0   6  27    1989.    1815.      84. o
   2   6  27     252.     234.      36. o
   4   6  27    1836.    1864.      66. o
   6   6  27       9.      22.      21. <
   8   6  27    1107.    1007.      81. o
  10   6  27     288.     330.      48. o
 -17   7  27     518.     521.      50. o
 -15   7  27      23.      62.      31. <
 -13   7  27     390.     480.      62. o
 -11   7  27      22.      38.      36. <
  -9   7  27     855.     709.      78. o
  -7   7  27     197.     177.      47. o
  -5   7  27    1245.    1093.      94. o
  -3   7  27      66.      50.      23. <
  -1   7  27      76.      39.      22. <
   1   7  27       0.     -11.      19. <
   3   7  27     367.     351.      50. o
   5   7  27     577.     405.      49. o
 -12   8  27      96.      88.      28. o
 -10   8  27    1684.    1790.      95. o
  -8   8  27     672.     583.      59. o
  -6   8  27     253.     223.      44. o
  -4   8  27     715.     748.      68. o
  -2   8  27     114.      98.      28. o
   0   8  27      74.      67.      29. <
   2   8  27      43.      29.      22. <
   4   8  27     212.     190.      32. o
 -24   0  28    1384.    1406.      86. o
 -22   0  28      92.      83.      35. <
 -20   0  28    4202.    4438.     186. o
 -18   0  28     203.     119.      48. <
 -16   0  28     295.     195.      54. o
 -14   0  28     740.     963.     101. o
 -12   0  28    8349.    8728.     299. o
 -10   0  28       3.    -108.      85. <
  -8   0  28    2658.    2394.     201. o
  -6   0  28    1907.    2166.     225. o
  -4   0  28    1986.    1819.     104. o
  -2   0  28     901.     881.      73. o
   0   0  28       0.      10.      34. <
   2   0  28     432.     422.      49. o
   4   0  28    8089.    8025.     181. o
   6   0  28      26.      53.      28. <
   8   0  28     260.     187.      56. o
  10   0  28       7.      13.      37. <
  12   0  28    2474.    2480.     132. o
  14   0  28     136.     102.      31. o
 -25   1  28     587.     681.      56. o
 -23   1  28      22.      -3.      19. <
 -21   1  28       2.      11.      23. <
 -19   1  28     146.     207.      38. o
 -17   1  28     130.      84.      32. <
 -15   1  28      31.      54.      36. <
 -13   1  28       2.      65.      40. <
 -11   1  28      23.     -84.      49. <
  -9   1  28     686.     675.      59. o
  -7   1  28    2012.    1940.     138. o
  -5   1  28     436.     515.      64. o
  -3   1  28    8659.    8480.     146. o
  -1   1  28      34.      80.      29. <
   1   1  28     731.     794.      46. o
   3   1  28     598.     697.      42. o
   5   1  28      54.      43.      27. <
   7   1  28     196.     284.      37. o
   9   1  28    1330.    1394.      62. o
  11   1  28     595.     550.      51. o
  13   1  28    1044.     988.      57. o
  15   1  28      41.     -19.      23. <
 -24   2  28    1829.    1696.      92. o
 -22   2  28     191.     227.      31. o
 -20   2  28     345.     398.      42. o
 -18   2  28     370.     420.      46. o
 -16   2  28    1994.    1803.      90. o
 -14   2  28     416.     367.      52. o
 -12   2  28    1931.    1912.      96. o
 -10   2  28      46.      42.      35. <
  -8   2  28      55.      88.      34. <
  -6   2  28    3144.    3111.      89. o
  -4   2  28     143.     138.      33. o
  -2   2  28    1150.    1227.      68. o
   0   2  28    1054.    1117.      63. o
   2   2  28     141.      90.      38. <
   4   2  28     404.     442.      42. o
   6   2  28     230.     151.      29. o
   8   2  28      24.      15.      25. <
  10   2  28     175.     154.      26. o
  12   2  28       3.      -1.      20. <
  14   2  28    1266.    1214.      87. o
 -23   3  28     613.     580.      45. o
 -21   3  28    1888.    2081.     121. o
 -19   3  28    2300.    2573.     146. o
 -17   3  28     740.     594.      59. o
 -15   3  28     258.     254.      50. o
 -13   3  28     135.     154.      40. o
 -11   3  28     234.     189.      43. o
  -9   3  28     585.     694.      62. o
  -7   3  28    5908.    5653.     156. o
  -5   3  28     837.     858.      71. o
  -3   3  28    3373.    3333.     100. o
  -1   3  28       1.      37.      28. <
   1   3  28     255.     277.      35. o
   3   3  28     137.     106.      37. <
   5   3  28       3.      11.      33. <
   7   3  28    2548.    2793.     111. o
   9   3  28     120.     102.      35. <
  11   3  28      20.       6.      35. <
  13   3  28     133.     179.      46. o
  15   3  28       8.     -37.      26. <
 -22   4  28     652.     558.      42. o
 -20   4  28     386.     271.      38. o
 -18   4  28      82.     119.      38. o
 -16   4  28    4268.    3956.     139. o
 -14   4  28      96.     152.      36. o
 -12   4  28    3714.    3858.     116. o
 -10   4  28      14.      28.      34. <
  -8   4  28    8716.    9241.     183. o
  -6   4  28       1.     -26.      38. <
  -4   4  28    2931.    3028.     119. o
  -2   4  28    1142.    1062.      58. o
   0   4  28    2806.    2910.      90. o
   2   4  28    3898.    3881.     102. o
   4   4  28    3249.    3168.      91. o
   6   4  28     553.     524.      54. o
   8   4  28    1459.    1375.      78. o
  10   4  28     192.     112.      40. <
  12   4  28      23.      -1.      30. <
  14   4  28      20.      39.      28. <
 -21   5  28      20.      29.      26. <
 -19   5  28      43.      28.      22. <
 -17   5  28       6.      26.      26. <
 -15   5  28     184.     314.      44. o
 -13   5  28    1164.    1053.      73. o
 -11   5  28     911.     873.      53. o
  -9   5  28    2122.    2155.      83. o
  -7   5  28    2696.    2951.      98. o
  -5   5  28     357.     319.      42. o
  -3   5  28     203.     245.      44. o
  -1   5  28     656.     562.      58. o
   1   5  28     504.     420.      38. o
   3   5  28    1319.    1323.      60. o
   5   5  28    1532.    1429.      60. o
   7   5  28     397.     356.      41. o
   9   5  28     302.     233.      50. o
  11   5  28     272.     290.      45. o
  13   5  28       2.      -3.      19. <
 -18   6  28       0.       5.      25. <
 -16   6  28      73.       7.      32. <
 -14   6  28      14.      39.      39. <
 -12   6  28      64.     -15.      40. <
 -10   6  28     106.      41.      43. <
  -8   6  28       2.      17.      25. <
  -6   6  28     134.      96.      23. o
  -4   6  28      24.      24.      22. <
  -2   6  28    1208.    1171.      61. o
   0   6  28    2567.    2515.      89. o
   2   6  28       7.       5.      24. <
   4   6  28    2761.    2757.      95. o
   6   6  28     240.     235.      30. o
   8   6  28      14.      39.      28. <
  10   6  28       4.      74.      27. <
 -15   7  28       5.     -27.      23. <
 -13   7  28      48.      86.      29. <
 -11   7  28      86.     131.      42. o
  -9   7  28    1821.    1598.     106. o
  -7   7  28     542.     526.      68. o
  -5   7  28    3639.    3676.     157. o
  -3   7  28     387.     422.      38. o
  -1   7  28      45.      57.      22. <
   1   7  28     606.     580.      44. o
   3   7  28      42.      46.      28. <
   5   7  28      43.      21.      23. <
 -12   8  28     772.     742.      55. o
 -10   8  28     872.     687.      58. o
  -8   8  28    1583.    1825.      95. o
  -6   8  28    1055.     972.      72. o
  -4   8  28    1199.    1235.      80. o
  -2   8  28      98.      78.      28. <
   0   8  28     456.     422.      47. o
   2   8  28     481.     653.      55. o
 -23   1  29      16.      47.      19. <
 -21   1  29      18.      61.      25. <
 -19   1  29      47.      57.      32. <
 -17   1  29    1959.    1841.      91. o
 -15   1  29      24.      45.      34. <
 -13   1  29    2258.    2166.     105. o
 -11   1  29     459.     262.      53. o
  -9   1  29    2781.    2753.     105. o
  -7   1  29    6013.    5958.     178. o
  -5   1  29    9069.    8850.     219. o
  -3   1  29    9323.    9532.     156. o
  -1   1  29    6563.    6648.     126. o
   1   1  29    2836.    2773.      79. o
   3   1  29    2288.    2225.      83. o
   5   1  29    1610.    1587.      70. o
   7   1  29      13.      26.      26. <
   9   1  29      41.      68.      26. <
  11   1  29     773.     704.      53. o
  13   1  29     813.     690.      46. o
  15   1  29      35.       3.      20. <
 -24   2  29     141.     196.      35. o
 -22   2  29     420.     491.      61. o
 -20   2  29    1077.     794.      55. o
 -18   2  29       0.     -43.      28. <
 -16   2  29    4206.    3537.     122. o
 -14   2  29       7.      32.      36. <
 -12   2  29     598.     429.      45. o
 -10   2  29      44.     100.      37. <
  -8   2  29      26.      34.      35. <
  -6   2  29     106.     128.      28. o
  -4   2  29    3754.    3629.     101. o
  -2   2  29      86.      95.      34. <
   0   2  29    1880.    1874.      78. o
   2   2  29     644.     692.      52. o
   4   2  29    2940.    2920.      94. o
   6   2  29     209.     165.      31. o
   8   2  29    2756.    2779.      86. o
  10   2  29     913.     956.      62. o
  12   2  29     322.     197.      47. o
  14   2  29     302.     253.      43. o
 -23   3  29      80.     109.      24. o
 -21   3  29     155.     227.      38. o
 -19   3  29       5.       9.      35. <
 -17   3  29    1024.    1028.      62. o
 -15   3  29      20.      60.      33. <
 -13   3  29    2368.    2514.      99. o
 -11   3  29     319.     323.      45. o
  -9   3  29       8.      49.      38. <
  -7   3  29      97.      94.      45. <
  -5   3  29    6365.    6617.     175. o
  -3   3  29     135.     170.      33. o
  -1   3  29    5029.    5214.     120. o
   1   3  29    2445.    2391.     107. o
   3   3  29      12.      14.      32. <
   5   3  29    2351.    2247.     100. o
   7   3  29     243.     228.      40. o
   9   3  29     561.     463.      47. o
  11   3  29      18.      77.      37. <
  13   3  29     126.      43.      28. <
 -22   4  29      19.     -11.      27. <
 -20   4  29      20.      51.      25. <
 -18   4  29      41.      88.      35. <
 -16   4  29     173.     203.      42. o
 -14   4  29      21.       3.      25. <
 -12   4  29    1542.    1615.      75. o
 -10   4  29      58.      56.      34. <
  -8   4  29    3047.    3154.     109. o
  -6   4  29     409.     439.      54. o
  -4   4  29    2452.    2384.     106. o
  -2   4  29     378.     374.      38. o
   0   4  29    1721.    1729.      70. o
   2   4  29     738.     786.      49. o
   4   4  29      19.       2.      22. <
   6   4  29     414.     344.      45. o
   8   4  29    1549.    1548.      77. o
  10   4  29     407.     316.      58. o
  12   4  29     432.     428.      56. o
 -19   5  29      29.      18.      17. <
 -17   5  29     132.     154.      32. o
 -15   5  29     965.     932.      63. o
 -13   5  29      34.      19.      28. <
 -11   5  29    4007.    3793.     122. o
  -9   5  29       6.     -18.      25. <
  -7   5  29     329.     303.      37. o
  -5   5  29     316.     366.      42. o
  -3   5  29    2973.    2894.     106. o
  -1   5  29     104.      45.      34. <
   1   5  29     743.     759.      46. o
   3   5  29     338.     410.      35. o
   5   5  29    1043.    1052.      51. o
   7   5  29       3.      22.      24. <
   9   5  29       4.      35.      31. <
  11   5  29     240.     189.      35. o
 -18   6  29     164.     142.      31. o
 -16   6  29     126.      32.      31. <
 -14   6  29    1276.    1267.      97. o
 -12   6  29     284.     209.      52. o
 -10   6  29      15.     -11.      39. <
  -8   6  29     186.     265.      39. o
  -6   6  29      30.      82.      30. <
  -4   6  29     688.     657.      45. o
  -2   6  29    1867.    1903.      72. o
   0   6  29     115.     116.      28. o
   2   6  29      15.      12.      24. <
   4   6  29      14.      53.      23. <
   6   6  29    1673.    1366.      86. o
   8   6  29     136.      97.      30. o
 -15   7  29     149.     110.      29. o
 -13   7  29      38.      39.      27. <
 -11   7  29     390.     369.      51. o
  -9   7  29    3501.    3180.     141. o
  -7   7  29    1380.    1264.      91. o
  -5   7  29     623.     554.      63. o
  -3   7  29     246.     199.      28. o
  -1   7  29     224.     252.      30. o
   1   7  29       7.      10.      19. <
   3   7  29      19.      34.      25. <
 -10   8  29     487.     504.      48. o
  -8   8  29     490.     486.      49. o
  -6   8  29    2867.    2622.     110. o
  -4   8  29      11.       2.      22. <
  -2   8  29     802.     751.      59. o
   0   8  29    1435.    1494.      78. o
 -22   0  30     510.     698.      66. o
 -20   0  30      29.     102.      40. <
 -18   0  30     389.     165.      49. o
 -16   0  30     123.      54.      48. <
 -14   0  30     925.     555.      81. o
 -12   0  30     688.     545.      91. o
 -10   0  30    1021.    1127.     123. o
  -8   0  30     173.      98.      82. <
  -6   0  30     132.     151.      76. <
  -4   0  30     956.     938.      79. o
  -2   0  30     783.     782.      69. o
   0   0  30      30.      20.      35. <
   2   0  30     112.      35.      31. <
   4   0  30    3786.    3722.     125. o
   6   0  30       6.     -10.      48. <
   8   0  30    3185.    3260.     164. o
  10   0  30     838.     797.      81. o
  12   0  30    1153.     986.      79. o
  14   0  30     259.     214.      33. o
 -23   1  30      76.      91.      20. o
 -21   1  30    1451.    1570.      70. o
 -19   1  30      20.     -15.      26. <
 -17   1  30     548.     527.      52. o
 -15   1  30     134.     158.      41. o
 -13   1  30    2674.    2824.     118. o
 -11   1  30     331.     364.      42. o
  -9   1  30     157.     170.      53. o
  -7   1  30     112.     278.      68. o
  -5   1  30   11946.   12007.     214. o
  -3   1  30    6417.    6410.     128. o
  -1   1  30    5904.    5852.     119. o
   1   1  30     368.     415.      37. o
   3   1  30     533.     436.      44. o
   5   1  30     222.     203.      32. o
   7   1  30      12.       8.      23. <
   9   1  30    1241.    1167.      70. o
  11   1  30    1104.     978.      59. o
  13   1  30     231.     243.      28. o
 -22   2  30     665.     919.      75. o
 -20   2  30     321.     240.      29. o
 -18   2  30     140.     128.      28. o
 -16   2  30    2440.    2350.      98. o
 -14   2  30      19.      63.      28. <
 -12   2  30     943.    1017.      57. o
 -10   2  30     543.     580.      49. o
  -8   2  30     647.     653.      54. o
  -6   2  30      56.      55.      26. <
  -4   2  30       1.      38.      32. <
  -2   2  30    1047.    1112.      63. o
   0   2  30    5469.    5757.     165. o
   2   2  30    1725.    1650.      73. o
   4   2  30    1268.    1242.      63. o
   6   2  30     130.     164.      29. o
   8   2  30     378.     438.      38. o
  10   2  30     635.     556.      48. o
  12   2  30     102.      70.      35. <
  14   2  30     254.     199.      34. o
 -21   3  30      86.      87.      28. o
 -19   3  30      61.     187.      38. o
 -17   3  30    1344.    1202.      64. o
 -15   3  30     682.     756.      55. o
 -13   3  30     538.     668.      56. o
 -11   3  30      16.      -4.      36. <
  -9   3  30    8694.    8906.     184. o
  -7   3  30    1010.    1062.      75. o
  -5   3  30    1769.    1782.      79. o
  -3   3  30    1572.    1602.      70. o
  -1   3  30      10.     -12.      38. <
   1   3  30    5921.    5649.     160. o
   3   3  30    1316.    1163.      75. o
   5   3  30    1230.    1162.      74. o
   7   3  30    3910.    3749.     122. o
   9   3  30       8.     -17.      25. <
  11   3  30    1657.    1662.     106. o
  13   3  30    1165.    1103.      76. o
 -20   4  30     360.     459.      42. o
 -18   4  30     183.     161.      34. o
 -16   4  30      75.      94.      34. <
 -14   4  30      57.      73.      26. <
 -12   4  30      22.      43.      27. <
 -10   4  30    1261.    1218.      66. o
  -8   4  30    2826.    2956.     102. o
  -6   4  30     163.     184.      42. o
  -4   4  30     785.     823.      70. o
  -2   4  30      60.      62.      49. <
   0   4  30     557.     527.      41. o
   2   4  30    1001.    1189.      56. o
   4   4  30    1368.    1313.      76. o
   6   4  30      63.      40.      30. <
   8   4  30      28.      32.      25. <
  10   4  30     332.     384.      56. o
  12   4  30     392.     423.      48. o
 -19   5  30     219.     189.      41. o
 -17   5  30     202.     268.      32. o
 -15   5  30     524.     420.      41. o
 -13   5  30    1891.    2088.      91. o
 -11   5  30     158.      93.      24. o
  -9   5  30       2.      13.      27. <
  -7   5  30    4023.    4075.     110. o
  -5   5  30    1794.    1597.      74. o
  -3   5  30     252.     143.      37. o
  -1   5  30    2689.    2479.      98. o
   1   5  30      50.      46.      38. <
   3   5  30    2574.    2496.      76. o
   5   5  30     314.     379.      31. o
   7   5  30    1730.    1459.      99. o
   9   5  30     116.     180.      37. o
 -16   6  30       5.       3.      27. <
 -14   6  30     107.     108.      34. o
 -12   6  30     621.     546.      63. o
 -10   6  30       0.      41.      39. <
  -8   6  30     185.     157.      31. o
  -6   6  30      47.      55.      19. <
  -4   6  30      30.     -24.      22. <
  -2   6  30      29.      72.      22. o
   0   6  30     759.     742.      47. o
   2   6  30       0.     -10.      20. <
   4   6  30     798.     687.      45. o
   6   6  30     216.     267.      38. o
 -13   7  30     281.     304.      42. o
 -11   7  30     180.     271.      43. o
  -9   7  30     135.      82.      34. <
  -7   7  30     975.     818.      70. o
  -5   7  30      14.      33.      28. <
  -3   7  30     763.     727.      65. o
  -1   7  30      76.      81.      21. o
   1   7  30      65.      48.      21. <
   3   7  30      22.      46.      21. <
  -8   8  30     301.     262.      35. o
  -6   8  30     244.     249.      36. o
  -4   8  30     379.     426.      43. o
  -2   8  30      41.      40.      19. <
 -23   1  31    1580.    1669.      89. o
 -21   1  31     740.     853.      51. o
 -19   1  31     332.     316.      39. o
 -17   1  31     408.     584.      53. o
 -15   1  31      54.      70.      31. <
 -13   1  31      72.     136.      36. o
 -11   1  31     375.     287.      50. o
  -9   1  31    2546.    2315.     105. o
  -7   1  31     801.     786.      76. o
  -5   1  31   13879.   13748.     209. o
  -3   1  31    2264.    2321.      93. o
  -1   1  31   18416.   18969.     209. o
   1   1  31     676.     812.      46. o
   3   1  31    5826.    5630.     128. o
   5   1  31       2.       1.      24. <
   7   1  31     995.     941.      52. o
   9   1  31     375.     360.      41. o
  11   1  31    3263.    3067.      96. o
  13   1  31     900.     869.      67. o
 -22   2  31    2782.    2901.      93. o
 -20   2  31       1.      36.      22. <
 -18   2  31       1.      89.      25. o
 -16   2  31      22.      41.      27. <
 -14   2  31    1314.    1029.      55. o
 -12   2  31    1364.    1295.      62. o
 -10   2  31     806.     756.      53. o
  -8   2  31    2785.    2878.      93. o
  -6   2  31    2279.    2399.      97. o
  -4   2  31    2246.    2452.      85. o
  -2   2  31     623.     651.      51. o
   0   2  31    3216.    3093.     121. o
   2   2  31     566.     587.      47. o
   4   2  31     631.     528.      43. o
   6   2  31     263.     247.      32. o
   8   2  31     546.     531.      39. o
  10   2  31      33.      26.      35. <
  12   2  31     286.     215.      41. o
 -21   3  31     113.     149.      27. o
 -19   3  31      93.      68.      27. <
 -17   3  31      11.       1.      25. <
 -15   3  31     442.     439.      44. o
 -13   3  31     328.     357.      43. o
 -11   3  31       1.     -17.      35. <
  -9   3  31     716.     771.      61. o
  -7   3  31      27.      64.      42. <
  -5   3  31     376.     459.      63. o
  -3   3  31      59.      63.      38. <
  -1   3  31      16.      17.      34. <
   1   3  31    1368.    1405.      83. o
   3   3  31      70.      68.      35. <
   5   3  31     533.     470.      50. o
   7   3  31    2164.    2326.      93. o
   9   3  31      51.     157.      49. o
  11   3  31    1133.     938.      77. o
  13   3  31       2.      22.      22. <
 -20   4  31      98.     137.      25. o
 -18   4  31     280.     396.      41. o
 -16   4  31     293.     185.      36. o
 -14   4  31     517.     515.      42. o
 -12   4  31     227.     150.      31. o
 -10   4  31    1570.    1648.      74. o
  -8   4  31     232.     151.      33. o
  -6   4  31    2201.    2106.      91. o
  -4   4  31    2336.    2221.      97. o
  -2   4  31    2217.    2223.     101. o
   0   4  31      47.      21.      21. <
   2   4  31      94.     147.      35. o
   4   4  31     833.     699.      58. o
   6   4  31     653.     563.      49. o
   8   4  31      59.     127.      44. <
  10   4  31     116.     106.      32. o
 -19   5  31      46.       9.      23. <
 -17   5  31      18.      12.      23. <
 -15   5  31     264.     191.      31. o
 -13   5  31     436.     388.      43. o
 -11   5  31      63.      46.      21. <
  -9   5  31     280.     293.      34. o
  -7   5  31     229.     159.      28. o
  -5   5  31      42.      -4.      27. <
  -3   5  31      24.      -2.      28. <
  -1   5  31     605.     542.      52. o
   1   5  31       0.     -16.      34. <
   3   5  31     594.     580.      38. o
   5   5  31     649.     662.      49. o
   7   5  31     281.     170.      37. o
   9   5  31     318.     277.      41. o
 -16   6  31     551.     659.      59. o
 -14   6  31     320.     272.      43. o
 -12   6  31     270.     225.      47. o
 -10   6  31     533.     485.      61. o
  -8   6  31     139.     224.      32. o
  -6   6  31      73.      46.      17. <
  -4   6  31     283.     238.      27. o
  -2   6  31       6.      -7.      18. <
   0   6  31       2.     -18.      20. <
   2   6  31     438.     500.      39. o
   4   6  31      62.      80.      20. o
 -13   7  31      47.     134.      29. o
 -11   7  31      82.      37.      25. <
  -9   7  31      50.      55.      26. <
  -7   7  31    1588.    1412.      86. o
  -5   7  31      23.      14.      23. <
  -3   7  31      96.      55.      27. <
  -1   7  31     229.     219.      36. o
   1   7  31     437.     428.      43. o
 -22   0  32     207.     221.      38. o
 -20   0  32      31.      64.      31. <
 -18   0  32    3026.    2461.     134. o
 -16   0  32     238.     227.      56. o
 -14   0  32    8151.    7299.     251. o
 -12   0  32     466.     542.      87. o
 -10   0  32    2592.    1950.     153. o
  -8   0  32     250.     356.      71. o
  -6   0  32    1910.    1742.     127. o
  -4   0  32     974.     983.     110. o
  -2   0  32   13173.   13615.     255. o
   0   0  32     280.     209.      42. o
   2   0  32   11059.   10726.     211. o
   4   0  32    2061.    2098.      92. o
   6   0  32     278.     178.      60. <
   8   0  32     308.     210.      49. o
  10   0  32      17.      10.      29. <
  12   0  32     307.     336.      42. o
 -21   1  32      64.      79.      18. o
 -19   1  32     176.     249.      31. o
 -17   1  32    1722.    1869.      71. o
 -15   1  32     201.     295.      36. o
 -13   1  32      19.      11.      24. <
 -11   1  32       2.      29.      45. <
  -9   1  32     771.     806.      67. o
  -7   1  32       4.      46.      42. <
  -5   1  32    3988.    4006.     127. o
  -3   1  32    4598.    4634.     121. o
  -1   1  32    5737.    5756.     116. o
   1   1  32    3637.    3801.      91. o
   3   1  32     596.     575.      47. o
   5   1  32     243.     226.      31. o
   7   1  32     630.     599.      41. o
   9   1  32      97.      88.      26. o
  11   1  32     202.     160.      25. o
 -22   2  32     436.     447.      50. o
 -20   2  32     496.     533.      47. o
 -18   2  32       8.     -27.      24. <
 -16   2  32     327.     428.      35. o
 -14   2  32     133.     113.      27. o
 -12   2  32     162.     207.      35. o
 -10   2  32   10233.   10988.     166. o
  -8   2  32    1155.    1293.      81. o
  -6   2  32   18482.   19023.     248. o
  -4   2  32     983.    1132.      64. o
  -2   2  32    1413.    1298.      74. o
   0   2  32    1819.    1762.      93. o
   2   2  32      80.      35.      29. <
   4   2  32    1403.    1324.      76. o
   6   2  32     391.     371.      43. o
   8   2  32     488.     510.      45. o
  10   2  32     614.     564.      64. o
  12   2  32       5.       0.      24. <
 -21   3  32       9.      34.      19. <
 -19   3  32      34.      56.      25. <
 -17   3  32      30.     120.      31. o
 -15   3  32     222.     162.      31. o
 -13   3  32     148.     155.      34. o
 -11   3  32      20.     -18.      29. <
  -9   3  32     422.     417.      46. o
  -7   3  32     165.     230.      38. o
  -5   3  32     117.     133.      47. <
  -3   3  32      78.      86.      54. <
  -1   3  32     810.     944.      70. o
   1   3  32    1422.    1605.      85. o
   3   3  32     191.     200.      38. o
   5   3  32     142.     177.      36. o
   7   3  32      48.      60.      26. <
   9   3  32    2056.    1944.     112. o
  11   3  32     224.      97.      29. o
 -20   4  32      14.      16.      20. <
 -18   4  32     148.     112.      26. o
 -16   4  32      24.      -9.      23. <
 -14   4  32       0.     -32.      23. <
 -12   4  32       0.      10.      25. <
 -10   4  32     229.     225.      33. o
  -8   4  32    1223.    1181.      64. o
  -6   4  32    2949.    3048.     105. o
  -4   4  32    2938.    3019.     109. o
  -2   4  32    1775.    1666.      86. o
   0   4  32    1307.    1232.      73. o
   2   4  32     103.     132.      33. o
   4   4  32      11.     -37.      26. <
   6   4  32     614.     721.      51. o
   8   4  32    1210.    1161.      84. o
  10   4  32     471.     415.      48. o
 -17   5  32      24.      43.      17. <
 -15   5  32       0.       8.      19. <
 -13   5  32       9.      -5.      23. <
 -11   5  32      41.      46.      21. <
  -9   5  32     397.     408.      35. o
  -7   5  32     998.     933.      51. o
  -5   5  32    2206.    2511.      84. o
  -3   5  32     506.     544.      45. o
  -1   5  32       0.     -25.      24. <
   1   5  32     876.     826.      51. o
   3   5  32     536.     509.      45. o
   5   5  32      13.      16.      20. <
   7   5  32      26.      60.      28. <
 -14   6  32     244.     255.      40. o
 -12   6  32      96.      91.      32. <
 -10   6  32      70.      48.      27. <
  -8   6  32     674.     674.      66. o
  -6   6  32      91.     126.      20. o
  -4   6  32       0.     -12.      17. <
  -2   6  32     598.     585.      42. o
   0   6  32      26.      34.      18. <
   2   6  32     278.     243.      27. o
 -11   7  32    1042.    1228.      71. o
  -9   7  32     159.     255.      37. o
  -7   7  32    1798.    1882.      93. o
  -5   7  32      12.     -14.      22. <
  -3   7  32     544.     499.      48. o
  -1   7  32     430.     446.      44. o
 -21   1  33     192.     173.      23. o
 -19   1  33       0.       1.      18. <
 -17   1  33     183.     218.      29. o
 -15   1  33       1.      68.      27. <
 -13   1  33       0.      16.      34. <
 -11   1  33    3218.    3041.     107. o
  -9   1  33     435.     416.      48. o
  -7   1  33    3626.    3425.     109. o
  -5   1  33       9.      67.      43. <
  -3   1  33      16.      81.      41. <
  -1   1  33     327.     364.      41. o
   1   1  33      25.      53.      28. <
   3   1  33      59.      46.      25. <
   5   1  33      61.      82.      25. o
   7   1  33     881.     860.      59. o
   9   1  33     382.     322.      36. o
  11   1  33    1833.    1699.      94. o
 -20   2  33     438.     479.      40. o
 -18   2  33      94.      96.      24. o
 -16   2  33      83.     136.      22. o
 -14   2  33     130.     138.      27. o
 -12   2  33     107.     115.      28. o
 -10   2  33     431.     409.      48. o
  -8   2  33       2.      31.      34. <
  -6   2  33     849.     886.      61. o
  -4   2  33      18.      24.      35. <
  -2   2  33    1184.    1175.      71. o
   0   2  33     260.     210.      41. o
   2   2  33    1789.    1786.      88. o
   4   2  33      21.      36.      27. <
   6   2  33       3.       8.      23. <
   8   2  33     997.     947.      55. o
  10   2  33      14.      78.      33. <
 -19   3  33     627.     606.      44. o
 -17   3  33     493.     497.      37. o
 -15   3  33    3565.    3475.      96. o
 -13   3  33     175.     159.      31. o
 -11   3  33    2179.    2309.      87. o
  -9   3  33     977.     893.      58. o
  -7   3  33       4.      29.      30. <
  -5   3  33    1924.    1951.     125. o
  -3   3  33     229.     226.      55. o
  -1   3  33     281.     228.      40. o
   1   3  33    2254.    2046.      93. o
   3   3  33     148.     139.      33. o
   5   3  33     963.     930.      60. o
   7   3  33      18.      13.      21. <
   9   3  33     369.     301.      46. o
  11   3  33      18.       9.      19. <
 -18   4  33    2060.    2338.      79. o
 -16   4  33     413.     322.      36. o
 -14   4  33     837.     860.      55. o
 -12   4  33     279.     216.      30. o
 -10   4  33       3.      -6.      25. <
  -8   4  33       0.       4.      25. <
  -6   4  33     549.     549.      48. o
  -4   4  33    1754.    1696.      80. o
  -2   4  33     109.     154.      43. o
   0   4  33    1561.    1477.      80. o
   2   4  33    1625.    1634.      78. o
   4   4  33     107.     104.      27. o
   6   4  33     673.     526.      42. o
   8   4  33     883.     846.      68. o
 -17   5  33      22.     -18.      22. <
 -15   5  33     301.     331.      33. o
 -13   5  33     408.     332.      35. o
 -11   5  33      16.       3.      16. <
  -9   5  33      25.      31.      19. <
  -7   5  33     644.     537.      39. o
  -5   5  33    1941.    1792.      68. o
  -3   5  33     103.      66.      25. <
  -1   5  33    1629.    1594.      68. o
   1   5  33     771.     704.      63. o
   3   5  33     130.     115.      28. o
   5   5  33      69.      89.      22. o
 -14   6  33     683.     773.      59. o
 -12   6  33     441.     555.      54. o
 -10   6  33     206.     236.      41. o
  -8   6  33       1.      35.      26. <
  -6   6  33      46.      77.      20. o
  -4   6  33      23.      29.      18. <
  -2   6  33       7.      -1.      17. <
   0   6  33     165.     167.      22. o
  -7   7  33       2.      64.      22. <
  -5   7  33     321.     296.      36. o
 -20   0  34     303.     247.      41. o
 -18   0  34      95.     102.      35. <
 -16   0  34    1830.    1698.     111. o
 -14   0  34     175.     189.      51. o
 -12   0  34    2819.    2747.     126. o
 -10   0  34     145.      31.      53. <
  -8   0  34     221.     116.      49. <
  -6   0  34    1447.    1574.     112. o
  -4   0  34    1162.    1224.     104. o
  -2   0  34    4637.    4273.     177. o
   0   0  34   10231.   10185.     205. o
   2   0  34    3248.    3021.     109. o
   4   0  34    1053.     961.      93. o
   6   0  34     640.     697.      77. o
   8   0  34      68.      96.      33. <
  10   0  34     196.     154.      34. o
 -21   1  34     868.     892.      64. o
 -19   1  34     423.     389.      31. o
 -17   1  34     251.     204.      29. o
 -15   1  34       1.      -2.      26. <
 -13   1  34     668.     766.      56. o
 -11   1  34     357.     309.      48. o
  -9   1  34     953.     963.      60. o
  -7   1  34    1869.    2061.      83. o
  -5   1  34      47.     156.      45. o
  -3   1  34    3866.    3942.     104. o
  -1   1  34     361.     338.      41. o
   1   1  34     183.     232.      39. o
   3   1  34    2236.    2171.      76. o
   5   1  34     290.     305.      33. o
   7   1  34     839.     738.      53. o
   9   1  34     950.     983.      78. o
  11   1  34      26.      52.      25. <
 -20   2  34      35.      21.      22. <
 -18   2  34     906.     834.      44. o
 -16   2  34    1392.    1616.      66. o
 -14   2  34     373.     344.      39. o
 -12   2  34     400.     314.      34. o
 -10   2  34      88.      28.      38. <
  -8   2  34    1757.    1702.      72. o
  -6   2  34    1515.    1491.      71. o
  -4   2  34     327.     331.      44. o
  -2   2  34     678.     645.      57. o
   0   2  34    1369.    1301.      70. o
   2   2  34      31.      62.      30. <
   4   2  34     477.     530.      48. o
   6   2  34     715.     637.      48. o
   8   2  34    4871.    4841.     172. o
  10   2  34     505.     440.      51. o
 -19   3  34     305.     374.      33. o
 -17   3  34     163.     149.      28. o
 -15   3  34    1023.     928.      49. o
 -13   3  34     189.     200.      31. o
 -11   3  34    2659.    2556.      87. o
  -9   3  34       2.      13.      25. <
  -7   3  34     422.     396.      61. o
  -5   3  34       2.      66.      53. <
  -3   3  34       4.       7.      45. <
  -1   3  34     222.     212.      53. o
   1   3  34     408.     483.      49. o
   3   3  34     293.     314.      40. o
   5   3  34     589.     457.      45. o
   7   3  34     489.     508.      60. o
   9   3  34     111.      45.      23. <
 -18   4  34     478.     549.      53. o
 -16   4  34     422.     414.      37. o
 -14   4  34     815.     728.      40. o
 -12   4  34     641.     598.      40. o
 -10   4  34      30.      15.      23. <
  -8   4  34      32.      37.      24. <
  -6   4  34    4142.    4280.     109. o
  -4   4  34     430.     548.      51. o
  -2   4  34    1270.    1222.      92. o
   0   4  34    1927.    2007.      87. o
   2   4  34     333.     342.      43. o
   4   4  34       0.     -22.      20. <
   6   4  34      19.      37.      26. <
   8   4  34       4.     -20.      20. <
 -15   5  34     749.     816.      63. o
 -13   5  34      37.      59.      20. <
 -11   5  34     420.     455.      39. o
  -9   5  34    1139.    1186.      50. o
  -7   5  34      10.     -12.      19. <
  -5   5  34     447.     402.      33. o
  -3   5  34     571.     571.      39. o
  -1   5  34      88.     143.      28. o
   1   5  34     277.     245.      40. o
   3   5  34     176.     173.      32. o
 -12   6  34       1.     -10.      18. <
 -10   6  34      23.      -2.      19. <
  -8   6  34     648.     627.      55. o
  -6   6  34      90.      89.      26. o
  -4   6  34      71.      76.      23. o
  -2   6  34    1546.    1588.      78. o
 -19   1  35     271.     294.      29. o
 -17   1  35      43.      34.      24. <
 -15   1  35     147.      84.      27. o
 -13   1  35       3.      55.      30. <
 -11   1  35     110.     152.      31. o
  -9   1  35     152.     127.      34. o
  -7   1  35     400.     451.      44. o
  -5   1  35    1220.    1291.      68. o
  -3   1  35     815.     896.      65. o
  -1   1  35    1163.    1014.      57. o
   1   1  35     100.     111.      30. o
   3   1  35     940.     959.      61. o
   5   1  35    1328.    1556.     109. o
   7   1  35    1639.    1540.     100. o
   9   1  35    1777.    1780.      95. o
 -20   2  35     407.     443.      47. o
 -18   2  35      11.      68.      33. <
 -16   2  35      74.      82.      22. o
 -14   2  35     474.     562.      54. o
 -12   2  35     577.     715.      66. o
 -10   2  35       2.      34.      37. <
  -8   2  35     736.     803.      49. o
  -6   2  35     588.     594.      47. o
  -4   2  35      80.      66.      41. <
  -2   2  35     120.     142.      52. <
   0   2  35     114.     162.      37. o
   2   2  35     925.     886.      60. o
   4   2  35     874.     840.      55. o
   6   2  35     705.     642.      46. o
   8   2  35    1660.    1633.      94. o
 -19   3  35    1623.    1768.      89. o
 -17   3  35      98.      62.      19. o
 -15   3  35    3791.    3893.     107. o
 -13   3  35     103.      88.      26. o
 -11   3  35     494.     488.      43. o
  -9   3  35      11.      20.      31. <
  -7   3  35    3176.    3391.     135. o
  -5   3  35    1057.     950.      84. o
  -3   3  35    1258.    1156.      98. o
  -1   3  35     852.     901.      70. o
   1   3  35     847.     877.      58. o
   3   3  35      48.      62.      27. <
   5   3  35     535.     418.      37. o
   7   3  35    1074.    1022.      76. o
 -16   4  35      48.     -10.      18. <
 -14   4  35     727.     763.      48. o
 -12   4  35     153.     180.      25. o
 -10   4  35     413.     350.      32. o
  -8   4  35    1871.    1927.      69. o
  -6   4  35     321.     320.      35. o
  -4   4  35     587.     552.      59. o
  -2   4  35    2426.    2574.     117. o
   0   4  35    1934.    2037.      81. o
   2   4  35     498.     498.      45. o
   4   4  35    1032.    1088.      54. o
   6   4  35     187.     143.      37. o
 -13   5  35     545.     558.      39. o
 -11   5  35     107.     130.      21. o
  -9   5  35      10.       5.      19. <
  -7   5  35       4.      -6.      15. <
  -5   5  35     377.     357.      30. o
  -3   5  35     370.     294.      27. o
  -1   5  35     179.     137.      31. o
   1   5  35     208.     103.      53. <
   3   5  35       1.      34.      31. <
  -8   6  35     365.     407.      41. o
  -6   6  35     152.      96.      23. o
 -18   0  36      90.      20.      22. <
 -16   0  36     106.      39.      27. <
 -14   0  36      59.     -14.      34. <
 -12   0  36    3320.    3214.     123. o
 -10   0  36    1229.    1352.      87. o
  -8   0  36    8414.    8020.     203. o
  -6   0  36      91.     131.      43. o
  -4   0  36    5415.    5414.     179. o
  -2   0  36     511.     588.      80. o
   0   0  36    3813.    3483.     146. o
   2   0  36     840.     942.      91. o
   4   0  36    3345.    3276.     151. o
   6   0  36     508.     518.      59. o
 -19   1  36    1149.    1178.      74. o
 -17   1  36       4.       0.      18. <
 -15   1  36     520.     636.      40. o
 -13   1  36     513.     473.      38. o
 -11   1  36     124.     146.      29. o
  -9   1  36    2763.    2831.      84. o
  -7   1  36     195.     141.      30. o
  -5   1  36      80.      64.      31. <
  -3   1  36      32.      67.      36. <
  -1   1  36     269.     205.      54. o
   1   1  36     214.     252.      42. o
   3   1  36      18.      56.      35. <
   5   1  36       1.      -8.      30. <
   7   1  36     129.     228.      41. o
 -18   2  36       0.     -58.      31. <
 -16   2  36       7.      35.      27. <
 -14   2  36    2414.    2534.      86. o
 -12   2  36     358.     311.      40. o
 -10   2  36      52.      51.      31. <
  -8   2  36     855.     946.      59. o
  -6   2  36     847.     901.      60. o
  -4   2  36     143.     216.      61. o
  -2   2  36      13.      79.      57. <
   0   2  36    8054.    8182.     170. o
   2   2  36      31.      68.      28. <
   4   2  36    2766.    2438.      85. o
   6   2  36     155.     168.      40. o
   8   2  36    1175.    1170.      75. o
 -17   3  36     224.     193.      38. o
 -15   3  36     171.     180.      27. o
 -13   3  36      86.      88.      19. o
 -11   3  36     841.     937.      53. o
  -9   3  36       5.     -29.      38. <
  -7   3  36      19.     -28.      39. <
  -5   3  36    1135.    1228.      86. o
  -3   3  36    1091.     987.      83. o
  -1   3  36       1.      48.      37. <
   1   3  36       0.      37.      36. <
   3   3  36     350.     341.      44. o
   5   3  36     445.     409.      50. o
   7   3  36    1299.    1369.      78. o
 -14   4  36      11.      40.      16. <
 -12   4  36    1998.    2024.      74. o
 -10   4  36     722.     773.      40. o
  -8   4  36      53.      51.      31. <
  -6   4  36     653.     595.      54. o
  -4   4  36     594.     571.      52. o
  -2   4  36       2.       7.      32. <
   0   4  36      41.      23.      33. <
   2   4  36      23.      54.      26. <
   4   4  36     111.      77.      35. <
 -11   5  36       0.      10.      14. <
  -9   5  36     887.     833.      45. o
  -7   5  36     163.     211.      28. o
  -5   5  36    1487.    1481.      97. o
  -3   5  36      33.      17.      28. <
  -1   5  36     739.     728.      74. o
 -17   1  37     162.     170.      35. o
 -15   1  37       1.      -3.      20. <
 -13   1  37     302.     188.      28. o
 -11   1  37      52.      46.      24. <
  -9   1  37     134.     137.      27. o
  -7   1  37      11.      24.      24. <
  -5   1  37     346.     304.      34. o
  -3   1  37     101.     102.      31. o
  -1   1  37    1644.    1549.      83. o
   1   1  37      76.      59.      41. <
   3   1  37       1.      23.      33. <
   5   1  37       8.      55.      30. <
   7   1  37     296.     308.      42. o
 -18   2  37     909.    1067.      69. o
 -16   2  37      15.       0.      25. <
 -14   2  37     289.     339.      35. o
 -12   2  37     184.     187.      31. o
 -10   2  37      44.      64.      26. <
  -8   2  37    2061.    2115.      79. o
  -6   2  37     594.     571.      60. o
  -4   2  37    2760.    2543.     118. o
  -2   2  37     106.     129.      51. <
   0   2  37       0.      13.      33. <
   2   2  37     338.     320.      34. o
   4   2  37     239.     314.      48. o
   6   2  37      54.      63.      28. <
 -15   3  37      10.      37.      28. <
 -13   3  37     808.    1061.      84. o
 -11   3  37     237.     270.      36. o
  -9   3  37    1289.    1535.      78. o
  -7   3  37       7.     -11.      34. <
  -5   3  37    1527.    1731.      91. o
  -3   3  37     140.     159.      44. o
  -1   3  37       0.      -6.      37. <
   1   3  37      13.      15.      18. <
   3   3  37     250.     265.      52. o
   5   3  37    1083.    1038.      69. o
 -14   4  37     268.     234.      37. o
 -12   4  37     492.     380.      51. o
 -10   4  37    1229.    1340.      94. o
  -8   4  37     275.     245.      33. o
  -6   4  37     628.     565.      48. o
  -4   4  37    1888.    2195.      91. o
  -2   4  37     837.     924.      62. o
   0   4  37    4269.    4550.     212. o
   2   4  37      47.      59.      52. <
  -7   5  37     433.     525.      53. o
  -5   5  37     314.     271.      44. o
 -16   0  38    1127.    1191.      73. o
 -14   0  38      34.      78.      25. o
 -12   0  38     161.     207.      38. o
 -10   0  38    1915.    2034.      90. o
  -8   0  38     356.     328.      43. o
  -6   0  38     104.     133.      34. o
  -4   0  38    1175.    1180.      74. o
  -2   0  38     306.     216.      42. o
   0   0  38     630.     502.     106. o
   2   0  38     363.     518.     105. o
   4   0  38     515.     388.      86. o
 -17   1  38    1002.     855.      62. o
 -15   1  38      47.       3.      27. <
 -13   1  38      12.      25.      18. <
 -11   1  38      39.      66.      19. o
  -9   1  38     515.     482.      34. o
  -7   1  38     111.      52.      22. <
  -5   1  38     435.     387.      32. o
  -3   1  38       2.     -50.      26. <
  -1   1  38     192.     160.      38. o
   1   1  38      12.     134.      37. o
   3   1  38     244.     290.      57. o
   5   1  38       1.     106.      68. <
 -16   2  38     626.     755.      61. o
 -14   2  38       2.     -20.      26. <
 -12   2  38       5.      33.      21. <
 -10   2  38     472.     426.      36. o
  -8   2  38     923.     936.      50. o
  -6   2  38      17.     -15.      33. <
  -4   2  38     699.     639.      62. o
  -2   2  38     659.     697.      68. o
   0   2  38      73.     158.      46. o
   2   2  38     728.     946.     129. o
   4   2  38      19.      45.      33. <
 -15   3  38     331.     283.      40. o
 -13   3  38       0.     -23.      30. <
 -11   3  38      35.      33.      28. <
  -9   3  38     279.     271.      37. o
  -7   3  38     905.    1105.      65. o
  -5   3  38     372.     335.      43. o
  -3   3  38      63.       9.      32. <
  -1   3  38     113.     156.      40. o
   1   3  38     414.     447.      85. o
   3   3  38     218.     284.      72. o
 -12   4  38      39.      69.      27. <
 -10   4  38     232.     216.      41. o
  -8   4  38     355.     417.      55. o
  -6   4  38     488.     336.      51. o
  -4   4  38    1296.    1295.      98. o
  -2   4  38    2832.    2729.     142. o
   0   4  38      38.      39.      37. <
 -15   1  39      71.      61.      24. <
 -13   1  39      94.      45.      26. <
 -11   1  39     650.     631.      33. o
  -9   1  39    1307.    1232.      46. o
  -7   1  39     644.     648.      35. o
  -5   1  39      25.     -44.      26. <
  -3   1  39     251.     182.      29. o
  -1   1  39     138.     186.      42. o
   1   1  39     408.     365.      53. o
   3   1  39     151.     220.      70. o
 -14   2  39     171.     148.      32. o
 -12   2  39       1.      12.      26. <
 -10   2  39     182.     219.      33. o
  -8   2  39       5.     -54.      27. <
  -6   2  39     161.     100.      28. o
  -4   2  39      48.      22.      34. <
  -2   2  39     147.     136.      35. o
   0   2  39      13.     -25.      54. <
   2   2  39    1413.    1360.     125. o
 -13   3  39      25.       9.      21. <
 -11   3  39       6.      46.      30. <
  -9   3  39       5.     101.      39. <
  -7   3  39     491.     428.      59. o
  -5   3  39       1.     -53.      45. <
  -3   3  39       1.      -5.      37. <
  -1   3  39     571.     579.      75. o
   1   3  39     328.     353.      65. o
  -8   4  39       6.      26.      24. <
  -6   4  39      64.     133.      35. o
  -4   4  39    1344.    1434.      91. o
 -12   0  40     858.     937.      65. o
 -10   0  40    4271.    4260.     144. o
  -8   0  40    1221.    1116.      81. o
  -6   0  40    1219.    1262.      89. o
  -4   0  40     262.     190.      45. o
  -2   0  40     201.     108.      42. <
   0   0  40     165.     183.      50. o
 -13   1  40    1081.    1081.      72. o
 -11   1  40    1331.    1484.      90. o
  -9   1  40     283.     376.      53. o
  -7   1  40     472.     413.      31. o
  -5   1  40      45.     -48.      26. <
  -3   1  40     467.     360.      65. o
  -1   1  40      27.      25.      40. <
   1   1  40     229.     167.      56. <
 -12   2  40      31.      28.      22. <
 -10   2  40     677.     743.      66. o
  -8   2  40     160.     257.      50. o
  -6   2  40     901.     971.      84. o
  -4   2  40      99.      97.      35. <
  -2   2  40      85.     129.      47. <
   0   2  40      98.      68.      39. <
  -9   3  40     129.     188.      38. o
  -7   3  40    1004.    1129.      82. o
  -5   3  40     760.     750.      71. o
  -3   3  40     260.     176.      45. o
  -9   1  41     141.     157.      35. o
  -7   1  41     457.     498.      58. o
  -5   1  41     396.     339.      50. o
  -3   1  41     519.     479.      58. o
  -8   2  41      23.      28.      25. <
  -6   2  41     106.      88.      33. <
  -4   2  41      61.      65.      30. <
